# Supplementary material for: Tumor-secreted clusterin promotes cachectic fat wasting via disrupting circadian gene expression and adipogenesis
Source: EMBO J. 2025 Dec 17;45(3):856–78. doi: 10.1038/s44318-025-00661-4 (PMC12864892; doi:10.1038/s44318-025-00661-4)
Supplement: Supplementary file 3 — Dataset EV2 [file 44318_2025_661_MOESM3_ESM.xlsx]

## Sheet: Sheet1
Dataset EV2. Differentially expressed genes
geneID	length	MDA-MB-468-White fat-1.rawreads	MDA-MB-468-White fat-1.FPKM	MDA-MB-468-White fat-2.rawreads	MDA-MB-468-White fat-2.FPKM	MDA-MB-468-White fat-3.rawreads	MDA-MB-468-White fat-3.FPKM	MDA-MB-468-shCLU-White fat-1.rawreads	MDA-MB-468-shCLU-White fat-1.FPKM	MDA-MB-468-shCLU-White fat-2.rawreads	MDA-MB-468-shCLU-White fat-2.FPKM	MDA-MB-468-shCLU-White fat-3.rawreads	MDA-MB-468-shCLU-White fat-3.FPKM	baseMean	foldchange	log2FoldChange	lfcSE	stat	pvalue	padj	Regulation	Chr	Start	End	Strand	GeneSymbol	Description	GO_BP	GO_CC	GO_MF	KO	Pathway
ENSMUSG00000089901	2721	50	1.21	40	0.94	13	0.35	0	0	0	0	2	0.05	19.1367	0.0155665	-6.00542	1.14493	-5.24521	1.56103e-07	2.36747e-05	Down	14	44162847	44170868	+	Gm8113	predicted gene 8113 [Source:MGI Symbol%3BAcc:MGI:3648791]	GO:0019064:fusion of virus membrane with host plasma membrane;GO:0019062:virion attachment to host cell;	GO:0020002:host cell plasma membrane;GO:0016021:integral component of membrane;GO:0019031:viral envelope;GO:0055036:virion membrane;	-	-	-
ENSMUSG00000047990	1395	7	0.33	12	0.55	14	0.74	1	0.05	0	0	0	0	6.32685	0.0260406	-5.26309	1.3545	-3.88564	0.00010206	0.00486964	Down	9	67737771	67739612	-	C2cd4a	C2 calcium-dependent domain containing 4A [Source:MGI Symbol%3BAcc:MGI:3645763]	GO:0002675:positive regulation of acute inflammatory response;GO:0030155:regulation of cell adhesion;GO:0002528:regulation of vascular permeability involved in acute inflammatory response;	GO:0005634:nucleus;	-	-	-
ENSMUSG00000106164	1810	18	0.66	15	0.53	13	0.53	1	0.04	1	0.03	0	0	8.83018	0.0341762	-4.87086	1.15746	-4.20822	2.57386e-05	0.00170115	Down	5	101851436	101854332	+	9430085M18Rik	RIKEN cDNA 9430085M18 gene [Source:MGI Symbol%3BAcc:MGI:1924611]	-	-	-	-	-
ENSMUSG00000092116	527	24	3.01	45	5.47	24	3.37	2	0.26	1	0.1	2	0.24	17.7491	0.0434283	-4.52522	0.772465	-5.85815	4.6804e-09	1.03249e-06	Down	13	98625856	98628509	-	Gm10320	predicted pseudogene 10320 [Source:MGI Symbol%3BAcc:MGI:3642323]	GO:0031204:posttranslational protein targeting to membrane, translocation;GO:0030970:retrograde protein transport, ER to cytosol;GO:0006616:SRP-dependent cotranslational protein targeting to membrane, translocation;GO:0030433:ER-associated ubiquitin-dependent protein catabolic process;	GO:0005783:endoplasmic reticulum;GO:0005789:endoplasmic reticulum membrane;GO:0044322:endoplasmic reticulum quality control compartment;GO:0031205:endoplasmic reticulum Sec complex;GO:0016021:integral component of membrane;GO:0016020:membrane;GO:0005784:Sec61 translocon complex;	GO:0048408:epidermal growth factor binding;GO:0015450:P-P-bond-hydrolysis-driven protein transmembrane transporter activity;GO:0043022:ribosome binding;	K09481	;ko03060 Protein export;ko04141 Protein processing in endoplasmic reticulum;ko04145 Phagosome;ko05110 Vibrio cholerae infection;
ENSMUSG00000090272	3591	148	2.72	208	3.71	163	3.36	14	0.27	18	0.26	13	0.23	102.337	0.0686563	-3.86446	0.2891	-13.3672	9.40081e-41	3.99206e-37	Down	1	173676692	173708447	-	Mndal	myeloid nuclear differentiation antigen like [Source:MGI Symbol%3BAcc:MGI:3780953]	GO:0002218:activation of innate immune response;GO:0035458:cellular response to interferon-beta;GO:0030308:negative regulation of cell growth;GO:0032731:positive regulation of interleukin-1 beta production;GO:0009617:response to bacterium;	GO:0005829:cytosol;GO:0005730:nucleolus;GO:0005654:nucleoplasm;GO:0005634:nucleus;	GO:0001227:RNA polymerase II transcription regulatory region sequence-specific DNA binding transcription factor activity involved in negative regulation of transcription;GO:0003690:double-stranded DNA binding;GO:0042802:identical protein binding;GO:0000978:RNA polymerase II core promoter proximal region sequence-specific DNA binding;	K12971	;ko04623 Cytosolic DNA-sensing pathway;
ENSMUSG00000026227	3331	6	0.12	13	0.25	8	0.18	0	0	1	0.02	2	0.04	5.35275	0.0877195	-3.51096	1.09795	-3.19775	0.00138504	0.034496	Down	1	85973585	85983178	+	2810459M11Rik	RIKEN cDNA 2810459M11 gene [Source:MGI Symbol%3BAcc:MGI:1920042]	-	-	-	-	-
ENSMUSG00000113626	4431	17	0.25	24	0.35	24	0.4	3	0.05	4	0.05	2	0.03	13.3772	0.108867	-3.19936	0.658678	-4.85725	1.19028e-06	0.000146508	Down	13	61952067	62009489	+	Gm7240	predicted gene 7240 [Source:MGI Symbol%3BAcc:MGI:3643235]	GO:0006357:regulation of transcription from RNA polymerase II promoter;GO:0030154:cell differentiation;GO:0043433:negative regulation of sequence-specific DNA binding transcription factor activity;GO:0045668:negative regulation of osteoblast differentiation;GO:0000122:negative regulation of transcription from RNA polymerase II promoter;	GO:0005634:nucleus;	GO:0001228:RNA polymerase II transcription regulatory region sequence-specific DNA binding transcription factor activity involved in positive regulation of transcription;GO:0046872:metal ion binding;GO:0000978:RNA polymerase II core promoter proximal region sequence-specific DNA binding;GO:0003682:chromatin binding;GO:0000981:sequence-specific DNA binding RNA polymerase II transcription factor ac…	K09228	;ko05168 Herpes simplex virus 1 infection;
ENSMUSG00000032417	1380	148	7.08	127	5.89	176	9.43	24	1.2	11	0.41	29	1.32	94.6407	0.116958	-3.09594	0.360705	-8.58302	9.24158e-18	8.72097e-15	Down	9	86454044	86456952	+	Rwdd2a	RWD domain containing 2A [Source:MGI Symbol%3BAcc:MGI:1916769]	-	-	-	-	-
ENSMUSG00000045378	1100	17	1.02	11	0.64	14	0.94	2	0.13	4	0.19	1	0.06	8.83991	0.128354	-2.9618	0.779483	-3.7997	0.000144871	0.00632706	Down	17	29152958	29162814	-	Pxt1	peroxisomal%2C testis specific 1 [Source:MGI Symbol%3BAcc:MGI:1916557]	GO:0043065:positive regulation of apoptotic process;GO:0007283:spermatogenesis;	GO:0005634:nucleus;GO:0005777:peroxisome;	-	-	-
ENSMUSG00000037994	5497	25	0.3	24	0.28	20	0.27	0	0	11	0.1	2	0.02	14.3268	0.136823	-2.86962	0.675395	-4.2488	2.14915e-05	0.00146022	Down	3	135013461	135051148	+	Slc9b2	solute carrier family 9%2C subfamily B (NHA2%2C cation proton antiporter 2)%2C member 2 [Source:MGI Symbol%3BAcc:MGI:2140077]	GO:0072583:clathrin-mediated endocytosis;GO:0030317:sperm motility;GO:2001206:positive regulation of osteoclast development;GO:0061178:regulation of insulin secretion involved in cellular response to glucose stimulus;GO:0006814:sodium ion transport;	GO:0016323:basolateral plasma membrane;GO:0010008:endosome membrane;GO:0016021:integral component of membrane;GO:0005743:mitochondrial inner membrane;GO:0031966:mitochondrial membrane;GO:0005886:plasma membrane;GO:0097228:sperm principal piece;GO:0030672:synaptic vesicle membrane;	GO:0042802:identical protein binding;GO:0010348:lithium:proton antiporter activity;GO:0015385:sodium:proton antiporter activity;	-	-
ENSMUSG00000038550	2261	90	2.63	77	2.18	73	2.39	10	0.31	21	0.48	12	0.33	50.6741	0.139131	-2.84548	0.336817	-8.44815	2.95957e-17	2.51357e-14	Down	3	95785815	95789563	-	Ciart	circadian associated repressor of transcription [Source:MGI Symbol%3BAcc:MGI:2684975]	GO:0032922:circadian regulation of gene expression;GO:0045475:locomotor rhythm;GO:0045892:negative regulation of transcription, DNA-templated;	GO:0005634:nucleus;GO:0016605:PML body;	GO:0070888:E-box binding;GO:0000978:RNA polymerase II core promoter proximal region sequence-specific DNA binding;	-	-
ENSMUSG00000030256	6720	967	9.5	949	9.04	943	10.38	81	0.83	268	2.05	190	1.77	605.825	0.142365	-2.81233	0.189735	-14.8224	1.04968e-49	8.9149e-46	Down	6	145803969	145811284	-	Bhlhe41	basic helix-loop-helix family%2C member e41 [Source:MGI Symbol%3BAcc:MGI:1930704]	GO:0009952:anterior/posterior pattern specification;GO:0032922:circadian regulation of gene expression;GO:0007623:circadian rhythm;GO:0010832:negative regulation of myotube differentiation;GO:0010944:negative regulation of transcription by competitive promoter binding;GO:0000122:negative regulation of transcription from RNA polymerase II promoter;GO:0045892:negative regulation of transcription, D…	GO:0005654:nucleoplasm;GO:0005634:nucleus;GO:0017053:transcriptional repressor complex;	GO:0043425:bHLH transcription factor binding;GO:0000981:sequence-specific DNA binding RNA polymerase II transcription factor activity;GO:0001227:RNA polymerase II transcription regulatory region sequence-specific DNA binding transcription factor activity involved in negative regulation of transcription;GO:0070888:E-box binding;GO:0042826:histone deacetylase binding;GO:0043426:MRF binding;GO:00469…	K03730	;ko04710 Circadian rhythm;
ENSMUSG00000086529	629	26	2.73	17	1.73	29	3.41	3	0.33	7	0.57	6	0.6	15.827	0.171232	-2.54597	0.571968	-4.45125	8.53717e-06	0.000714347	Down	2	155388960	155398850	-	Acss2os	acyl-CoA synthetase short-chain family member 2%2C opposite strand [Source:MGI Symbol%3BAcc:MGI:1922195]	-	-	-	-	-
ENSMUSG00000024968	3157	116	2.42	216	4.38	121	2.84	25	0.55	55	0.89	29	0.58	98.0704	0.188005	-2.41116	0.281648	-8.56089	1.12003e-17	1.00131e-14	Down	19	7244690	7252590	+	Rcor2	REST corepressor 2 [Source:MGI Symbol%3BAcc:MGI:1859854]	GO:0016575:histone deacetylation;GO:0045892:negative regulation of transcription, DNA-templated;GO:0006357:regulation of transcription from RNA polymerase II promoter;	GO:0000785:chromatin;GO:0000118:histone deacetylase complex;GO:0005634:nucleus;GO:0005667:transcription factor complex;	GO:0019899:enzyme binding;GO:0003714:transcription corepressor activity;	-	-
ENSMUSG00000072596	719	19	1.74	25	2.23	12	1.23	7	0.67	3	0.21	3	0.26	12.3409	0.193384	-2.37046	0.649902	-3.64741	0.000264892	0.0102638	Down	14	44340111	44340991	+	Ear2	eosinophil-associated%2C ribonuclease A family%2C member 2 [Source:MGI Symbol%3BAcc:MGI:108020]	GO:0006935:chemotaxis;GO:0002227:innate immune response in mucosa;	GO:0005615:extracellular space;	GO:0004519:endonuclease activity;GO:0003676:nucleic acid binding;GO:0004540:ribonuclease activity;	K01168	-
ENSMUSG00000113836	2775	29	0.69	34	0.78	24	0.64	9	0.22	9	0.17	5	0.11	19.5032	0.211561	-2.24085	0.487424	-4.59733	4.27934e-06	0.000401596	Down	13	62163419	62198800	+	Gm3325	predicted gene 3325 [Source:MGI Symbol%3BAcc:MGI:3781503]	GO:0006357:regulation of transcription from RNA polymerase II promoter;GO:0030154:cell differentiation;GO:0043433:negative regulation of sequence-specific DNA binding transcription factor activity;GO:0045668:negative regulation of osteoblast differentiation;GO:0000122:negative regulation of transcription from RNA polymerase II promoter;	GO:0005634:nucleus;	GO:0001228:RNA polymerase II transcription regulatory region sequence-specific DNA binding transcription factor activity involved in positive regulation of transcription;GO:0046872:metal ion binding;GO:0000978:RNA polymerase II core promoter proximal region sequence-specific DNA binding;GO:0003682:chromatin binding;GO:0000981:sequence-specific DNA binding RNA polymerase II transcription factor ac…	K09228	;ko05168 Herpes simplex virus 1 infection;
ENSMUSG00000020591	3120	126	2.67	111	2.28	97	2.3	11	0.24	52	0.86	41	0.82	76.174	0.235733	-2.08478	0.319329	-6.52861	6.63812e-11	2.12745e-08	Down	12	16703383	16710228	+	Ntsr2	neurotensin receptor 2 [Source:MGI Symbol%3BAcc:MGI:108018]	GO:0007200:phospholipase C-activating G-protein coupled receptor signaling pathway;GO:0070374:positive regulation of ERK1 and ERK2 cascade;GO:0043410:positive regulation of MAPK cascade;GO:0042391:regulation of membrane potential;	GO:0009986:cell surface;GO:0043198:dendritic shaft;GO:0016021:integral component of membrane;GO:0016020:membrane;GO:0043204:perikaryon;GO:0005886:plasma membrane;GO:0005802:trans-Golgi network;	GO:0016492:G-protein coupled neurotensin receptor activity;GO:0042802:identical protein binding;GO:0044877:macromolecular complex binding;	K04212	;ko04080 Neuroactive ligand-receptor interaction;
ENSMUSG00000071531	10516	34	0.21	46	0.28	41	0.29	14	0.09	8	0.04	15	0.09	28.2179	0.251323	-1.99239	0.434983	-4.58038	4.64127e-06	0.000423853	Down	14	33907645	33923610	-	Gprin2	G protein regulated inducer of neurite outgrowth 2 [Source:MGI Symbol%3BAcc:MGI:2444560]	GO:0031175:neuron projection development;	GO:0005886:plasma membrane;	-	-	-
ENSMUSG00000059824	2993	708	15.61	688	14.72	809	20	146	3.37	326	5.59	256	5.37	514.847	0.253725	-1.97866	0.158814	-12.459	1.24867e-35	4.24198e-32	Down	7	45354512	45359627	+	Dbp	D site albumin promoter binding protein [Source:MGI Symbol%3BAcc:MGI:94866]	GO:0007623:circadian rhythm;GO:0001889:liver development;GO:0045944:positive regulation of transcription from RNA polymerase II promoter;GO:0006357:regulation of transcription from RNA polymerase II promoter;	GO:0005634:nucleus;	GO:0001228:RNA polymerase II transcription regulatory region sequence-specific DNA binding transcription factor activity involved in positive regulation of transcription;GO:0000981:sequence-specific DNA binding RNA polymerase II transcription factor activity;GO:0000978:RNA polymerase II core promoter proximal region sequence-specific DNA binding;GO:0000977:RNA polymerase II regulatory region sequ…	K09056	-
ENSMUSG00000030103	4705	2251	31.57	2258	30.73	2356	37.04	404	5.92	1037	11.31	1061	14.15	1632.75	0.279628	-1.83842	0.207283	-8.86915	7.37043e-19	8.94243e-16	Down	6	108637590	108643886	+	Bhlhe40	basic helix-loop-helix family%2C member e40 [Source:MGI Symbol%3BAcc:MGI:1097714]	GO:0009952:anterior/posterior pattern specification;GO:0032922:circadian regulation of gene expression;GO:0007623:circadian rhythm;GO:0043153:entrainment of circadian clock by photoperiod;GO:0043433:negative regulation of sequence-specific DNA binding transcription factor activity;GO:0000122:negative regulation of transcription from RNA polymerase II promoter;GO:0045892:negative regulation of tra…	GO:0005737:cytoplasm;GO:0016604:nuclear body;GO:0005654:nucleoplasm;GO:0005634:nucleus;	GO:0043425:bHLH transcription factor binding;GO:0003677:DNA binding;GO:0000981:sequence-specific DNA binding RNA polymerase II transcription factor activity;GO:0001227:RNA polymerase II transcription regulatory region sequence-specific DNA binding transcription factor activity involved in negative regulation of transcription;GO:0070888:E-box binding;GO:0043426:MRF binding;GO:0019904:protein domai…	K03729	;ko04710 Circadian rhythm;
ENSMUSG00000016552	5939	127	1.41	138	1.49	148	1.84	47	0.55	71	0.61	30	0.32	98.3056	0.279839	-1.83733	0.256616	-7.15986	8.07598e-13	3.60996e-10	Down	15	77824722	77840922	-	Foxred2	FAD-dependent oxidoreductase domain containing 2 [Source:MGI Symbol%3BAcc:MGI:106315]	GO:0030433:ER-associated ubiquitin-dependent protein catabolic process;	GO:0005788:endoplasmic reticulum lumen;	GO:0050660:flavin adenine dinucleotide binding;GO:0016491:oxidoreductase activity;	-	-
ENSMUSG00000032375	5163	136	1.74	182	2.26	154	2.21	74	0.99	68	0.68	21	0.26	112.049	0.28211	-1.82567	0.354978	-5.14305	2.70316e-07	3.79471e-05	Down	9	66682484	66702772	-	Aph1b	aph1 homolog B%2C gamma secretase subunit [Source:MGI Symbol%3BAcc:MGI:3522097]	GO:0042987:amyloid precursor protein catabolic process;GO:0034205:beta-amyloid formation;GO:0006509:membrane protein ectodomain proteolysis;GO:0007220:Notch receptor processing;GO:0007219:Notch signaling pathway;GO:0010950:positive regulation of endopeptidase activity;GO:0060134:prepulse inhibition;GO:0016485:protein processing;GO:0007614:short-term memory;GO:0001963:synaptic transmission, dopami…	GO:0005783:endoplasmic reticulum;GO:0070765:gamma-secretase complex;GO:0016021:integral component of membrane;GO:0005886:plasma membrane;GO:0045202:synapse;GO:0030133:transport vesicle;	GO:0061133:endopeptidase activator activity;GO:0030674:protein binding, bridging;	K06172	;ko04330 Notch signaling pathway;ko05010 Alzheimer disease;
ENSMUSG00000055866	5856	306	3.45	334	3.65	315	3.98	74	0.87	189	1.66	124	1.33	231.467	0.311015	-1.68494	0.170274	-9.8955	4.3545e-23	7.39656e-20	Down	1	91343704	91387046	-	Per2	period circadian clock 2 [Source:MGI Symbol%3BAcc:MGI:1195265]	GO:0032922:circadian regulation of gene expression;GO:0097167:circadian regulation of translation;GO:0007623:circadian rhythm;GO:0043153:entrainment of circadian clock by photoperiod;GO:0006631:fatty acid metabolic process;GO:0006094:gluconeogenesis;GO:0005978:glycogen biosynthetic process;GO:0070932:histone H3 deacetylation;GO:0019249:lactate biosynthetic process;GO:0042754:negative regulation o…	GO:0005737:cytoplasm;GO:0005829:cytosol;GO:0005654:nucleoplasm;GO:0005634:nucleus;GO:0048471:perinuclear region of cytoplasm;	GO:0042826:histone deacetylase binding;GO:1990226:histone methyltransferase binding;GO:0042802:identical protein binding;GO:0019900:kinase binding;GO:0016922:ligand-dependent nuclear receptor binding;GO:0036002:pre-mRNA binding;GO:0070063:RNA polymerase binding;GO:0000978:RNA polymerase II core promoter proximal region sequence-specific DNA binding;GO:0000976:transcription regulatory region seque…	K02633	;ko04710 Circadian rhythm;ko04711 Circadian rhythm - fly;ko04713 Circadian entrainment;ko05202 Transcriptional misregulation in cancer;ko05221 Acute myeloid leukemia;
ENSMUSG00000027510	2869	364	8.37	426	9.51	333	8.59	164	3.94	130	2.33	139	3.04	274.177	0.319092	-1.64796	0.213383	-7.72299	1.13628e-14	6.89318e-12	Down	2	172862291	172876527	+	Rbm38	RNA binding motif protein 38 [Source:MGI Symbol%3BAcc:MGI:1889294]	GO:0070935:3'-UTR-mediated mRNA stabilization;GO:0030154:cell differentiation;GO:0006977:DNA damage response, signal transduction by p53 class mediator resulting in cell cycle arrest;GO:0006978:DNA damage response, signal transduction by p53 class mediator resulting in transcription of p21 class mediator;GO:0006397:mRNA processing;GO:0008285:negative regulation of cell proliferation;GO:0010830:re…	GO:0005829:cytosol;GO:0005634:nucleus;	GO:0003730:mRNA 3'-UTR binding;GO:0003729:mRNA binding;	-	-
ENSMUSG00000003949	6681	178	1.76	235	2.25	244	2.7	61	0.63	107	0.82	116	1.09	163.382	0.339808	-1.55721	0.216967	-7.17716	7.11747e-13	3.30115e-10	Down	11	90227362	90281721	-	Hlf	hepatic leukemia factor [Source:MGI Symbol%3BAcc:MGI:96108]	GO:0045944:positive regulation of transcription from RNA polymerase II promoter;GO:0006357:regulation of transcription from RNA polymerase II promoter;GO:0048511:rhythmic process;GO:0035914:skeletal muscle cell differentiation;	GO:0005654:nucleoplasm;GO:0005634:nucleus;	GO:0001228:RNA polymerase II transcription regulatory region sequence-specific DNA binding transcription factor activity involved in positive regulation of transcription;GO:0000981:sequence-specific DNA binding RNA polymerase II transcription factor activity;GO:0000978:RNA polymerase II core promoter proximal region sequence-specific DNA binding;GO:0043565:sequence-specific DNA binding;	K09057	;ko04711 Circadian rhythm - fly;
ENSMUSG00000020052	2481	90	2.39	80	2.06	75	2.24	24	0.67	37	0.77	45	1.14	61.091	0.342267	-1.54681	0.287296	-5.38401	7.28429e-08	1.27558e-05	Down	10	87326681	87329522	-	Ascl1	achaete-scute family bHLH transcription factor 1 [Source:MGI Symbol%3BAcc:MGI:96919]	GO:0061104:adrenal chromaffin cell differentiation;GO:0061103:carotid body glomus cell differentiation;GO:0030154:cell differentiation;GO:0048469:cell maturation;	GO:0043025:neuronal cell body;GO:0005634:nucleus;GO:0090575:RNA polymerase II transcription factor complex;	GO:0043425:bHLH transcription factor binding;GO:0003682:chromatin binding;GO:0003700:sequence-specific DNA binding transcription factor activity;GO:0000981:sequence-specific DNA binding RNA polymerase II transcription factor activity;	K09067	-
ENSMUSG00000020303	5175	1142	14.56	1352	16.73	1026	14.67	242	3.23	860	8.53	549	6.66	876.578	0.350817	-1.51121	0.321361	-4.70252	2.56966e-06	0.000269198	Down	11	31307307	31320074	-	Stc2	stanniocalcin 2 [Source:MGI Symbol%3BAcc:MGI:1316731]	GO:0055074:calcium ion homeostasis;GO:0006874:cellular calcium ion homeostasis;GO:0071456:cellular response to hypoxia;GO:0046697:decidualization;GO:0007566:embryo implantation;GO:0030968:endoplasmic reticulum unfolded protein response;GO:0010629:negative regulation of gene expression;GO:0040015:negative regulation of multicellular organism growth;GO:0046885:regulation of hormone biosynthetic pro…	GO:0005783:endoplasmic reticulum;GO:0005576:extracellular region;GO:0005615:extracellular space;GO:0005794:Golgi apparatus;GO:0048471:perinuclear region of cytoplasm;	GO:0019899:enzyme binding;GO:0020037:heme binding;GO:0005179:hormone activity;GO:0042803:protein homodimerization activity;	-	-
ENSMUSG00000019139	2436	860	23.3	743	19.53	594	18.04	316	8.95	349	7.35	297	7.65	551.205	0.353904	-1.49857	0.167357	-8.95431	3.41867e-19	4.46689e-16	Down	8	71047023	71049940	+	Isyna1	myo-inositol 1-phosphate synthase A1 [Source:MGI Symbol%3BAcc:MGI:1919030]	GO:0006021:inositol biosynthetic process;GO:0008654:phospholipid biosynthetic process;	GO:0005737:cytoplasm;	GO:0004512:inositol-3-phosphate synthase activity;	K01858	;ko00521 Streptomycin biosynthesis;ko00562 Inositol phosphate metabolism;ko01100 Metabolic pathways;ko01110 Biosynthesis of secondary metabolites;
ENSMUSG00000036390	1764	635	23.76	659	23.92	566	23.74	145	5.67	383	11.15	330	11.74	465.644	0.354277	-1.49705	0.178946	-8.36592	5.96481e-17	4.40514e-14	Down	6	67012080	67014441	-	Gadd45a	growth arrest and DNA-damage-inducible 45 alpha [Source:MGI Symbol%3BAcc:MGI:107799]	GO:0000185:activation of MAPKKK activity;GO:0071479:cellular response to ionizing radiation;GO:0071260:cellular response to mechanical stimulus;GO:0007098:centrosome cycle;GO:0016525:negative regulation of angiogenesis;GO:0043537:negative regulation of blood vessel endothelial cell migration;GO:0033140:negative regulation of peptidyl-serine phosphorylation of STAT protein;GO:0006469:negative regu…	GO:0005737:cytoplasm;GO:0016607:nuclear speck;GO:0005634:nucleus;	GO:0019900:kinase binding;GO:0046982:protein heterodimerization activity;GO:0042803:protein homodimerization activity;GO:0047485:protein N-terminus binding;	K04402	;ko04010 MAPK signaling pathway;ko04064 NF-kappa B signaling pathway;ko04068 FoxO signaling pathway;ko04110 Cell cycle;ko04115 p53 signaling pathway;ko04210 Apoptosis;ko04218 Cellular senescence;ko05169 Epstein-Barr virus infection;ko05200 Pathways in cancer;ko05202 Transcriptional misregulation in cancer;ko05210 Colorectal cancer;ko05212 Pancreatic cancer;ko05213 Endometrial cancer;ko05214 Gliom…
ENSMUSG00000049939	3996	28	0.46	21	0.34	20	0.37	7	0.12	15	0.19	10	0.16	17.3789	0.35945	-1.47614	0.474432	-3.11138	0.00186214	0.042571	Down	6	28661830	28831746	-	Lrrc4	leucine rich repeat containing 4 [Source:MGI Symbol%3BAcc:MGI:2182081]	GO:0050804:regulation of synaptic transmission;GO:0097119:postsynaptic density protein 95 clustering;GO:0050808:synapse organization;	GO:0043197:dendritic spine;GO:0060076:excitatory synapse;GO:0044309:neuron spine;GO:0005886:plasma membrane;GO:0045211:postsynaptic membrane;GO:0045202:synapse;	-	K16351	;ko04360 Axon guidance;ko04514 Cell adhesion molecules;
ENSMUSG00000098041	3169	52	1.08	54	1.09	49	1.14	11	0.24	42	0.68	21	0.42	38.7834	0.360413	-1.47228	0.354877	-4.14869	3.34376e-05	0.0020665	Down	7	92379048	92382956	+	Gm26981	predicted gene%2C 26981 [Source:MGI Symbol%3BAcc:MGI:5504096]	-	-	-	-	-
ENSMUSG00000032482	10074	83	0.54	87	0.55	54	0.4	31	0.21	31	0.16	38	0.24	56.3661	0.362274	-1.46485	0.309384	-4.73472	2.19355e-06	0.000239135	Down	9	110072851	110091644	+	Cspg5	chondroitin sulfate proteoglycan 5 [Source:MGI Symbol%3BAcc:MGI:1352747]	GO:0048858:cell projection morphogenesis;GO:0007010:cytoskeleton organization;GO:0050804:regulation of synaptic transmission;GO:1900026:positive regulation of substrate adhesion-dependent cell spreading;GO:0040008:regulation of growth;GO:2000300:regulation of synaptic vesicle exocytosis;	GO:0009986:cell surface;GO:0005789:endoplasmic reticulum membrane;GO:0005794:Golgi apparatus;GO:0000139:Golgi membrane;GO:0030660:Golgi-associated vesicle membrane;GO:0045202:synapse;	-	K08116	-
ENSMUSG00000050555	5970	216	2.39	192	2.06	206	2.55	60	0.69	114	0.98	113	1.19	155.849	0.364888	-1.45447	0.202276	-7.19054	6.45341e-13	3.13193e-10	Down	9	35472116	35481694	-	Hyls1	HYLS1%2C centriolar and ciliogenesis associated [Source:MGI Symbol%3BAcc:MGI:1924082]	GO:0060271:cilium morphogenesis;GO:1990481:mRNA pseudouridine synthesis;GO:0031119:tRNA pseudouridine synthesis;	GO:0005814:centriole;GO:0005813:centrosome;GO:0005929:cilium;GO:0005737:cytoplasm;GO:0005829:cytosol;GO:0005634:nucleus;GO:0005886:plasma membrane;	GO:0009982:pseudouridine synthase activity;GO:0003723:RNA binding;	K16472;K01855	-
ENSMUSG00000026475	2339	347	9.79	311	8.51	213	6.74	139	4.1	125	2.74	125	3.35	220.19	0.366677	-1.44742	0.228108	-6.34532	2.21959e-10	6.08096e-08	Down	1	153616095	153621214	+	Rgs16	regulator of G-protein signaling 16 [Source:MGI Symbol%3BAcc:MGI:108407]	GO:0007186:G-protein coupled receptor signaling pathway;GO:0009968:negative regulation of signal transduction;GO:0043547:positive regulation of GTPase activity;	GO:0005737:cytoplasm;GO:0031224:intrinsic component of membrane;GO:0045121:membrane raft;	GO:0005096:GTPase activator activity;	K16449	-
ENSMUSG00000046215	1010	86	5.62	95	6.02	65	4.76	17	1.16	61	3.1	41	2.55	61.7115	0.369199	-1.43753	0.304534	-4.72043	2.35351e-06	0.000252147	Down	11	103540396	103541405	+	Rprml	reprimo-like [Source:MGI Symbol%3BAcc:MGI:2144486]	-	GO:0016021:integral component of membrane;	-	K10128	;ko04115 p53 signaling pathway;
ENSMUSG00000056856	6259	59	0.62	44	0.45	38	0.45	19	0.21	37	0.3	12	0.12	35.7784	0.370971	-1.43062	0.385692	-3.70924	0.000207882	0.0082867	Down	7	138542459	138663892	+	Jakmip3	janus kinase and microtubule interacting protein 3 [Source:MGI Symbol%3BAcc:MGI:1921254]	-	GO:0005794:Golgi apparatus;	GO:0019900:kinase binding;GO:0008017:microtubule binding;	-	-
ENSMUSG00000022389	7867	2086	17.5	2317	18.86	2314	21.76	835	7.32	1332	8.69	1035	8.25	1713.93	0.374514	-1.41691	0.100677	-14.0739	5.49713e-45	3.11248e-41	Down	15	81686622	81711064	+	Tef	thyrotroph embryonic factor [Source:MGI Symbol%3BAcc:MGI:98663]	GO:0045944:positive regulation of transcription from RNA polymerase II promoter;GO:0006357:regulation of transcription from RNA polymerase II promoter;GO:0048511:rhythmic process;	GO:0005634:nucleus;	GO:0001228:RNA polymerase II transcription regulatory region sequence-specific DNA binding transcription factor activity involved in positive regulation of transcription;GO:0000981:sequence-specific DNA binding RNA polymerase II transcription factor activity;GO:0003690:double-stranded DNA binding;GO:0042802:identical protein binding;GO:0044877:macromolecular complex binding;GO:0000978:RNA polymer…	K09058	-
ENSMUSG00000006585	3140	63	1.32	96	1.96	56	1.32	23	0.51	51	0.83	30	0.6	54.0639	0.377133	-1.40685	0.299499	-4.69736	2.63545e-06	0.000269673	Down	8	123294754	123300293	+	Cdt1	chromatin licensing and DNA replication factor 1 [Source:MGI Symbol%3BAcc:MGI:1914427]	GO:0051315:attachment of mitotic spindle microtubules to kinetochore;GO:0051301:cell division;GO:0007059:chromosome segregation;GO:1902426:negative regulation of mitotic spindle assembly checkpoint;GO:0000076:DNA replication checkpoint;GO:0071163:DNA replication preinitiation complex assembly;GO:0051383:kinetochore organization;GO:0000278:mitotic cell cycle;GO:0035563:positive regulation of chrom…	GO:0000776:kinetochore;GO:0016604:nuclear body;GO:0005654:nucleoplasm;GO:0005634:nucleus;	GO:0003682:chromatin binding;GO:0003677:DNA binding;GO:0070182:DNA polymerase binding;	K10727	-
ENSMUSG00000044349	8527	1520	11.76	1944	14.6	1297	11.25	491	3.97	1547	9.31	510	3.75	1221.43	0.39607	-1.33617	0.375732	-3.55618	0.000376281	0.0135127	Down	2	158217558	158228071	+	Snhg11	small nucleolar RNA host gene 11 [Source:MGI Symbol%3BAcc:MGI:2441845]	-	-	-	K09228	;ko05168 Herpes simplex virus 1 infection;
ENSMUSG00000121135	1552	347	14.75	339	13.99	304	14.49	83	3.69	267	8.83	178	7.2	256.716	0.40298	-1.31122	0.204969	-6.39715	1.58308e-10	4.63625e-08	Down	1	176662183	176663734	-	Hmga2-ps1	high mobility group AT-hook 2%2C pseudogene 1 [Source:NCBI gene (formerly Entrezgene)%3BAcc:15365]	-	-	-	-	-
ENSMUSG00000101356	1729	31	1.18	57	2.11	53	2.27	20	0.8	36	1.07	17	0.62	36.52	0.403017	-1.31109	0.368861	-3.55442	0.000378814	0.0135681	Down	15	103003604	103010590	-	Gm28876	predicted gene 28876 [Source:MGI Symbol%3BAcc:MGI:5579582]	-	-	-	-	-
ENSMUSG00000035299	6720	53	0.52	80	0.76	65	0.72	23	0.24	55	0.42	27	0.25	51.2258	0.408378	-1.29202	0.304512	-4.24293	2.20625e-05	0.00148124	Down	X	168468195	168788732	+	Mid1	midline 1 [Source:MGI Symbol%3BAcc:MGI:1100537]	GO:0007026:negative regulation of microtubule depolymerization;GO:0032874:positive regulation of stress-activated MAPK cascade;GO:0035372:protein localization to microtubule;	GO:0005737:cytoplasm;GO:0005881:cytoplasmic microtubule;GO:0005874:microtubule;GO:0015630:microtubule cytoskeleton;	GO:0019899:enzyme binding;GO:0042802:identical protein binding;GO:0008017:microtubule binding;GO:0051219:phosphoprotein binding;GO:0042803:protein homodimerization activity;GO:0016740:transferase activity;GO:0031625:ubiquitin protein ligase binding;GO:0008270:zinc ion binding;	K08285	;ko04120 Ubiquitin mediated proteolysis;
ENSMUSG00000028957	9608	636	4.37	715	4.77	678	5.22	217	1.56	542	2.9	336	2.19	530.085	0.411737	-1.2802	0.145568	-8.79452	1.43659e-18	1.6268e-15	Down	4	151088109	151129122	-	Per3	period circadian clock 3 [Source:MGI Symbol%3BAcc:MGI:1277134]	GO:0032922:circadian regulation of gene expression;GO:0007623:circadian rhythm;GO:0043153:entrainment of circadian clock by photoperiod;GO:0000122:negative regulation of transcription from RNA polymerase II promoter;GO:0050821:protein stabilization;GO:0045187:regulation of circadian sleep/wake cycle, sleep;	GO:0005737:cytoplasm;GO:0005634:nucleus;	GO:0019900:kinase binding;GO:0000976:transcription regulatory region sequence-specific DNA binding;GO:0001222:transcription corepressor binding;GO:0031625:ubiquitin protein ligase binding;	K02633	;ko04710 Circadian rhythm;ko04711 Circadian rhythm - fly;ko04713 Circadian entrainment;ko05202 Transcriptional misregulation in cancer;ko05221 Acute myeloid leukemia;
ENSMUSG00000049892	1611	2056	84.22	2276	90.46	2007	92.16	837	35.85	1404	44.74	1270	49.46	1685.08	0.436034	-1.19749	0.108886	-10.9977	3.92207e-28	8.32753e-25	Down	11	59854007	59855770	-	Rasd1	RAS%2C dexamethasone-induced 1 [Source:MGI Symbol%3BAcc:MGI:1270848]	GO:0045892:negative regulation of transcription, DNA-templated;GO:0007263:nitric oxide mediated signal transduction;	GO:0005737:cytoplasm;GO:0005634:nucleus;GO:0048471:perinuclear region of cytoplasm;GO:0005886:plasma membrane;GO:0016529:sarcoplasmic reticulum;	GO:0005525:GTP binding;GO:0003924:GTPase activity;	K07843	;ko04713 Circadian entrainment;ko04934 Cushing syndrome;
ENSMUSG00000032193	9622	1272	8.72	1363	9.07	1348	10.36	431	3.09	1100	5.87	788	5.14	1066.2	0.443324	-1.17357	0.152771	-7.68189	1.56755e-14	8.87546e-12	Down	9	21634779	21661215	+	Ldlr	low density lipoprotein receptor [Source:MGI Symbol%3BAcc:MGI:96765]	GO:0097242:beta-amyloid clearance;GO:0048844:artery morphogenesis;GO:0071398:cellular response to fatty acid;GO:0071404:cellular response to low-density lipoprotein particle stimulus;GO:0042632:cholesterol homeostasis;GO:0070508:cholesterol import;GO:0008203:cholesterol metabolic process;GO:0030301:cholesterol transport;GO:0006897:endocytosis;GO:0034384:high-density lipoprotein particle clearance…	GO:0045177:apical part of cell;GO:0016323:basolateral plasma membrane;GO:0005901:caveola;GO:0009986:cell surface;GO:0005905:coated pit;GO:0005769:early endosome;GO:0005768:endosome;GO:0009897:external side of plasma membrane;GO:0005615:extracellular space;GO:0005794:Golgi apparatus;GO:0016021:integral component of membrane;GO:0005770:late endosome;GO:0034362:low-density lipoprotein particle;GO:00…	GO:0001540:beta-amyloid binding;GO:0005509:calcium ion binding;GO:0042802:identical protein binding;GO:0030169:low-density lipoprotein particle binding;GO:0005041:low-density lipoprotein receptor activity;GO:0002020:protease binding;GO:0030229:very-low-density lipoprotein particle receptor activity;	K12473	;ko04144 Endocytosis;ko04913 Ovarian steroidogenesis;ko04925 Aldosterone synthesis and secretion;ko04927 Cortisol synthesis and secretion;ko04934 Cushing syndrome;ko04976 Bile secretion;ko04979 Cholesterol metabolism;ko05145 Toxoplasmosis;ko05160 Hepatitis C;
ENSMUSG00000039903	3806	52	0.9	37	0.62	44	0.86	27	0.49	21	0.28	25	0.41	36.1302	0.445908	-1.16518	0.376307	-3.09636	0.00195914	0.0439602	Down	16	90623607	90701997	+	Eva1c	eva-1 homolog C (C. elegans) [Source:MGI Symbol%3BAcc:MGI:1918217]	-	GO:0016021:integral component of membrane;GO:0005886:plasma membrane;	GO:0030246:carbohydrate binding;GO:0008201:heparin binding;	-	-
ENSMUSG00000067279	2725	1313	31.8	1160	27.26	1417	38.47	635	16.08	576	10.85	921	21.2	1052.18	0.448753	-1.15601	0.351204	-3.29155	0.000996363	0.0277902	Down	19	36709131	36714053	-	Ppp1r3c	protein phosphatase 1%2C regulatory subunit 3C [Source:MGI Symbol%3BAcc:MGI:1858229]	GO:0005978:glycogen biosynthetic process;GO:0005977:glycogen metabolic process;GO:0006605:protein targeting;GO:0005979:regulation of glycogen biosynthetic process;	GO:0042587:glycogen granule;GO:0043231:intracellular membrane-bounded organelle;GO:0000164:protein phosphatase type 1 complex;	GO:0050196:[phosphorylase] phosphatase activity;GO:0019899:enzyme binding;GO:2001069:glycogen binding;GO:0008157:protein phosphatase 1 binding;GO:0019903:protein phosphatase binding;	K07189	;ko04910 Insulin signaling pathway;ko04931 Insulin resistance;
ENSMUSG00000100975	1189	506	28.08	512	27.57	421	26.19	210	12.19	319	13.77	290	15.3	386.342	0.450533	-1.1503	0.128135	-8.97722	2.77703e-19	3.93089e-16	Down	12	104891760	104892948	-	Gm28875	predicted gene 28875 [Source:MGI Symbol%3BAcc:MGI:5579581]	-	-	-	-	-
ENSMUSG00000029570	2505	308	8.11	439	11.22	265	7.83	119	3.28	258	5.29	216	5.41	270.249	0.458564	-1.12481	0.184046	-6.11155	9.86697e-10	2.42899e-07	Down	5	140593075	140601300	+	Lfng	LFNG O-fucosylpeptide 3-beta-N-acetylglucosaminyltransferase [Source:MGI Symbol%3BAcc:MGI:1095413]	GO:0007386:compartment pattern specification;GO:0002315:marginal zone B cell differentiation;GO:1902367:negative regulation of Notch signaling pathway involved in somitogenesis;GO:0001541:ovarian follicle development;GO:0051446:positive regulation of meiotic cell cycle;GO:0045747:positive regulation of Notch signaling pathway;GO:0032092:positive regulation of protein binding;GO:0008593:regulation…	GO:0000139:Golgi membrane;GO:0030173:integral component of Golgi membrane;	GO:0008375:acetylglucosaminyltransferase activity;GO:0046872:metal ion binding;GO:0033829:O-fucosylpeptide 3-beta-N-acetylglucosaminyltransferase activity;	K05948	;ko00514 Other types of O-glycan biosynthesis;ko04330 Notch signaling pathway;ko05165 Human papillomavirus infection;
ENSMUSG00000105161	1607	179	7.35	151	6.02	118	5.43	77	3.31	104	3.32	79	3.08	121.3	0.460824	-1.11771	0.214674	-5.20655	1.92381e-07	2.79298e-05	Down	5	110809258	110810864	+	Gm42595	predicted gene 42595 [Source:MGI Symbol%3BAcc:MGI:5662732]	-	-	-	-	-
ENSMUSG00000032010	4818	149	2.04	134	1.78	170	2.61	43	0.62	123	1.31	109	1.42	123.401	0.462391	-1.11282	0.260213	-4.27656	1.89801e-05	0.00134862	Down	9	43978318	44006924	+	Usp2	ubiquitin specific peptidase 2 [Source:MGI Symbol%3BAcc:MGI:1858178]	GO:0007049:cell cycle;GO:0048512:circadian behavior;GO:0032922:circadian regulation of gene expression;GO:0043153:entrainment of circadian clock by photoperiod;GO:0045475:locomotor rhythm;GO:0007517:muscle organ development;GO:0051926:negative regulation of calcium ion transport;GO:0048642:negative regulation of skeletal muscle tissue development;GO:0000122:negative regulation of transcription fr…	GO:0005813:centrosome;GO:0005737:cytoplasm;GO:0016020:membrane;GO:0005634:nucleus;GO:0048471:perinuclear region of cytoplasm;	GO:0030332:cyclin binding;GO:0042802:identical protein binding;GO:0046872:metal ion binding;GO:0004843:ubiquitin-specific protease activity;GO:0031625:ubiquitin protein ligase binding;	K11833	-
ENSMUSG00000015312	1589	115	4.78	132	5.32	87	4.05	54	2.34	93	3	57	2.25	90.8953	0.479727	-1.05972	0.225462	-4.7002	2.59911e-06	0.000269198	Down	10	80765907	80768038	+	Gadd45b	growth arrest and DNA-damage-inducible 45 beta [Source:MGI Symbol%3BAcc:MGI:107776]	GO:0000185:activation of MAPKKK activity;GO:0006915:apoptotic process;GO:0030154:cell differentiation;GO:0006469:negative regulation of protein kinase activity;GO:0043065:positive regulation of apoptotic process;GO:0046330:positive regulation of JNK cascade;GO:0043410:positive regulation of MAPK cascade;GO:1900745:positive regulation of p38MAPK cascade;GO:0051726:regulation of cell cycle;	GO:0005737:cytoplasm;GO:0005634:nucleus;	-	K04402	;ko04010 MAPK signaling pathway;ko04064 NF-kappa B signaling pathway;ko04068 FoxO signaling pathway;ko04110 Cell cycle;ko04115 p53 signaling pathway;ko04210 Apoptosis;ko04218 Cellular senescence;ko05169 Epstein-Barr virus infection;ko05200 Pathways in cancer;ko05202 Transcriptional misregulation in cancer;ko05210 Colorectal cancer;ko05212 Pancreatic cancer;ko05213 Endometrial cancer;ko05214 Gliom…
ENSMUSG00000079470	7679	109	0.94	71	0.59	109	1.05	40	0.36	77	0.51	66	0.54	80.6495	0.48913	-1.03171	0.277672	-3.71557	0.000202746	0.00812229	Down	1	78635755	78649229	+	Utp14b	UTP14B small subunit processome component [Source:MGI Symbol%3BAcc:MGI:2445092]	GO:0030154:cell differentiation;GO:0051321:meiotic cell cycle;GO:0006364:rRNA processing;GO:0007283:spermatogenesis;	GO:0005829:cytosol;GO:0005730:nucleolus;GO:0032040:small-subunit processome;	-	K14567	;ko03008 Ribosome biogenesis in eukaryotes;
ENSMUSG00000030806	4802	802	11.02	718	9.57	683	10.52	499	7.17	467	4.99	367	4.79	612.17	0.49479	-1.01511	0.190293	-5.33448	9.58207e-08	1.60349e-05	Down	7	127403072	127423721	-	Stx1b	syntaxin 1B [Source:MGI Symbol%3BAcc:MGI:1930705]	GO:0048791:calcium ion-dependent exocytosis of neurotransmitter;GO:0006887:exocytosis;GO:0006886:intracellular protein transport;GO:0010977:negative regulation of neuron projection development;GO:1903422:negative regulation of synaptic vesicle recycling;GO:2000463:positive regulation of excitatory postsynaptic membrane potential;GO:0001956:positive regulation of neurotransmitter secretion;GO:1904…	GO:0030424:axon;GO:0005813:centrosome;GO:0005737:cytoplasm;GO:0012505:endomembrane system;GO:0016021:integral component of membrane;GO:0016020:membrane;GO:0031594:neuromuscular junction;GO:0005652:nuclear lamina;GO:0005654:nucleoplasm;GO:0005634:nucleus;GO:0005886:plasma membrane;GO:0098793:presynapse;GO:0048787:presynaptic active zone membrane;GO:0042734:presynaptic membrane;GO:0031201:SNARE com…	GO:0019904:protein domain specific binding;GO:0019901:protein kinase binding;GO:0005102:receptor binding;GO:0005484:SNAP receptor activity;GO:0000149:SNARE binding;	K08486	;ko04130 SNARE interactions in vesicular transport;ko04721 Synaptic vesicle cycle;
ENSMUSG00000028680	2531	267	6.96	310	7.84	300	8.77	167	4.55	212	4.3	170	4.21	244.197	0.498389	-1.00465	0.154451	-6.5047	7.78494e-11	2.40427e-08	Down	4	116985852	116991160	-	Plk3	polo like kinase 3 [Source:MGI Symbol%3BAcc:MGI:109604]	GO:0006915:apoptotic process;GO:0006974:cellular response to DNA damage stimulus;GO:0031122:cytoplasmic microtubule organization;GO:0000082:G1/S transition of mitotic cell cycle;GO:0090166:Golgi disassembly;GO:0000278:mitotic cell cycle;GO:0044819:mitotic G1/S transition checkpoint;GO:0043066:negative regulation of apoptotic process;GO:0000122:negative regulation of transcription from RNA polymer…	GO:0005813:centrosome;GO:0000785:chromatin;GO:0005737:cytoplasm;GO:0030425:dendrite;GO:0005795:Golgi stack;GO:0043025:neuronal cell body;GO:0005730:nucleolus;GO:0005634:nucleus;GO:0000922:spindle pole;	GO:0005524:ATP binding;GO:0002039:p53 binding;GO:0004674:protein serine/threonine kinase activity;GO:0004672:protein kinase activity;	K08862	;ko04068 FoxO signaling pathway;ko04625 C-type lectin receptor signaling pathway;ko05152 Tuberculosis;
ENSMUSG00000040280	1095	33	1.99	47	2.75	44	2.97	62	3.91	174	8.16	95	5.44	68.9504	2.02099	1.01507	0.287351	3.5325	0.000411655	0.0142411	Ups	10	127350836	127353023	+	Ndufa4l2	Ndufa4%2C mitochondrial complex associated like 2 [Source:MGI Symbol%3BAcc:MGI:3039567]	GO:0022900:electron transport chain;GO:1902600:hydrogen ion transmembrane transport;	GO:0005751:mitochondrial respiratory chain complex IV;	-	K03948	;ko00190 Oxidative phosphorylation;ko01100 Metabolic pathways;ko04714 Thermogenesis;ko04723 Retrograde endocannabinoid signaling;ko04932 Non-alcoholic fatty liver disease;ko05010 Alzheimer disease;ko05012 Parkinson disease;ko05014 Amyotrophic lateral sclerosis;ko05016 Huntington disease;ko05020 Prion disease;ko05022 Pathways of neurodegeneration - multiple diseases;
ENSMUSG00000039062	4135	99	1.58	155	2.4	117	2.09	249	4.16	418	5.19	293	4.45	207.518	2.0362	1.02588	0.164171	6.24883	4.13537e-10	1.09755e-07	Ups	7	79471551	79510807	-	Anpep	alanyl (membrane) aminopeptidase [Source:MGI Symbol%3BAcc:MGI:5000466]	GO:0001525:angiogenesis;GO:0030154:cell differentiation;GO:0035814:negative regulation of renal sodium excretion;GO:0043171:peptide catabolic process;GO:0006508:proteolysis;GO:0008217:regulation of blood pressure;GO:0007165:signal transduction;	GO:0031526:brush border membrane;GO:0005737:cytoplasm;GO:0005793:endoplasmic reticulum-Golgi intermediate compartment;GO:0009897:external side of plasma membrane;GO:0070062:extracellular exosome;GO:0005615:extracellular space;GO:0016021:integral component of membrane;GO:0005886:plasma membrane;	GO:0004177:aminopeptidase activity;GO:0070006:metalloaminopeptidase activity;GO:0042277:peptide binding;GO:0008270:zinc ion binding;	K11140	;ko00480 Glutathione metabolism;ko01100 Metabolic pathways;ko04614 Renin-angiotensin system;ko04640 Hematopoietic cell lineage;
ENSMUSG00000001517	5754	22	0.25	26	0.29	25	0.32	40	0.48	96	0.86	58	0.63	40.8583	2.03704	1.02647	0.324048	3.16766	0.0015367	0.0372358	Ups	6	128339930	128353109	+	Foxm1	forkhead box M1 [Source:MGI Symbol%3BAcc:MGI:1347487]	GO:0006978:DNA damage response, signal transduction by p53 class mediator resulting in transcription of p21 class mediator;GO:0006281:DNA repair;GO:0000086:G2/M transition of mitotic cell cycle;GO:0001889:liver development;GO:0090344:negative regulation of cell aging;GO:0032873:negative regulation of stress-activated MAPK cascade;GO:0000122:negative regulation of transcription from RNA polymerase…	GO:0005634:nucleus;GO:0000785:chromatin;GO:0005654:nucleoplasm;	GO:0003677:DNA binding;GO:0003700:sequence-specific DNA binding transcription factor activity;GO:0019901:protein kinase binding;GO:0000977:RNA polymerase II regulatory region sequence-specific DNA binding;GO:0043565:sequence-specific DNA binding;GO:0000976:transcription regulatory region sequence-specific DNA binding;GO:0000981:sequence-specific DNA binding RNA polymerase II transcription factor …	K09406	;ko04218 Cellular senescence;
ENSMUSG00000031548	4372	29	0.44	41	0.6	35	0.59	53	0.84	88	1.03	133	1.91	59.7482	2.07872	1.0557	0.344248	3.06668	0.0021645	0.0469556	Ups	8	23901518	23939648	+	Sfrp1	secreted frizzled-related protein 1 [Source:MGI Symbol%3BAcc:MGI:892014]	GO:0030036:actin cytoskeleton organization;GO:0009952:anterior/posterior pattern specification;GO:0060346:bone trabecula formation;GO:0060070:canonical Wnt signaling pathway;	GO:0009986:cell surface;GO:0005829:cytosol;GO:0005615:extracellular space;	GO:0004197:cysteine-type endopeptidase activity;GO:0005109:frizzled binding;GO:0008201:heparin binding;GO:0042802:identical protein binding;	K02166	;ko04310 Wnt signaling pathway;
ENSMUSG00000005338	7248	48	0.44	90	0.8	58	0.59	140	1.33	215	1.52	158	1.37	110.867	2.07915	1.05599	0.224627	4.7011	2.58764e-06	0.000269198	Ups	1	173160825	173195261	-	Cadm3	cell adhesion molecule 3 [Source:MGI Symbol%3BAcc:MGI:2137858]	GO:0007157:heterophilic cell-cell adhesion via plasma membrane cell adhesion molecules;GO:0007156:homophilic cell adhesion via plasma membrane adhesion molecules;GO:0008104:protein localization;	GO:0005911:cell-cell junction;	GO:0042803:protein homodimerization activity;	K06780	;ko04514 Cell adhesion molecules;
ENSMUSG00000020649	2771	26	0.62	25	0.58	29	0.77	36	0.9	127	2.35	71	1.61	46.9991	2.18062	1.12474	0.351985	3.19541	0.00139634	0.0347266	Ups	12	24758240	24764145	+	Rrm2	ribonucleotide reductase M2 [Source:MGI Symbol%3BAcc:MGI:98181]	GO:0009263:deoxyribonucleotide biosynthetic process;GO:0006260:DNA replication;GO:0001824:blastocyst development;GO:0009262:deoxyribonucleotide metabolic process;GO:0051290:protein heterotetramerization;	GO:0005829:cytosol;GO:0005635:nuclear envelope;GO:0005971:ribonucleoside-diphosphate reductase complex;	GO:0046872:metal ion binding;GO:0004748:ribonucleoside-diphosphate reductase activity, thioredoxin disulfide as acceptor;GO:0008199:ferric iron binding;GO:0042802:identical protein binding;GO:0042803:protein homodimerization activity;	K10808	;ko00230 Purine metabolism;ko00240 Pyrimidine metabolism;ko00480 Glutathione metabolism;ko00983 Drug metabolism - other enzymes;ko01100 Metabolic pathways;ko04115 p53 signaling pathway;
ENSMUSG00000053646	9592	31	0.21	37	0.25	43	0.33	68	0.49	157	0.84	92	0.6	65.4063	2.18328	1.1265	0.277032	4.06632	4.77613e-05	0.00281692	Ups	9	108924457	108948985	+	Plxnb1	plexin B1 [Source:MGI Symbol%3BAcc:MGI:2154238]	GO:0007162:negative regulation of cell adhesion;GO:0033689:negative regulation of osteoblast proliferation;GO:0048812:neuron projection morphogenesis;GO:0043931:ossification involved in bone maturation;GO:0050772:positive regulation of axonogenesis;GO:0043547:positive regulation of GTPase activity;GO:0014068:positive regulation of phosphatidylinositol 3-kinase signaling;GO:0030334:regulation of c…	GO:0005887:integral component of plasma membrane;GO:0002116:semaphorin receptor complex;	GO:0032794:GTPase activating protein binding;GO:0017154:semaphorin receptor activity;	K06821	;ko04360 Axon guidance;
ENSMUSG00000044211	537	43	5.28	61	7.27	43	5.92	89	11.44	177	16.92	148	17.29	86.5684	2.20316	1.13957	0.238642	4.77524	1.79491e-06	0.000203256	Ups	6	48501488	48502024	-	Gm7887	predicted gene 7887 [Source:MGI Symbol%3BAcc:MGI:3648251]	GO:0007049:cell cycle;GO:0043161:proteasome-mediated ubiquitin-dependent protein catabolic process;GO:0016567:protein ubiquitination;	GO:0016604:nuclear body;GO:0005654:nucleoplasm;GO:0005634:nucleus;	-	-	-
ENSMUSG00000020914	9013	52	0.38	63	0.45	68	0.56	77	0.59	308	1.75	166	1.16	108.951	2.21986	1.15047	0.302495	3.80326	0.000142803	0.00626784	Ups	11	98883769	98915015	-	Top2a	topoisomerase (DNA) II alpha [Source:MGI Symbol%3BAcc:MGI:98790]	GO:0030263:apoptotic chromosome condensation;GO:0006974:cellular response to DNA damage stimulus;GO:0030261:chromosome condensation;GO:0007059:chromosome segregation;GO:0006266:DNA ligation;GO:0006265:DNA topological change;GO:0040016:embryonic cleavage;GO:0051309:female meiosis chromosome separation;GO:0007143:female meiotic division;GO:0002244:hematopoietic progenitor cell differentiation;GO:00…	GO:0005814:centriole;GO:0000775:chromosome, centromeric region;GO:0000793:condensed chromosome;GO:0005737:cytoplasm;GO:0009330:DNA topoisomerase complex (ATP-hydrolyzing);GO:0000228:nuclear chromosome;GO:0005730:nucleolus;GO:0005654:nucleoplasm;GO:0005634:nucleus;GO:0032991:macromolecular complex;	GO:0005524:ATP binding;GO:0008094:DNA-dependent ATPase activity;GO:0003682:chromatin binding;GO:0003677:DNA binding;GO:0008301:DNA binding, bending;GO:0003916:DNA topoisomerase activity;GO:0003918:DNA topoisomerase type II (ATP-hydrolyzing) activity;GO:0019899:enzyme binding;GO:0042826:histone deacetylase binding;GO:0000287:magnesium ion binding;GO:0008022:protein C-terminus binding;GO:0046982:pr…	K03164	;ko01524 Platinum drug resistance;
ENSMUSG00000024011	6364	85	0.88	144	1.45	113	1.31	246	2.67	405	3.27	330	3.25	205.839	2.26512	1.17958	0.176271	6.69187	2.20331e-11	7.63783e-09	Ups	17	29536654	29549567	+	Pi16	peptidase inhibitor 16 [Source:MGI Symbol%3BAcc:MGI:1921366]	GO:0061052:negative regulation of cell growth involved in cardiac muscle cell development;GO:0010466:negative regulation of peptidase activity;	GO:0005615:extracellular space;	GO:0030414:peptidase inhibitor activity;	-	-
ENSMUSG00000020961	12448	25	0.13	18	0.09	20	0.12	36	0.2	73	0.3	76	0.38	38.4637	2.28732	1.19366	0.359205	3.32305	0.000890381	0.025291	Ups	12	91599783	91755161	-	Ston2	stonin 2 [Source:MGI Symbol%3BAcc:MGI:1918272]	GO:0007268:synaptic transmission;GO:0002244:hematopoietic progenitor cell differentiation;GO:0030100:regulation of endocytosis;GO:0048488:synaptic vesicle endocytosis;GO:0016192:vesicle-mediated transport;	GO:0030136:clathrin-coated vesicle;GO:0031410:cytoplasmic vesicle;GO:0005829:cytosol;GO:0043231:intracellular membrane-bounded organelle;GO:0016020:membrane;GO:0043005:neuron projection;GO:0005730:nucleolus;GO:0098793:presynapse;GO:0008021:synaptic vesicle;	GO:0035615:clathrin adaptor activity;	-	-
ENSMUSG00000074063	2674	37	0.91	64	1.53	23	0.64	103	2.66	148	2.84	106	2.49	74.8851	2.31469	1.21082	0.297487	4.07016	4.69807e-05	0.00278054	Ups	8	120160863	120172995	+	Osgin1	oxidative stress induced growth inhibitor 1 [Source:MGI Symbol%3BAcc:MGI:1919089]	GO:0030154:cell differentiation;GO:0030308:negative regulation of cell growth;GO:0043065:positive regulation of apoptotic process;GO:0042981:regulation of apoptotic process;GO:0030334:regulation of cell migration;GO:0042127:regulation of cell proliferation;	-	GO:0008083:growth factor activity;	-	-
ENSMUSG00000054640	18807	74	0.26	62	0.21	41	0.16	67	0.25	225	0.61	243	0.81	108.076	2.31505	1.21104	0.345205	3.50818	0.000451177	0.0152663	Ups	17	81680534	82045806	-	Slc8a1	solute carrier family 8 (sodium/calcium exchanger)%2C member 1 [Source:MGI Symbol%3BAcc:MGI:107956]	GO:1901660:calcium ion export;GO:0055074:calcium ion homeostasis;GO:0070509:calcium ion import;GO:0098703:calcium ion import across plasma membrane;	GO:0030424:axon;GO:0043679:axon terminus;GO:0016323:basolateral plasma membrane;GO:0071944:cell periphery;	GO:0030506:ankyrin binding;GO:0005509:calcium ion binding;GO:0005432:calcium:sodium antiporter activity;	K05849	;ko04020 Calcium signaling pathway;ko04022 cGMP-PKG signaling pathway;ko04260 Cardiac muscle contraction;ko04261 Adrenergic signaling in cardiomyocytes;ko04371 Apelin signaling pathway;ko04740 Olfactory transduction;ko04961 Endocrine and other factor-regulated calcium reabsorption;ko04974 Protein digestion and absorption;ko04978 Mineral absorption;ko05410 Hypertrophic cardiomyopathy;ko05412 Arrhy…
ENSMUSG00000087135	834	11	0.87	27	2.07	15	1.33	35	2.9	75	4.62	48	3.61	32.1124	2.32278	1.21585	0.384288	3.16391	0.00155663	0.0373844	Ups	9	40692038	40695477	-	Gm16096	predicted gene 16096 [Source:MGI Symbol%3BAcc:MGI:3801985]	-	-	-	-	-
ENSMUSG00000000416	8829	35	0.26	21	0.15	26	0.22	53	0.41	109	0.63	85	0.6	50.7186	2.32607	1.21789	0.312954	3.8916	9.95863e-05	0.00477338	Ups	6	18366477	18514842	-	Cttnbp2	cortactin binding protein 2 [Source:MGI Symbol%3BAcc:MGI:1353467]	GO:0007420:brain development;GO:0050807:regulation of synapse organization;	GO:0005938:cell cortex;GO:0043197:dendritic spine;GO:0008021:synaptic vesicle;	GO:0017124:SH3 domain binding;	-	-
ENSMUSG00000033405	3579	26	0.48	29	0.52	26	0.54	60	1.16	119	1.71	65	1.14	49.7705	2.32942	1.21997	0.296722	4.11149	3.93119e-05	0.00241066	Ups	14	73756317	73785682	-	Nudt15	nudix (nucleoside diphosphate linked moiety X)-type motif 15 [Source:MGI Symbol%3BAcc:MGI:2443366]	GO:0006203:dGTP catabolic process;GO:0042262:DNA protection;GO:0042738:exogenous drug catabolic process;GO:0000278:mitotic cell cycle;GO:1901292:nucleoside phosphate catabolic process;GO:0009217:purine deoxyribonucleoside triphosphate catabolic process;GO:0006195:purine nucleotide catabolic process;GO:0061136:regulation of proteasomal protein catabolic process;GO:0000302:response to reactive oxyg…	GO:0005829:cytosol;	GO:0035539:8-oxo-7,8-dihydrodeoxyguanosine triphosphate pyrophosphatase activity;GO:0008413:8-oxo-7,8-dihydroguanosine triphosphate pyrophosphatase activity;GO:0036218:dTTP diphosphatase activity;GO:0046872:metal ion binding;GO:0035529:NADH pyrophosphatase activity;GO:0017110:nucleoside-diphosphatase activity;GO:0047429:nucleoside-triphosphate diphosphatase activity;	K03574	-
ENSMUSG00000031274	6718	48	0.47	45	0.43	33	0.36	69	0.71	164	1.25	150	1.4	77.8732	2.35454	1.23544	0.281169	4.39395	1.11311e-05	0.000870629	Ups	X	140258381	140472230	+	Col4a5	collagen%2C type IV%2C alpha 5 [Source:MGI Symbol%3BAcc:MGI:88456]	GO:0038063:collagen-activated tyrosine kinase receptor signaling pathway;GO:0030198:extracellular matrix organization;GO:0007528:neuromuscular junction development;	GO:0005604:basement membrane;GO:0005587:collagen type IV trimer;GO:0005788:endoplasmic reticulum lumen;GO:0031012:extracellular matrix;GO:0005576:extracellular region;GO:0005615:extracellular space;GO:0031594:neuromuscular junction;	GO:0005201:extracellular matrix structural constituent;GO:0030020:extracellular matrix structural constituent conferring tensile strength;	K06237	;ko04151 PI3K-Akt signaling pathway;ko04510 Focal adhesion;ko04512 ECM-receptor interaction;ko04926 Relaxin signaling pathway;ko04933 AGE-RAGE signaling pathway in diabetic complications;ko04974 Protein digestion and absorption;ko05146 Amoebiasis;ko05165 Human papillomavirus infection;ko05200 Pathways in cancer;ko05222 Small cell lung cancer;
ENSMUSG00000031004	10061	56	0.37	84	0.53	77	0.57	111	0.76	406	2.07	199	1.24	137.658	2.44363	1.28903	0.281267	4.58293	4.58505e-06	0.000421173	Ups	7	135291513	135318090	-	Mki67	antigen identified by monoclonal antibody Ki 67 [Source:MGI Symbol%3BAcc:MGI:106035]	GO:0008283:cell proliferation;GO:1990705:cholangiocyte proliferation;GO:0072574:hepatocyte proliferation;GO:0051321:meiotic cell cycle;GO:1902275:regulation of chromatin organization;GO:0051983:regulation of chromosome segregation;GO:0007088:regulation of mitotic nuclear division;	GO:0005694:chromosome;GO:0000775:chromosome, centromeric region;GO:0000793:condensed chromosome;GO:0005737:cytoplasm;GO:0016604:nuclear body;GO:0005730:nucleolus;GO:0005654:nucleoplasm;GO:0005634:nucleus;	GO:0005524:ATP binding;GO:0003677:DNA binding;GO:0008022:protein C-terminus binding;	K17582	-
ENSMUSG00000017417	4836	13	0.18	19	0.25	12	0.18	45	0.64	56	0.59	34	0.44	28.1068	2.45815	1.29757	0.398198	3.25861	0.00111958	0.0298544	Ups	11	97814064	97877270	-	Plxdc1	plexin domain containing 1 [Source:MGI Symbol%3BAcc:MGI:1919574]	GO:0001525:angiogenesis;GO:0021510:spinal cord development;	GO:0005923:bicellular tight junction;GO:0005737:cytoplasm;GO:0030425:dendrite;GO:0016021:integral component of membrane;GO:0043025:neuronal cell body;GO:0005886:plasma membrane;GO:0043235:receptor complex;	-	-	-
ENSMUSG00000020493	3824	13	0.22	13	0.22	12	0.23	31	0.56	62	0.83	32	0.52	24.8271	2.53939	1.34448	0.408667	3.28992	0.00100214	0.0279056	Ups	11	86979979	86999534	-	Prr11	proline rich 11 [Source:MGI Symbol%3BAcc:MGI:2444496]	GO:0051726:regulation of cell cycle;	GO:0005737:cytoplasm;GO:0005634:nucleus;	-	K09228	;ko05168 Herpes simplex virus 1 infection;
ENSMUSG00000067158	10612	27	0.17	36	0.22	14	0.1	44	0.29	138	0.67	76	0.45	49.6138	2.54691	1.34875	0.364266	3.70264	0.00021337	0.00844826	Ups	1	82426144	82564570	-	Col4a4	collagen%2C type IV%2C alpha 4 [Source:MGI Symbol%3BAcc:MGI:104687]	GO:0030198:extracellular matrix organization;GO:0032836:glomerular basement membrane development;	GO:0005604:basement membrane;GO:0005587:collagen type IV trimer;GO:0031012:extracellular matrix;GO:0005615:extracellular space;	GO:0005201:extracellular matrix structural constituent;	K06237	;ko04151 PI3K-Akt signaling pathway;ko04510 Focal adhesion;ko04512 ECM-receptor interaction;ko04926 Relaxin signaling pathway;ko04933 AGE-RAGE signaling pathway in diabetic complications;ko04974 Protein digestion and absorption;ko05146 Amoebiasis;ko05165 Human papillomavirus infection;ko05200 Pathways in cancer;ko05222 Small cell lung cancer;
ENSMUSG00000079685	6726	19	0.19	33	0.31	13	0.14	57	0.58	98	0.75	55	0.51	42.0731	2.54968	1.35031	0.351738	3.83898	0.000123548	0.00561119	Ups	10	7390362	7423638	-	Ulbp1	UL16 binding protein 1 [Source:MGI Symbol%3BAcc:MGI:1925027]	-	-	-	-	-
ENSMUSG00000062611	792	353	29.41	424	34.28	170	15.88	783	68.22	1070	69.36	1126	89.19	614.015	2.55635	1.35409	0.355778	3.80599	0.000141237	0.00624894	Ups	14	88360453	88361244	-	Rps3a2	ribosomal protein S3A2 [Source:MGI Symbol%3BAcc:MGI:3642853]	GO:0030154:cell differentiation;GO:0043066:negative regulation of apoptotic process;GO:0048146:positive regulation of fibroblast proliferation;GO:0045727:positive regulation of translation;GO:0006412:translation;	GO:0005829:cytosol;GO:0022627:cytosolic small ribosomal subunit;GO:0005634:nucleus;GO:0015935:small ribosomal subunit;GO:0045202:synapse;	GO:0003729:mRNA binding;GO:0003735:structural constituent of ribosome;GO:0031369:translation initiation factor binding;	K02984	;ko03010 Ribosome;ko05171 Coronavirus disease - COVID-19;
ENSMUSG00000022371	7013	123	1.16	208	1.9	158	1.67	217	2.14	867	6.35	621	5.56	324.499	2.60895	1.38347	0.427289	3.23778	0.00120462	0.0312392	Ups	15	55171146	55384199	+	Col14a1	collagen%2C type XIV%2C alpha 1 [Source:MGI Symbol%3BAcc:MGI:1341272]	GO:0007155:cell adhesion;GO:0030199:collagen fibril organization;GO:0048873:homeostasis of number of cells within a tissue;GO:0061050:regulation of cell growth involved in cardiac muscle cell development;GO:0003229:ventricular cardiac muscle tissue development;	GO:0005581:collagen trimer;GO:0005615:extracellular space;GO:0005614:interstitial matrix;	-	K08133	;ko04974 Protein digestion and absorption;
ENSMUSG00000107838	1828	44	1.59	46	1.61	25	1.01	109	4.11	138	3.88	129	4.43	77.0513	2.63145	1.39586	0.267373	5.22064	1.78303e-07	2.61091e-05	Ups	6	133087437	133089264	+	Gm45769	predicted gene 45769 [Source:MGI Symbol%3BAcc:MGI:5804884]	-	-	-	-	-
ENSMUSG00000030621	14624	16	0.07	20	0.09	17	0.09	68	0.32	38	0.13	59	0.25	35.9444	2.63647	1.39861	0.434921	3.21577	0.00130097	0.0330823	Ups	7	89281600	89503567	+	Me3	malic enzyme 3%2C NADP(+)-dependent%2C mitochondrial [Source:MGI Symbol%3BAcc:MGI:1916679]	GO:0006108:malate metabolic process;GO:0006090:pyruvate metabolic process;	GO:0005759:mitochondrial matrix;GO:0005739:mitochondrion;GO:0005737:cytoplasm;	GO:0004471:malate dehydrogenase (decarboxylating) (NAD+) activity;GO:0004473:malate dehydrogenase (decarboxylating) (NADP+) activity;GO:0004470:malic enzyme activity;GO:0046872:metal ion binding;GO:0051287:NAD binding;GO:0070401:NADP+ binding;GO:0008948:oxaloacetate decarboxylase activity;	K00029	;ko00620 Pyruvate metabolism;ko00710 Carbon fixation in photosynthetic organisms;ko01100 Metabolic pathways;ko01120 Microbial metabolism in diverse environments;ko01200 Carbon metabolism;ko03320 PPAR signaling pathway;
ENSMUSG00000027469	4677	18	0.25	24	0.33	22	0.35	38	0.56	137	1.5	57	0.76	43.2992	2.68506	1.42495	0.380687	3.74311	0.000181758	0.0074528	Ups	2	152689884	152737241	+	Tpx2	TPX2%2C microtubule-associated [Source:MGI Symbol%3BAcc:MGI:1919369]	GO:0032147:activation of protein kinase activity;GO:0006915:apoptotic process;GO:0051301:cell division;GO:0007020:microtubule nucleation;GO:0090307:mitotic spindle assembly;GO:0007026:negative regulation of microtubule depolymerization;GO:0060236:regulation of mitotic spindle organization;GO:0051225:spindle assembly;	GO:0005818:aster;GO:0043203:axon hillock;GO:0005737:cytoplasm;GO:0045171:intercellular bridge;GO:0015630:microtubule cytoskeleton;GO:0072686:mitotic spindle;GO:0005880:nuclear microtubule;GO:0005654:nucleoplasm;GO:0005634:nucleus;GO:0005819:spindle;GO:0000922:spindle pole;	GO:0061676:importin-alpha family protein binding;GO:0008017:microtubule binding;GO:0030295:protein kinase activator activity;GO:0019901:protein kinase binding;	K16812	-
ENSMUSG00000015880	7066	11	0.1	10	0.09	7	0.07	18	0.18	55	0.4	30	0.27	19.4016	2.78466	1.4775	0.480749	3.07333	0.00211685	0.0463362	Ups	5	45827261	45857888	+	Ncapg	non-SMC condensin I complex%2C subunit G [Source:MGI Symbol%3BAcc:MGI:1930197]	GO:0051301:cell division;GO:0007076:mitotic chromosome condensation;	GO:0000793:condensed chromosome;GO:0000779:condensed chromosome, centromeric region;GO:0000796:condensin complex;GO:0005737:cytoplasm;GO:0005829:cytosol;GO:0016020:membrane;GO:0005634:nucleus;	-	K06678	;ko04111 Cell cycle - yeast;
ENSMUSG00000031803	3055	53	1.14	48	1.01	35	0.85	135	3.05	203	3.41	161	3.31	98.2532	2.90404	1.53806	0.224193	6.86042	6.86592e-12	2.65056e-09	Ups	8	72143400	72154433	-	B3gnt3	UDP-GlcNAc:betaGal beta-1%2C3-N-acetylglucosaminyltransferase 3 [Source:MGI Symbol%3BAcc:MGI:2152535]	GO:0030311:poly-N-acetyllactosamine biosynthetic process;GO:0006486:protein glycosylation;	GO:0005794:Golgi apparatus;GO:0000139:Golgi membrane;GO:0016021:integral component of membrane;	GO:0008376:acetylgalactosaminyltransferase activity;GO:0008375:acetylglucosaminyltransferase activity;GO:0047223:beta-1,3-galactosyl-O-glycosyl-glycoprotein beta-1,3-N-acetylglucosaminyltransferase activity;GO:0008457:beta-galactosyl-N-acetylglucosaminylgalactosylglucosyl-ceramide beta-1,3-acetylglucosaminyltransferase activity;GO:0008532:N-acetyllactosaminide beta-1,3-N-acetylglucosaminyltransfe…	K07970	;ko00601 Glycosphingolipid biosynthesis - lacto and neolacto series;ko01100 Metabolic pathways;
ENSMUSG00000012443	7461	18	0.16	15	0.13	15	0.15	21	0.19	131	0.9	46	0.39	34.8145	2.94188	1.55674	0.483067	3.22262	0.00127026	0.0324927	Ups	19	37364851	37410307	+	Kif11	kinesin family member 11 [Source:MGI Symbol%3BAcc:MGI:1098231]	GO:0051301:cell division;GO:0007018:microtubule-based movement;GO:0007100:mitotic centrosome separation;GO:0090307:mitotic spindle assembly;GO:0046602:regulation of mitotic centrosome separation;GO:0051225:spindle assembly;GO:0007051:spindle organization;	GO:0005829:cytosol;GO:0005874:microtubule;GO:0072686:mitotic spindle;GO:0005634:nucleus;GO:0032991:macromolecular complex;GO:0005819:spindle;GO:0005876:spindle microtubule;GO:0000922:spindle pole;	GO:0005524:ATP binding;GO:0008574:ATP-dependent microtubule motor activity, plus-end-directed;GO:0008017:microtubule binding;GO:0019901:protein kinase binding;	K10398	-
ENSMUSG00000058297	5533	57	0.68	66	0.76	47	0.63	67	0.84	386	3.58	231	2.62	123.198	2.94585	1.55868	0.355415	4.38553	1.15706e-05	0.000897432	Ups	10	59942041	59971020	+	Spock2	sparc/osteonectin%2C cwcv and kazal-like domains proteoglycan 2 [Source:MGI Symbol%3BAcc:MGI:1891351]	GO:0030198:extracellular matrix organization;GO:0019800:peptide cross-linking via chondroitin 4-sulfate glycosaminoglycan;GO:0010811:positive regulation of cell-substrate adhesion;	GO:0005576:extracellular region;	GO:0005509:calcium ion binding;GO:0050840:extracellular matrix binding;GO:0005539:glycosaminoglycan binding;	K08136	-
ENSMUSG00000036913	8744	65	0.49	60	0.44	58	0.49	212	1.67	330	1.94	151	1.08	134.498	2.96037	1.56578	0.242318	6.46166	1.03561e-10	3.14123e-08	Ups	8	125519831	125561452	+	Trim67	tripartite motif-containing 67 [Source:MGI Symbol%3BAcc:MGI:3045323]	GO:0046580:negative regulation of Ras protein signal transduction;GO:0010976:positive regulation of neuron projection development;GO:2000060:positive regulation of protein ubiquitination involved in ubiquitin-dependent protein catabolic process;	GO:0005737:cytoplasm;GO:0005856:cytoskeleton;	GO:0008270:zinc ion binding;	K10649	-
ENSMUSG00000032332	15228	39	0.17	32	0.13	26	0.13	51	0.23	222	0.75	128	0.53	72.4082	3.05361	1.61051	0.354161	4.5474	5.4312e-06	0.000490715	Ups	9	79506273	79626113	-	Col12a1	collagen%2C type XII%2C alpha 1 [Source:MGI Symbol%3BAcc:MGI:88448]	GO:0007155:cell adhesion;GO:0035987:endodermal cell differentiation;	GO:0005595:collagen type XII trimer;GO:0005615:extracellular space;	-	K08132	;ko04974 Protein digestion and absorption;
ENSMUSG00000022639	7026	35	0.33	49	0.45	45	0.47	84	0.82	233	1.7	200	1.79	96.805	3.069	1.61777	0.283567	5.70506	1.16303e-08	2.43892e-06	Ups	16	50530732	50553159	-	Dubr	Dppa2 upstream binding RNA [Source:MGI Symbol%3BAcc:MGI:1915440]	-	-	-	-	-
ENSMUSG00000037490	4237	12	0.19	17	0.26	14	0.24	23	0.37	87	1.05	70	1.04	32.8786	3.1676	1.66339	0.431437	3.85547	0.00011551	0.00531711	Ups	10	22520910	22580184	+	Slc2a12	solute carrier family 2 (facilitated glucose transporter)%2C member 12 [Source:MGI Symbol%3BAcc:MGI:3052471]	-	GO:0012505:endomembrane system;GO:0016021:integral component of membrane;GO:0016020:membrane;GO:0048471:perinuclear region of cytoplasm;GO:0005886:plasma membrane;	GO:0022857:transmembrane transporter activity;	K08149	-
ENSMUSG00000026039	7007	9	0.08	9	0.08	6	0.06	23	0.23	44	0.32	32	0.29	18.6521	3.22053	1.6873	0.472375	3.57195	0.000354329	0.0129433	Ups	1	58035130	58065058	+	Sgo2a	shugoshin 2A [Source:MGI Symbol%3BAcc:MGI:1098767]	GO:0051301:cell division;GO:0007143:female meiotic division;GO:0045143:homologous chromosome segregation;GO:0007140:male meiosis;GO:0051177:meiotic sister chromatid cohesion;GO:0010789:meiotic sister chromatid cohesion involved in meiosis I;GO:0051754:meiotic sister chromatid cohesion, centromeric;GO:0000070:mitotic sister chromatid segregation;GO:2000711:positive regulation of maintenance of mei…	GO:0000775:chromosome, centromeric region;GO:0000779:condensed chromosome, centromeric region;GO:0000776:kinetochore;GO:0030892:mitotic cohesin complex;GO:0016604:nuclear body;GO:0005654:nucleoplasm;	-	K11581	-
ENSMUSG00000043795	2514	9	0.24	23	0.59	15	0.44	38	1.04	65	1.33	90	2.25	36.9186	3.28085	1.71407	0.422625	4.05577	4.99688e-05	0.00289683	Ups	7	142044811	142060508	-	Prr33	proline rich 33 [Source:MGI Symbol%3BAcc:MGI:3642289]	GO:0009611:response to wounding;	-	-	-	-
ENSMUSG00000114196	2713	7	0.17	7	0.17	5	0.14	20	0.51	25	0.47	33	0.76	15.1652	3.30196	1.72332	0.542128	3.17881	0.00147883	0.0362474	Ups	14	40775610	40783571	+	Gm47547	predicted gene%2C 47547 [Source:MGI Symbol%3BAcc:MGI:6096561]	-	-	-	-	-
ENSMUSG00000021456	1469	16	0.72	25	1.09	21	1.06	119	5.59	52	1.82	65	2.78	49.6891	3.3098	1.72674	0.457885	3.77113	0.000162509	0.00684957	Ups	13	62984691	63006236	-	Fbp2	fructose bisphosphatase 2 [Source:MGI Symbol%3BAcc:MGI:95491]	GO:0030388:fructose 1,6-bisphosphate metabolic process;GO:0006002:fructose 6-phosphate metabolic process;GO:0006000:fructose metabolic process;GO:0006094:gluconeogenesis;GO:0005986:sucrose biosynthetic process;	GO:0030054:cell junction;GO:0005737:cytoplasm;GO:0005829:cytosol;GO:0005634:nucleus;GO:0005886:plasma membrane;GO:0030018:Z disc;	GO:0042132:fructose 1,6-bisphosphate 1-phosphatase activity;GO:0042802:identical protein binding;GO:0046872:metal ion binding;	K03841	;ko00010 Glycolysis / Gluconeogenesis;ko00030 Pentose phosphate pathway;ko00051 Fructose and mannose metabolism;ko00680 Methane metabolism;ko00710 Carbon fixation in photosynthetic organisms;ko01100 Metabolic pathways;ko01110 Biosynthesis of secondary metabolites;ko01120 Microbial metabolism in diverse environments;ko01200 Carbon metabolism;ko04152 AMPK signaling pathway;ko04910 Insulin signaling…
ENSMUSG00000006403	4810	11	0.15	32	0.43	28	0.43	86	1.23	155	1.65	64	0.83	56.6739	3.33395	1.73723	0.37287	4.65908	3.17621e-06	0.000317359	Ups	1	171077990	171088206	+	Adamts4	a disintegrin-like and metallopeptidase (reprolysin type) with thrombospondin type 1 motif%2C 4 [Source:MGI Symbol%3BAcc:MGI:1339949]	GO:0042742:defense response to bacterium;GO:0030198:extracellular matrix organization;GO:0006508:proteolysis;	GO:0031012:extracellular matrix;GO:0005615:extracellular space;GO:0016607:nuclear speck;	GO:0046872:metal ion binding;GO:0004222:metalloendopeptidase activity;GO:0008237:metallopeptidase activity;GO:0008233:peptidase activity;GO:0002020:protease binding;	K07764	-
ENSMUSG00000037735	3173	16	0.33	10	0.2	15	0.35	65	1.41	70	1.13	36	0.71	33.3914	3.33925	1.73953	0.428101	4.06335	4.83738e-05	0.00283337	Ups	12	5425870	5466631	+	2810032G03Rik	RIKEN cDNA 2810032G03 gene [Source:MGI Symbol%3BAcc:MGI:1919919]	-	-	-	-	-
ENSMUSG00000052565	7425	8	0.07	24	0.21	17	0.17	29	0.27	118	0.82	89	0.75	41.4751	3.63577	1.86226	0.447034	4.16581	3.10243e-05	0.00196627	Ups	13	23737436	23744860	+	H1f3	H1.3 linker histone%2C cluster member [Source:MGI Symbol%3BAcc:MGI:107502]	GO:0030261:chromosome condensation;GO:0031936:negative regulation of chromatin silencing;GO:0045910:negative regulation of DNA recombination;GO:0006334:nucleosome assembly;GO:0016584:nucleosome positioning;	GO:0000792:heterochromatin;GO:0000786:nucleosome;GO:0005634:nucleus;	GO:0043531:ADP binding;GO:0016208:AMP binding;GO:0005524:ATP binding;GO:0005509:calcium ion binding;GO:0031490:chromatin DNA binding;GO:0032564:dATP binding;GO:0003690:double-stranded DNA binding;GO:0005525:GTP binding;GO:0031492:nucleosomal DNA binding;GO:0003723:RNA binding;	K11275	-
ENSMUSG00000058290	8749	6	0.05	4	0.03	11	0.09	23	0.18	45	0.26	32	0.23	18.3372	3.66069	1.87212	0.513395	3.64654	0.000265794	0.0102638	Ups	15	102204701	102232792	+	Espl1	extra spindle pole bodies 1%2C separase [Source:MGI Symbol%3BAcc:MGI:2146156]	GO:0007059:chromosome segregation;GO:0045143:homologous chromosome segregation;GO:0007127:meiosis I;GO:0051307:meiotic chromosome separation;GO:0000212:meiotic spindle organization;GO:0000278:mitotic cell cycle;GO:0000070:mitotic sister chromatid segregation;GO:0006915:apoptotic process;GO:0040001:establishment of mitotic spindle localization;GO:0000281:mitotic cytokinesis;GO:0045875:negative reg…	GO:0005813:centrosome;GO:0005737:cytoplasm;GO:0072686:mitotic spindle;GO:0005634:nucleus;GO:0005829:cytosol;	GO:0004197:cysteine-type endopeptidase activity;GO:0008234:cysteine-type peptidase activity;GO:0008233:peptidase activity;GO:0003824:catalytic activity;	K02365	;ko04110 Cell cycle;ko04111 Cell cycle - yeast;ko04113 Meiosis - yeast;ko04114 Oocyte meiosis;ko05166 Human T-cell leukemia virus 1 infection;
ENSMUSG00000024957	4465	5	0.07	6	0.09	5	0.08	29	0.45	20	0.23	24	0.34	14.3615	3.79493	1.92407	0.590726	3.25714	0.00112543	0.0299632	Ups	19	6901334	6911883	-	Kcnk4	potassium channel%2C subfamily K%2C member 4 [Source:MGI Symbol%3BAcc:MGI:1298234]	GO:0071469:cellular response to alkaline pH;GO:0071398:cellular response to fatty acid;GO:0071260:cellular response to mechanical stimulus;GO:0071502:cellular response to temperature stimulus;GO:0050976:detection of mechanical stimulus involved in sensory perception of touch;GO:0007613:memory;GO:0071805:potassium ion transmembrane transport;GO:0034765:regulation of ion transmembrane transport;GO:…	GO:0005887:integral component of plasma membrane;GO:0034705:potassium channel complex;GO:0036128:CatSper complex;GO:0005737:cytoplasm;GO:0097228:sperm principal piece;	GO:0042802:identical protein binding;GO:0098782:mechanically-gated potassium channel activity;GO:0005267:potassium channel activity;GO:0022841:potassium ion leak channel activity;GO:0097604:temperature-gated cation channel activity;GO:0005244:voltage-gated ion channel activity;	K04915;K09228	;ko05168 Herpes simplex virus 1 infection;
ENSMUSG00000030787	2919	25	0.57	40	0.88	32	0.81	81	1.91	243	4.27	168	3.61	86.4766	3.85383	1.94629	0.295411	6.58842	4.44526e-11	1.45206e-08	Ups	7	110449814	110462446	-	Lyve1	lymphatic vessel endothelial hyaluronan receptor 1 [Source:MGI Symbol%3BAcc:MGI:2136348]	GO:0007155:cell adhesion;GO:0006027:glycosaminoglycan catabolic process;	GO:0071944:cell periphery;GO:0016021:integral component of membrane;GO:0005886:plasma membrane;	GO:0005540:hyaluronic acid binding;GO:0004888:transmembrane signaling receptor activity;	K19012	-
ENSMUSG00000100291	1902	8	0.28	12	0.4	14	0.54	85	3.08	25	0.67	51	1.68	32.9692	4.17443	2.06158	0.567892	3.63023	0.00028317	0.0107846	Ups	6	82854845	82858834	-	2310069B03Rik	RIKEN cDNA 2310069B03 gene [Source:MGI Symbol%3BAcc:MGI:1916902]	-	-	-	-	-
ENSMUSG00000026683	6341	8	0.08	5	0.05	6	0.07	12	0.13	70	0.57	31	0.31	18.5152	4.29904	2.10401	0.58988	3.56685	0.000361301	0.0131134	Ups	1	169325503	169359033	-	Nuf2	NUF2%2C NDC80 kinetochore complex component [Source:MGI Symbol%3BAcc:MGI:1914227]	GO:0051315:attachment of mitotic spindle microtubules to kinetochore;GO:0008608:attachment of spindle microtubules to kinetochore;GO:0051301:cell division;GO:0051383:kinetochore organization;GO:0045132:meiotic chromosome segregation;GO:0007052:mitotic spindle organization;	GO:0005829:cytosol;GO:0000776:kinetochore;GO:0031262:Ndc80 complex;GO:0005654:nucleoplasm;	GO:0044877:macromolecular complex binding;	K11548	-
ENSMUSG00000032060	1479	73	3.26	60	2.6	66	3.3	500	23.33	205	7.12	396	16.8	215.092	4.79833	2.26253	0.572659	3.95092	7.78501e-05	0.00395917	Ups	9	50662625	50667936	+	Cryab	crystallin%2C alpha B [Source:MGI Symbol%3BAcc:MGI:88516]	GO:0060561:apoptotic process involved in morphogenesis;GO:0043010:camera-type eye development;GO:0071480:cellular response to gamma radiation;GO:0002088:lens development in camera-type eye;GO:0031109:microtubule polymerization or depolymerization;GO:0010259:multicellular organismal aging;GO:0007517:muscle organ development;GO:0043066:negative regulation of apoptotic process;GO:0030308:negative re…	GO:0032432:actin filament bundle;GO:0030424:axon;GO:0097512:cardiac myofibril;GO:0009986:cell surface;GO:0043292:contractile fiber;GO:0005737:cytoplasm;GO:0005829:cytosol;GO:0043197:dendritic spine;GO:0005576:extracellular region;GO:0005794:Golgi apparatus;GO:0031674:I band;GO:0031430:M band;GO:0015630:microtubule cytoskeleton;GO:0005739:mitochondrion;GO:0043209:myelin sheath;GO:0005634:nucleus;G…	GO:0001540:beta-amyloid binding;GO:0008092:cytoskeletal protein binding;GO:0042802:identical protein binding;GO:0046872:metal ion binding;GO:0008017:microtubule binding;GO:0042803:protein homodimerization activity;GO:0044877:macromolecular complex binding;GO:0005212:structural constituent of eye lens;GO:0005198:structural molecule activity;GO:0051082:unfolded protein binding;	K09542	;ko04141 Protein processing in endoplasmic reticulum;ko04213 Longevity regulating pathway - multiple species;
ENSMUSG00000109953	1630	2	0.08	9	0.35	8	0.36	25	1.06	60	1.89	53	2.04	23.1405	5.62731	2.49244	0.517765	4.81386	1.48045e-06	0.000178347	Ups	8	27769469	27771098	+	5430430B14Rik	RIKEN cDNA 5430430B14 gene [Source:MGI Symbol%3BAcc:MGI:1918674]	-	-	-	-	-
ENSMUSG00000078139	1924	38	1.3	54	1.8	37	1.42	425	15.24	253	6.75	196	6.39	162.417	5.83898	2.54572	0.532168	4.78367	1.72121e-06	0.000198887	Ups	13	21679393	21681316	+	AK157302	cDNA sequence AK157302 [Source:MGI Symbol%3BAcc:MGI:3574096]	GO:0016226:iron-sulfur cluster assembly;GO:0097428:protein maturation by iron-sulfur cluster transfer;	GO:0005737:cytoplasm;GO:0005739:mitochondrion;	GO:0051537:2 iron, 2 sulfur cluster binding;GO:0046872:metal ion binding;	K13628	-
ENSMUSG00000118383	2697	4	0.1	7	0.17	7	0.19	20	0.51	59	1.12	59	1.37	22.8451	5.89091	2.55849	0.532944	4.80068	1.58129e-06	0.000187831	Ups	19	9806263	9814261	-	Gm50321	predicted gene%2C 50321 [Source:MGI Symbol%3BAcc:MGI:6303181]	-	-	-	-	-
ENSMUSG00000028068	11384	2	0.01	8	0.04	4	0.03	9	0.05	81	0.37	30	0.17	18.031	6.13517	2.6171	0.697689	3.7511	0.000176059	0.00729515	Ups	3	87989278	88028355	+	Iqgap3	IQ motif containing GTPase activating protein 3 [Source:MGI Symbol%3BAcc:MGI:3028642]	GO:0071310:cellular response to organic substance;GO:0070371:ERK1 and ERK2 cascade;GO:0000082:G1/S transition of mitotic cell cycle;GO:0010629:negative regulation of gene expression;GO:0010628:positive regulation of gene expression;GO:0033601:positive regulation of mammary gland epithelial cell proliferation;GO:0043410:positive regulation of MAPK cascade;GO:0001934:positive regulation of protein …	GO:0005911:cell-cell junction;GO:0005737:cytoplasm;GO:0005829:cytosol;GO:0016328:lateral plasma membrane;	GO:0051015:actin filament binding;GO:0005516:calmodulin binding;GO:0005096:GTPase activator activity;GO:0070856:myosin VI light chain binding;GO:0031267:small GTPase binding;	K05767	;ko04810 Regulation of actin cytoskeleton;
ENSMUSG00000025885	9766	19	0.13	13	0.09	23	0.17	146	1.03	147	0.77	155	1	78.2768	6.58699	2.71962	0.324582	8.37884	5.34527e-17	4.12704e-14	Ups	18	74574007	74904564	+	Myo5b	myosin VB [Source:MGI Symbol%3BAcc:MGI:106598]	GO:0007015:actin filament organization;GO:0060997:dendritic spine morphogenesis;GO:0016197:endosomal transport;GO:0050804:regulation of synaptic transmission;GO:0045773:positive regulation of axon extension;GO:0050775:positive regulation of dendrite morphogenesis;GO:1903543:positive regulation of exosomal secretion;GO:1903078:positive regulation of protein localization to plasma membrane;GO:00150…	GO:0015629:actin cytoskeleton;GO:0045179:apical cortex;GO:0005903:brush border;GO:0005737:cytoplasm;GO:0043197:dendritic spine;GO:0016459:myosin complex;GO:0043005:neuron projection;GO:0043025:neuronal cell body;GO:0048471:perinuclear region of cytoplasm;GO:0032991:macromolecular complex;GO:0031982:vesicle;	GO:0051015:actin filament binding;GO:0005524:ATP binding;GO:0005516:calmodulin binding;GO:0035255:ionotropic glutamate receptor binding;GO:0000146:microfilament motor activity;GO:0031267:small GTPase binding;	K10357	;ko05130 Pathogenic Escherichia coli infection;
ENSMUSG00000081165	885	3	0.22	1	0.07	1	0.08	11	0.86	21	1.22	13	0.92	7.38274	6.97307	2.80179	0.863286	3.2455	0.00117245	0.0307333	Ups	4	3258349	3259233	+	Gm11783	predicted gene 11783 [Source:MGI Symbol%3BAcc:MGI:3649458]	GO:0055065:metal ion homeostasis;GO:0033132:negative regulation of glucokinase activity;	GO:0031305:integral component of mitochondrial inner membrane;GO:0031304:intrinsic component of mitochondrial inner membrane;GO:0005739:mitochondrion;GO:0032991:macromolecular complex;	GO:0005507:copper ion binding;	K02258	;ko00190 Oxidative phosphorylation;ko01100 Metabolic pathways;ko04714 Thermogenesis;
ENSMUSG00000067017	2858	64	1.48	83	1.86	54	1.4	273	6.59	909	16.33	710	15.59	300.409	7.13667	2.83525	0.25495	11.1208	9.93468e-29	2.41072e-25	Ups	1	105383696	105386554	+	Capza1-ps1	capping protein (actin filament) muscle Z-line%2C alpha 1%2C pseudogene 1 [Source:MGI Symbol%3BAcc:MGI:106236]	GO:0030036:actin cytoskeleton organization;GO:0051016:barbed-end actin filament capping;GO:0034329:cell junction assembly;	GO:0005903:brush border;GO:0005911:cell-cell junction;GO:0030863:cortical cytoskeleton;GO:0005829:cytosol;GO:0008290:F-actin capping protein complex;GO:0016020:membrane;GO:0071203:WASH complex;	GO:0003779:actin binding;	K10364	;ko04144 Endocytosis;
ENSMUSG00000064179	2204	4	0.12	6	0.17	3	0.1	10	0.31	20	0.47	98	2.79	21.5477	8.03578	3.00644	0.790134	3.80497	0.00014182	0.00625703	Ups	7	4507569	4519381	-	Tnnt1	troponin T1%2C skeletal%2C slow [Source:MGI Symbol%3BAcc:MGI:1333868]	GO:0006936:muscle contraction;GO:0045932:negative regulation of muscle contraction;GO:0006937:regulation of muscle contraction;GO:0045214:sarcomere organization;GO:0003009:skeletal muscle contraction;GO:0031444:slow-twitch skeletal muscle fiber contraction;GO:0014883:transition between fast and slow fiber;	GO:0005861:troponin complex;	GO:0005523:tropomyosin binding;GO:0031014:troponin T binding;	K10372	-
ENSMUSG00000016200	11932	1	0.01	1	0.01	1	0.01	10	0.06	30	0.13	11	0.06	7.53361	12.7173	3.66872	1.02578	3.57653	0.000348186	0.0127463	Ups	1	192573541	192718083	-	Syt14	synaptotagmin XIV [Source:MGI Symbol%3BAcc:MGI:2444490]	-	GO:0016021:integral component of membrane;	GO:0042802:identical protein binding;GO:0005543:phospholipid binding;	K19328	-
ENSMUSG00000041481	2105	4	0.13	14	0.43	1	0.04	40	1.31	130	3.17	139	4.14	46.9442	12.7334	3.67054	0.556427	6.59662	4.20624e-11	1.40093e-08	Ups	12	104202504	104208198	+	Serpina3g	serine (or cysteine) peptidase inhibitor%2C clade A%2C member 3G [Source:MGI Symbol%3BAcc:MGI:105046]	GO:0010951:negative regulation of endopeptidase activity;GO:0009617:response to bacterium;GO:0034097:response to cytokine;GO:0043434:response to peptide hormone;GO:0002250:adaptive immune response;GO:0006915:apoptotic process;	GO:0005615:extracellular space;GO:0005737:cytoplasm;GO:0005634:nucleus;	GO:0004867:serine-type endopeptidase inhibitor activity;GO:0004869:cysteine-type endopeptidase inhibitor activity;	K04525	-
ENSMUSG00000028278	5173	2	0.03	2	0.02	1	0.01	4	0.05	3	0.03	71	0.86	12.8931	12.9926	3.69962	1.14203	3.2395	0.00119738	0.0312097	Ups	4	32983037	33022180	+	Rragd	Ras-related GTP binding D [Source:MGI Symbol%3BAcc:MGI:1098604]	GO:0071230:cellular response to amino acid stimulus;GO:0071233:cellular response to leucine;GO:1990253:cellular response to leucine starvation;GO:0009267:cellular response to starvation;GO:0032008:positive regulation of TOR signaling;GO:1904263:positive regulation of TORC1 signaling;GO:0010506:regulation of autophagy;GO:0034613:cellular protein localization;	GO:0005813:centrosome;GO:0005737:cytoplasm;GO:1990131:Gtr1-Gtr2 GTPase complex;GO:0043231:intracellular membrane-bounded organelle;GO:0005764:lysosome;GO:0005654:nucleoplasm;GO:0005634:nucleus;GO:0071986:Ragulator complex;GO:0005829:cytosol;	GO:0019003:GDP binding;GO:0005525:GTP binding;GO:0003924:GTPase activity;GO:0051020:GTPase binding;GO:0046982:protein heterodimerization activity;	K16186	;ko04140 Autophagy - animal;ko04150 mTOR signaling pathway;ko05131 Shigellosis;
ENSMUSG00000010175	8390	1	0.01	0	0	2	0.02	3	0.02	5	0.03	48	0.36	9.07506	14.9714	3.90414	1.25286	3.11618	0.00183213	0.0420548	Ups	1	189850232	189902911	-	Prox1	prospero homeobox 1 [Source:MGI Symbol%3BAcc:MGI:97772]	GO:0090425:acinar cell differentiation;GO:0060414:aorta smooth muscle tissue morphogenesis;GO:0055009:atrial cardiac muscle tissue morphogenesis;GO:0061114:branching involved in pancreas morphogenesis;	GO:0005737:cytoplasm;GO:0005829:cytosol;GO:0005654:nucleoplasm;GO:0005634:nucleus;	GO:0003677:DNA binding;GO:0050692:DBD domain binding;GO:0003700:sequence-specific DNA binding transcription factor activity;GO:0000981:sequence-specific DNA binding RNA polymerase II transcription factor activity;	-	-
ENSMUSG00000041449	3572	2	0.04	0	0	1	0.02	22	0.42	17	0.24	19	0.33	9.55689	15.8797	3.98912	1.00111	3.98471	6.75635e-05	0.00355304	Ups	12	104214121	104220671	+	Serpina3h	serine (or cysteine) peptidase inhibitor%2C clade A%2C member 3H [Source:MGI Symbol%3BAcc:MGI:2182839]	GO:0002250:adaptive immune response;GO:0006915:apoptotic process;GO:0010951:negative regulation of endopeptidase activity;GO:0034097:response to cytokine;GO:0043434:response to peptide hormone;GO:0009617:response to bacterium;	GO:0005737:cytoplasm;GO:0005615:extracellular space;GO:0005634:nucleus;	GO:0004869:cysteine-type endopeptidase inhibitor activity;GO:0004867:serine-type endopeptidase inhibitor activity;	K04525	-
ENSMUSG00000021313	28790	0	0	0	0	1	0	3	0.01	26	0.05	14	0.03	5.86343	28.9187	4.85393	1.41122	3.43952	0.000582737	0.0187335	Ups	13	11567988	12121831	-	Ryr2	ryanodine receptor 2%2C cardiac [Source:MGI Symbol%3BAcc:MGI:99685]	GO:0070588:calcium ion transmembrane transport;GO:0006816:calcium ion transport;GO:0060402:calcium ion transport into cytosol;GO:0019722:calcium-mediated signaling;	GO:0031672:A band;GO:0034704:calcium channel complex;GO:0005737:cytoplasm;GO:0030659:cytoplasmic vesicle membrane;	GO:0005262:calcium channel activity;GO:0005509:calcium ion binding;GO:0048763:calcium-induced calcium release activity;GO:0015278:calcium-release channel activity;	K04962	;ko04020 Calcium signaling pathway;ko04024 cAMP signaling pathway;ko04260 Cardiac muscle contraction;ko04261 Adrenergic signaling in cardiomyocytes;ko04371 Apelin signaling pathway;ko04713 Circadian entrainment;ko04911 Insulin secretion;ko04921 Oxytocin signaling pathway;ko04972 Pancreatic secretion;ko05020 Prion disease;ko05022 Pathways of neurodegeneration - multiple diseases;ko05410 Hypertroph…
ENSMUSG00000041567	3690	3	0.05	0	0	1	0.02	78	1.46	24	0.33	35	0.6	23.5234	30.1953	4.91625	0.928722	5.29356	1.19956e-07	1.85234e-05	Ups	12	103995028	104010702	-	Serpina12	serine (or cysteine) peptidase inhibitor%2C clade A (alpha-1 antiproteinase%2C antitrypsin)%2C member 12 [Source:MGI Symbol%3BAcc:MGI:1915304]	GO:0010951:negative regulation of endopeptidase activity;GO:0045721:negative regulation of gluconeogenesis;GO:0051055:negative regulation of lipid biosynthetic process;GO:0046628:positive regulation of insulin receptor signaling pathway;GO:0014068:positive regulation of phosphatidylinositol 3-kinase signaling;GO:0090181:regulation of cholesterol metabolic process;GO:0090207:regulation of triglyce…	GO:0005615:extracellular space;GO:0005886:plasma membrane;	GO:0004867:serine-type endopeptidase inhibitor activity;	K04525	-
ENSMUSG00000069805	1702	0	0	0	0	0	0	9	0.36	23	0.69	6	0.22	5.22627	51.5402	5.68763	1.40483	4.04861	5.15219e-05	0.00296662	Ups	13	63012567	63036096	-	Fbp1	fructose bisphosphatase 1 [Source:MGI Symbol%3BAcc:MGI:95492]	GO:0005975:carbohydrate metabolic process;GO:0035690:cellular response to drug;GO:0071286:cellular response to magnesium ion;GO:0016311:dephosphorylation;GO:0030388:fructose 1,6-bisphosphate metabolic process;GO:0006002:fructose 6-phosphate metabolic process;GO:0006000:fructose metabolic process;GO:0006094:gluconeogenesis;GO:0030308:negative regulation of cell growth;GO:0045820:negative regulatio…	GO:0005737:cytoplasm;GO:0005829:cytosol;GO:0005634:nucleus;	GO:0016208:AMP binding;GO:0042132:fructose 1,6-bisphosphate 1-phosphatase activity;GO:0042802:identical protein binding;GO:0046872:metal ion binding;GO:0048029:monosaccharide binding;GO:0061629:RNA polymerase II sequence-specific DNA binding transcription factor binding;	K03841	;ko00010 Glycolysis / Gluconeogenesis;ko00030 Pentose phosphate pathway;ko00051 Fructose and mannose metabolism;ko00680 Methane metabolism;ko00710 Carbon fixation in photosynthetic organisms;ko01100 Metabolic pathways;ko01110 Biosynthesis of secondary metabolites;ko01120 Microbial metabolism in diverse environments;ko01200 Carbon metabolism;ko04152 AMPK signaling pathway;ko04910 Insulin signaling…
ENSMUSG00000093880	1386	0	0	0	0	0	0	4	0.2	23	0.85	12	0.54	5.20588	51.675	5.69139	1.41555	4.02063	5.80438e-05	0.00322038	Ups	17	6881152	6907189	-	Tmem181c-ps	transmembrane protein 181C%2C pseudogene [Source:MGI Symbol%3BAcc:MGI:3780993]	-	GO:0016021:integral component of membrane;	GO:0015643:toxic substance binding;	-	-
