# Supplementary material for: Tumor-secreted clusterin promotes cachectic fat wasting via disrupting circadian gene expression and adipogenesis
Source: EMBO J. 2025 Dec 17;45(3):856–78. doi: 10.1038/s44318-025-00661-4 (PMC12864892; doi:10.1038/s44318-025-00661-4)
Supplement: Supplementary file 5 — Dataset EV4 [file 44318_2025_661_MOESM5_ESM.xlsx]

## Sheet: Sheet1
Dataset EV4. The data of mass spectrometry
Accession	Description	Coverage [%]	# Peptides	# PSMs	# Unique Peptides	# AAs	MW [kDa]	calc. pI	Abundances (Grouped): Anti-CLU group	Abundances (Grouped): IgG control group
Q9Y520	Protein PRRC2C OS=Homo sapiens OX=9606 GN=PRRC2C PE=1 SV=4	7	20	23	19	2896	316.7	9.13	3.17901e+07
P05787	Keratin, type II cytoskeletal 8 OS=Homo sapiens OX=9606 GN=KRT8 PE=1 SV=7	23	13	15	7	483	53.7	5.59	1.39287e+07
P51116	Fragile X mental retardation syndrome-related protein 2 OS=Homo sapiens OX=9606 GN=FXR2 PE=1 SV=2	15	8	9	5	673	74.2	6.23	7.94184e+06
P62241	40S ribosomal protein S8 OS=Homo sapiens OX=9606 GN=RPS8 PE=1 SV=2	41	7	11	7	208	24.2	10.32	4.50613e+07
B2RCC2	cDNA, FLJ95978, highly similar to Homo sapiens Y box binding protein 2 (YBX2), mRNA OS=Homo sapiens OX=9606 PE=2 SV=1	15	5	10	5	364	38.5	10.8	6.25429e+06
Q96PK6	RNA-binding protein 14 OS=Homo sapiens OX=9606 GN=RBM14 PE=1 SV=2	12	7	8	7	669	69.4	9.67	5.79166e+06
Q86UE4	Protein LYRIC OS=Homo sapiens OX=9606 GN=MTDH PE=1 SV=2	19	9	9	9	582	63.8	9.32	8.17725e+06
P05388	60S acidic ribosomal protein P0 OS=Homo sapiens OX=9606 GN=RPLP0 PE=1 SV=1	28	5	5	5	317	34.3	5.97	1.49288e+07
B4DY09	Interleukin enhancer-binding factor 2 OS=Homo sapiens OX=9606 GN=ILF2 PE=1 SV=1	26	6	7	6	352	38.9	4.94	8.91549e+06
P05023	Sodium/potassium-transporting ATPase subunit alpha-1 OS=Homo sapiens OX=9606 GN=ATP1A1 PE=1 SV=1	9	9	9	9	1023	112.8	5.49	1.10412e+07
A0A2R8Y5S7	Radixin OS=Homo sapiens OX=9606 GN=RDX PE=1 SV=1	14	9	12	4	590	69.3	6.27	4.73069e+06
Q15650	Activating signal cointegrator 1 OS=Homo sapiens OX=9606 GN=TRIP4 PE=1 SV=4	13	7	7	7	581	66.1	7.85	3.52466e+06
A0A291FIZ5	Complex I-75kD OS=Homo sapiens OX=9606 PE=3 SV=1	12	8	8	8	741	81	6.64	3.38228e+06
B3KVX6	cDNA FLJ41699 fis, clone HCHON2004776, highly similar to Homo sapiens cytoskeleton-associated protein 4 (CKAP4), mRNA OS=Homo sapiens OX=9606 PE=2 SV=1	18	8	9	8	521	58.1	5.25	4.59772e+06
A0A1Y0BRN0	Unconventional myosin-6 OS=Homo sapiens OX=9606 GN=Myo6-008 PE=2 SV=1	4	5	5	5	1272	146.9	8.56	1.81733e+06
P07814	Bifunctional glutamate/proline--tRNA ligase OS=Homo sapiens OX=9606 GN=EPRS1 PE=1 SV=5	4	6	6	6	1512	170.5	7.33	5.78331e+06
P11021	Endoplasmic reticulum chaperone BiP OS=Homo sapiens OX=9606 GN=HSPA5 PE=1 SV=2	11	6	7	5	654	72.3	5.16	5.88971e+06
B4E0S6	RNA helicase OS=Homo sapiens OX=9606 PE=2 SV=1	8	6	8	6	784	89.5	7.46	7.53522e+06
P05783	Keratin, type I cytoskeletal 18 OS=Homo sapiens OX=9606 GN=KRT18 PE=1 SV=2	17	8	12	6	430	48	5.45	6.35814e+07
P62269	40S ribosomal protein S18 OS=Homo sapiens OX=9606 GN=RPS18 PE=1 SV=3	46	8	10	8	152	17.7	10.99	5.30994e+07
P83731	60S ribosomal protein L24 OS=Homo sapiens OX=9606 GN=RPL24 PE=1 SV=1	24	4	7	4	157	17.8	11.25	2.59766e+07
B4DRW1	cDNA FLJ55805, highly similar to Keratin, type II cytoskeletal 4 OS=Homo sapiens OX=9606 PE=2 SV=1	16	8	10	5	474	51.7	6.81	6.94628e+06
Q8TAS0	ATP synthase subunit gamma (Fragment) OS=Homo sapiens OX=9606 PE=2 SV=1	17	5	6	5	291	32.2	9.11	6.97563e+06
Q9Y446	Plakophilin-3 OS=Homo sapiens OX=9606 GN=PKP3 PE=1 SV=1	8	5	5	5	797	87	9.32	1.50957e+06
P41091	Eukaryotic translation initiation factor 2 subunit 3 OS=Homo sapiens OX=9606 GN=EIF2S3 PE=1 SV=3	13	5	6	5	472	51.1	8.4	7.81823e+06
A0A5F9ZHW5	Ataxin-2 OS=Homo sapiens OX=9606 GN=ATXN2 PE=1 SV=1	4	4	5	4	1178	127.1	8.97	4.0055e+06
Q8N3C0	Activating signal cointegrator 1 complex subunit 3 OS=Homo sapiens OX=9606 GN=ASCC3 PE=1 SV=3	3	7	8	7	2202	251.3	7.09	5.55507e+06
P05109	Protein S100-A8 OS=Homo sapiens OX=9606 GN=S100A8 PE=1 SV=1	46	5	12	5	93	10.8	7.03	7.6414e+07
Q9HCE1	Helicase MOV-10 OS=Homo sapiens OX=9606 GN=MOV10 PE=1 SV=2	5	6	6	6	1003	113.6	8.82	1.05729e+07
A0A024R5M3	Cortactin, isoform CRA_c OS=Homo sapiens OX=9606 GN=CTTN PE=4 SV=1	12	5	5	5	513	57.4	5.33	1.88708e+06
O00159	Unconventional myosin-Ic OS=Homo sapiens OX=9606 GN=MYO1C PE=1 SV=4	7	7	7	7	1063	121.6	9.41	9406781
P46013	Proliferation marker protein Ki-67 OS=Homo sapiens OX=9606 GN=MKI67 PE=1 SV=2	4	6	6	6	3256	358.5	9.45	783488
P62750	60S ribosomal protein L23a OS=Homo sapiens OX=9606 GN=RPL23A PE=1 SV=1	32	5	8	5	156	17.7	10.45	2.30532e+07
P31944	Caspase-14 OS=Homo sapiens OX=9606 GN=CASP14 PE=1 SV=2	14	4	4	4	242	27.7	5.58	6.10724e+06
Q99832	T-complex protein 1 subunit eta OS=Homo sapiens OX=9606 GN=CCT7 PE=1 SV=2	11	5	5	5	543	59.3	7.65	1.88552e+06
A0A384ME17	Elongation factor Tu OS=Homo sapiens OX=9606 GN=TUFM PE=1 SV=1	11	5	5	5	455	49.8	7.61	6.48722e+06
Q96AE4	Far upstream element-binding protein 1 OS=Homo sapiens OX=9606 GN=FUBP1 PE=1 SV=3	8	5	5	5	644	67.5	7.61	2.7739e+06
O60841	Eukaryotic translation initiation factor 5B OS=Homo sapiens OX=9606 GN=EIF5B PE=1 SV=4	5	6	6	6	1220	138.7	5.49	1.36703e+07
Q9P2B2	Prostaglandin F2 receptor negative regulator OS=Homo sapiens OX=9606 GN=PTGFRN PE=1 SV=2	6	5	5	5	879	98.5	6.61	5.26245e+06
P62424	60S ribosomal protein L7a OS=Homo sapiens OX=9606 GN=RPL7A PE=1 SV=2	19	4	4	4	266	30	10.61	2.18197e+07
P62979	Ubiquitin-40S ribosomal protein S27a OS=Homo sapiens OX=9606 GN=RPS27A PE=1 SV=2	34	4	4	4	156	18	9.64	1.1677e+07
Q9BQA1	Methylosome protein 50 OS=Homo sapiens OX=9606 GN=WDR77 PE=1 SV=1	16	4	4	4	342	36.7	5.17	2.66525e+06
A0A0F7L1S3	Fragile X mental retardation autosomal homolog variant p4K OS=Homo sapiens OX=9606 GN=FXR1 PE=2 SV=1	11	7	7	5	648	73.1	6.83	1.05635e+07
A0A087WYN9	ATP-dependent RNA helicase DHX29 OS=Homo sapiens OX=9606 GN=DHX29 PE=1 SV=1	4	6	6	6	1370	155.2	8.15	5.52469e+06
Q96I24	Far upstream element-binding protein 3 OS=Homo sapiens OX=9606 GN=FUBP3 PE=1 SV=2	7	4	5	4	572	61.6	8.38	2.09117e+06
B9EG90	DNA topoisomerase I OS=Homo sapiens OX=9606 GN=TOP1 PE=2 SV=1	5	4	4	4	765	90.6	9.31	1.43474e+06
Q13435	Splicing factor 3B subunit 2 OS=Homo sapiens OX=9606 GN=SF3B2 PE=1 SV=2	5	5	5	5	895	100.2	5.67	3.1296e+06
Q7Z417	Nuclear fragile X mental retardation-interacting protein 2 OS=Homo sapiens OX=9606 GN=NUFIP2 PE=1 SV=1	7	4	4	4	695	76.1	8.7	3.27053e+06
A0A384NKS6	Clusterin OS=Homo sapiens OX=9606 PE=2 SV=1	10	4	4	4	501	57.8	6.68	5.37538e+06
O95782	AP-2 complex subunit alpha-1 OS=Homo sapiens OX=9606 GN=AP2A1 PE=1 SV=3	4	4	4	4	977	107.5	7.03	3.4037e+06
B4DP93	Major vault protein OS=Homo sapiens OX=9606 PE=2 SV=1	5	4	4	4	789	87.5	5.66	3.53573e+06
P10606	Cytochrome c oxidase subunit 5B, mitochondrial OS=Homo sapiens OX=9606 GN=COX5B PE=1 SV=2	30	5	5	5	129	13.7	8.81	1.55021e+07
A8K5D9	cDNA FLJ77424, highly similar to Homo sapiens anillin, actin binding protein (scraps homolog, Drosophila), mRNA OS=Homo sapiens OX=9606 PE=2 SV=1	4	5	5	5	1086	119.8	8.22	4.00629e+06
P05198	Eukaryotic translation initiation factor 2 subunit 1 OS=Homo sapiens OX=9606 GN=EIF2S1 PE=1 SV=3	13	4	4	4	315	36.1	5.08	3.61295e+06
B4DWH5	Calcium-activated neutral proteinase 1 OS=Homo sapiens OX=9606 PE=2 SV=1	6	4	4	4	660	75.8	6.29	1.63141e+06
P62277	40S ribosomal protein S13 OS=Homo sapiens OX=9606 GN=RPS13 PE=1 SV=2	24	4	5	4	151	17.2	10.54	7.5289e+06
B7ZA56	Optineurin OS=Homo sapiens OX=9606 PE=2 SV=1	8	4	4	4	520	59.5	5.2	1.60561e+06
E7EUC7	UTP--glucose-1-phosphate uridylyltransferase OS=Homo sapiens OX=9606 GN=UGP2 PE=1 SV=1	8	4	4	4	517	57.8	8.13	163181
Q86UP2	Kinectin OS=Homo sapiens OX=9606 GN=KTN1 PE=1 SV=1	3	4	4	4	1357	156.2	5.64	634155
H0Y720	Trinucleotide repeat-containing gene 6B protein (Fragment) OS=Homo sapiens OX=9606 GN=TNRC6B PE=1 SV=1	3	4	5	4	1391	148.6	7.27	1.88859e+06
P06756	Integrin alpha-V OS=Homo sapiens OX=9606 GN=ITGAV PE=1 SV=2	4	4	4	4	1048	116	5.68	1.76466e+06
A8K2U0	Alpha-2-macroglobulin-like protein 1 OS=Homo sapiens OX=9606 GN=A2ML1 PE=1 SV=3	3	4	4	4	1454	161	5.73	2.92261e+06
B2R9K8	cDNA, FLJ94440, highly similar to Homo sapiens chaperonin containing TCP1, subunit 6A (zeta 1)(CCT6A), mRNA OS=Homo sapiens OX=9606 PE=2 SV=1	8	4	4	4	531	57.9	6.8	3.39731e+06
Q14204	Cytoplasmic dynein 1 heavy chain 1 OS=Homo sapiens OX=9606 GN=DYNC1H1 PE=1 SV=5	1	4	4	4	4646	532.1	6.4	1.55538e+06
