# Supplementary material for: Tumor-secreted clusterin promotes cachectic fat wasting via disrupting circadian gene expression and adipogenesis
Source: EMBO J. 2025 Dec 17;45(3):856–78. doi: 10.1038/s44318-025-00661-4 (PMC12864892; doi:10.1038/s44318-025-00661-4)
Supplement: Supplementary file 6 — Dataset EV5 [file 44318_2025_661_MOESM6_ESM.xlsx]

## Sheet: Sheet1
Dataset EV5. Primer sequences for real-time PCR
Gene	Primer forward	Primer reverse
Human-Pkp3	GGCCGACTATGACACACTCTC	CTCGGGGAAACCTCAGTGG
Human-Clusterin	ATTCATACGAGAAGGCCACG	CAGCGACCTGGAGGGATT
Human-β-actin	AACCCTAAGGCCAACCGTGA	GTCTCCGGAGTCCATCACAA
Mouse-Ciart	ACGGTGAACAGGAGACGAGTCT	GAGTCCGTTCAGTAGGTCTGTG
Mouse-Bhlhe41	GGCATTTGGAGAAAGCAGTAGTC	AGTGGAACGCATCCAAGTCGGC
Mouse-Dbp	ACACCGCTTCTCAGAGGAGGAA	TCTCGACCTCTTGGCTGCTTCA
Mouse-Bhlhe40	CGGATTAACGAGTGCATTGCCC	GCTTCAACGTAAGCTCCAGAACC
Mouse-Per2	CTGCTTGTTCCAGGCTGTGGAT	CTTCTTGTGGATGGCGAGCATC
Mouse-Hlf	CTCTGAGGAAGAACTGAAGCCAC	TGCGATCTGGTTCTCCTTCAGC
Mouse-Tef	TCGGAAGCACAGGTTTGCAGAG	GGAGCGTTTAGCTGCCACATTG
Mouse-Per3	CACAGACATCGAAGGAGGTGCT	CTTACACGCCACGGCAACACTT
Mouse-Usp2	AGCCCATCTGAGTTCAAGACCC	GGTTCACCTCATTGTGGAGACC
Mouse-Clock	GGCTGAAAGACGGCGAGAACTT	GTGCTTCCTTGAGACTCACTGTG
Mouse-Bmal1	ACCTCGCAGAATGTCACAGGCA	CTGAACCATCGACTTCGTAGCG
Mouse-Pparg	GGAAGACCACTCGCATTCCTT	GTAATCAGCAACCATTGGGTCA
Mouse-Adifoq	TGTCTGTACGATTGTCAGTGGA	TAACGTCATCTTCGGCATGA
Mouse-Plin1	CGTGCTCAGAGAGGTTACAGC	CACTGCGGAGATGGTGTTC
Mouse-Fabp4	AAGGTGAAGAGCATCATAACCCT	TCACGCCTTTCATAACACATTCC
Mouse-AP2	CAGAAGTGGGATGGAAAGTCG	CGACTGACTATTGTAGTGTTTGA
Mouse-PPARγ2	TGCACTGCCTATGAGCACTT	TGATGTCAAAGGAATGCGAG
Mouse-β-actin	CATTGCTGACAGGATGCAGAAGG	TGCTGGAAGGTGGACAGTGAGG
