# Supplementary material for: Tumor-secreted clusterin promotes cachectic fat wasting via disrupting circadian gene expression and adipogenesis
Source: EMBO J. 2025 Dec 17;45(3):856–78. doi: 10.1038/s44318-025-00661-4 (PMC12864892; doi:10.1038/s44318-025-00661-4)
Supplement: Supplementary file 7 — Source data Fig. 1 [file 44318_2025_661_MOESM7_ESM.zip]

Archive with 36 entries (27 files):
- Figure 1/
- __MACOSX/._Figure 1
- Figure 1/Figure 1H/
- __MACOSX/Figure 1/._Figure 1H
- Figure 1/Figure 1F/
- __MACOSX/Figure 1/._Figure 1F
- Figure 1/Figure 1A/
- __MACOSX/Figure 1/._Figure 1A
- Figure 1/Figure 1G/
- __MACOSX/Figure 1/._Figure 1G
- Figure 1/Figure 1B/
- __MACOSX/Figure 1/._Figure 1B
- Figure 1/Figure 1E/
- __MACOSX/Figure 1/._Figure 1E
- Figure 1/Figure 1D/
- __MACOSX/Figure 1/._Figure 1D
- Figure 1/Figure 1C/
- __MACOSX/Figure 1/._Figure 1C
- Figure 1/Figure 1H/Figure 1H.xlsx
- __MACOSX/Figure 1/Figure 1H/._Figure 1H.xlsx
- Figure 1/Figure 1F/Figure 1F.tif
- __MACOSX/Figure 1/Figure 1F/._Figure 1F.tif
- Figure 1/Figure 1A/Figure 1A.xlsx
- __MACOSX/Figure 1/Figure 1A/._Figure 1A.xlsx
- Figure 1/Figure 1G/Figure 1G.xlsx
- __MACOSX/Figure 1/Figure 1G/._Figure 1G.xlsx
- Figure 1/Figure 1G/Figure 1G.tif
- __MACOSX/Figure 1/Figure 1G/._Figure 1G.tif
- Figure 1/Figure 1B/Figure 1B.xlsx
- __MACOSX/Figure 1/Figure 1B/._Figure 1B.xlsx
- Figure 1/Figure 1E/Figure 1E.xlsx
- __MACOSX/Figure 1/Figure 1E/._Figure 1E.xlsx
- Figure 1/Figure 1D/Figure 1D.xlsx
- __MACOSX/Figure 1/Figure 1D/._Figure 1D.xlsx
- Figure 1/Figure 1C/Figure 1C.tif
- __MACOSX/Figure 1/Figure 1C/._Figure 1C.tif
