# Supplementary material for: Tumor-secreted clusterin promotes cachectic fat wasting via disrupting circadian gene expression and adipogenesis
Source: EMBO J. 2025 Dec 17;45(3):856–78. doi: 10.1038/s44318-025-00661-4 (PMC12864892; doi:10.1038/s44318-025-00661-4)
Supplement: Supplementary file 7 — Source data Fig. 1 [file 44318_2025_661_MOESM7_ESM.zip › Figure 1/Figure 1H/Figure 1H.xlsx]

## Sheet: Sheet1
	CLU	shCTRL	shCLU
		1334.2	261.9
		1564.7	112.3
		1897.8	80.7
		1447.6	156.9
		1955.7	232.5
