# Supplementary material for: Tumor-secreted clusterin promotes cachectic fat wasting via disrupting circadian gene expression and adipogenesis
Source: EMBO J. 2025 Dec 17;45(3):856–78. doi: 10.1038/s44318-025-00661-4 (PMC12864892; doi:10.1038/s44318-025-00661-4)
Supplement: Supplementary file 7 — Source data Fig. 1 [file 44318_2025_661_MOESM7_ESM.zip › Figure 1/Figure 1A/Figure 1A.xlsx]

## Sheet: Sheet1
Protein	Protein Description	Gene Name	Cachexia/Healthy	Significance
A0A7I2V2Q8	Dipeptidyl peptidase 1	CTSC	8.46744	0.243918
A0A5C2GK18	IG c286_light_IGKV3-11_IGKJ1 (Fragment)		6.70022	0.128581
P81605	Dermcidin	DCD	4.24303	0.489176
A0A5C2GKA8	IGH + IGL c457_light_IGKV3-15_IGKJ1 (Fragment)		4.23775	0.817881
A0A5C2G9N0	IGL c576_light_IGKV4-1_IGKJ4 (Fragment)		4.2215	0.0407843
A0A5C2H2H5	IG c1176_light_IGKV4-1_IGKJ1 (Fragment)		4.19275	0.0887404
A0A5C2G6K7	IGH c600_heavy__IGHV2-70_IGHD5-24_IGHJ4 (Fragment)		4.06629	0.253682
A0A5C2FXS9	IGL c1020_light_IGKV3-20_IGKJ4 (Fragment)		3.7726	0.329854
B7Z965	cDNA FLJ56337, highly similar to High mobility group protein B1		3.71799	0.739096
A0A075B7D0	Immunoglobulin heavy variable 1/OR15-1 (non-functional) (Fragment)	IGHV1OR15-1	3.7077	0.540843
A0A7S5C1Y1	IGH c2377_heavy_IGHV3-74_IGHD3-9_IGHJ3 (Fragment)		3.69543	0.395012
A0A5C2FUX6	IGL c828_light_IGLV1-44_IGLJ3 (Fragment)		3.31931	0.0823727
A0A5C2GUY9	IG c682_light_IGLV1-40_IGLJ3 (Fragment)		3.27425	0.4736
P0DJI9	Serum amyloid A-2 protein	SAA2	3.26398	0.569236
A0A5C2G0R1	IGL c2554_light_IGLV2-23_IGLJ2 (Fragment)		3.21404	0.00956614
A0A5C2GFB2	IG c37_heavy_IGHV4-34_IGHD5-18_IGHJ2 (Fragment)		2.99885	0.0205905
A0A5C2G381	IGL c3374_light_IGLV6-57_IGLJ2 (Fragment)		2.98133	0.283039
A0A5C2FWB0	IGL c1229_light_IGLV2-14_IGLJ1 (Fragment)		2.94493	0.556273
A0A7T0LNJ8	Immunglobulin heavy chain variable region (Fragment)		2.87167	0.675393
A0A5C2GIZ0	IG c1222_heavy_IGHV4-59B_IGHD3-3_IGHJ2 (Fragment)		2.81561	0.705683
A0A5C2GK27	IGH + IGL c367_light_IGKV6-21_IGKJ2 (Fragment)		2.71646	0.46504
A0A7S5C337	IGH c2937_heavy_IGHV1-46_IGHD6-13_IGHJ5 (Fragment)		2.692	0.0392839
P59665	Neutrophil defensin 1	DEFA1	2.60689	0.858533
A0A5C2GM87	IG c625_heavy_IGHV3-21_IGHD2-21_IGHJ3 (Fragment)		2.59069	0.679122
B2R6W1	cDNA, FLJ93143, highly similar to Homo sapiens complement component 7 (C7), mRNA		2.52851	0.76827
A0A5C2GAK5	IGH + IGL c201_heavy_IGHV4-39_IGHD3-10_IGHJ2 (Fragment)		2.48787	0.79123
A0A5C2FY21	IGL c1928_light_IGLV3-25_IGLJ3 (Fragment)		2.47545	0.221615
A0A125U0U8	MS-C3 light chain variable region (Fragment)		2.45817	0.012351
A0A7S5C6X2	IGH c3355_heavy_IGHV3-15_IGHD2-8_IGHJ6 (Fragment)		2.41358	0.820307
A0A384NKS6	Clusterin		2.36732	0.0115534
A0A5C2GQM1	IG c1686_heavy_IGHV3-48_IGHD6-6_IGHJ4 (Fragment)		2.36354	0.0454196
A0A5C2FW68	IGL c894_light_IGLV2-14_IGLJ1 (Fragment)		2.34976	0.829646
A0A5C2G510	IGL c2627_light_IGLV2-14_IGLJ2 (Fragment)		2.31401	0.509047
A0A5C2G4I0	IGL c3480_light_IGKV3-15_IGKJ1 (Fragment)		2.28525	0.474141
A0A1S5UZ16	Target of Nesh-SH3	ABI3BP	2.25442	0.37521
A0A5C2FY70	IGL c217_light_IGKV3-15_IGKJ2 (Fragment)		2.24992	0.359377
A0A5C2GBJ8	IGH + IGL c465_light_IGLV2-14_IGLJ1 (Fragment)		2.19238	0.264777
A0A7S5BXB7	IGH c103_heavy_IGHV3-11_IGHD3-22_IGHJ4 (Fragment)		2.17596	0.701014
A0A7I2V2J0	Laminin subunit beta 1	LAMB1	2.16859	0.116725
A0A5C2GP13	IG c38_heavy_IGHV3-74_IGHD2-15_IGHJ4 (Fragment)		2.16289	0.59407
A0A2U8J9C2	Ig heavy chain variable region (Fragment)	IgH	2.15668	0.0163609
A0A7S5BZZ8	IGH c1297_heavy_IGHV1-18_IGHD6-6_IGHJ3 (Fragment)		2.13995	0.349154
P0DOX2	Immunoglobulin alpha-2 heavy chain		2.12573	0.396624
A0A5C2GG17	IGH + IGL c309_light_IGKV3-11_IGKJ5 (Fragment)		2.08925	0.578112
A0A5C2GR43	IG c1000_heavy_IGHV3-33_IGHD1-20_IGHJ4 (Fragment)		2.07242	0.794111
A0A5C2GUH9	IG c1161_heavy_IGHV4-34_IGHD5-18_IGHJ4 (Fragment)		2.06581	0.0804757
A0A7S5EU99	IGH c600_heavy_IGHV3-48_IGHD3-16_IGHJ4 (Fragment)		2.06546	0.192363
A0A5C2GVI7	IG c519_light_IGLV2-14_IGLJ2 (Fragment)		2.0533	0.539542
A0A5C2GA54	IGL c272_light_IGLV2-23_IGLJ3 (Fragment)		2.04542	0.50825
A0A2U8J8Z4	Ig heavy chain variable region (Fragment)	IgH	2.03834	0.842545
A0A5C2GNS8	IG c400_heavy_IGHV3-49_IGHD5-18_IGHJ4 (Fragment)		2.0227	0.429773
B4DHZ6	Transferrin, isoform CRA_c	TF	2.0196	0.565855
A0A5C2FUS3	IGL c512_light_IGKV4-1_IGKJ4 (Fragment)		1.99509	0.0468553
A0A5C2G6A0	IGL c1933_light_IGKV3-11_IGKJ4 (Fragment)		1.99403	0.318452
A0A7S5C5N5	IGH c3559_heavy_IGHV1-18_IGHD3-9_IGHJ4 (Fragment)		1.98397	0.752793
A0A5C2GI43	IG c1304_light_IGKV1-9_IGKJ2 (Fragment)		1.97197	0.952156
A0A5C2GRH3	IG c1314_heavy_IGHV3-53_IGHD3-10_IGHJ6 (Fragment)		1.9539	0.854832
Q16270	Insulin-like growth factor-binding protein 7	IGFBP7	1.94833	0.852578
B4E1D3	cDNA FLJ53952, highly similar to Fibrinogen beta chain		1.94736	0.505157
A0A7S5EYL0	IGH c3333_heavy_IGHV3-23_IGHD6-13_IGHJ4 (Fragment)		1.94592	0.885934
A0A5C2G797	IGH c198_heavy__IGHV3-48_IGHD2-21_IGHJ4 (Fragment)		1.9382	0.182279
A0A5C2G367	IGL c3718_light_IGKV1D-39_IGKJ4 (Fragment)		1.92747	0.145869
A0A5C2G7W6	IGL c3827_light_IGLV1-40_IGLJ3 (Fragment)		1.92745	0.211792
A0A5C2GPN9	IG c939_heavy_IGHV4-39_IGHD5-18_IGHJ5 (Fragment)		1.91961	1.38753e-07
Q12860	Contactin-1	CNTN1	1.91598	0.480251
A0A5C2FVE8	IGL c1028_light_IGKV4-1_IGKJ4 (Fragment)		1.90382	0.596423
A0A7S5C017	IGH c1327_heavy_IGHV4-39_IGHD2-15_IGHJ4 (Fragment)		1.90048	0.772798
A0A5C2GT55	IG c1680_heavy_IGHV1-69_IGHD1-26_IGHJ6 (Fragment)		1.88982	0.773655
A0A5C2FWA6	IGL c476_light_IGKV1-5_IGKJ1 (Fragment)		1.88158	0.0873033
A0A5C2GP33	IG c988_heavy_IGHV4-34_IGHD1-7_IGHJ5 (Fragment)		1.87994	0.778253
A0A5C2GUA6	IG c1071_heavy_IGHV1-2_IGHD2-21_IGHJ6 (Fragment)		1.87963	0.147846
Q8NHM4	Putative trypsin-6	PRSS3P2	1.87961	0.313328
Q6N041	Uncharacterized protein DKFZp686O16217 (Fragment)	DKFZp686O16217	1.87768	0.36602
A0A5C2G435	IGL c1063_light_IGKV3-20_IGKJ4 (Fragment)		1.87143	0.863821
A0A5C2GF86	IGH + IGL c29_light_IGLV3-21_IGLJ3 (Fragment)		1.86598	0.276421
A0A5C2GZG4	IG c96_light_IGKV3-15_IGKJ2 (Fragment)		1.86563	0.783312
A0A5C2GNN0	IG c1082_heavy_IGHV3-9_IGHD5-18_IGHJ4 (Fragment)		1.85555	0.770967
A0A2U8J8I9	Ig heavy chain variable region (Fragment)	IgH	1.83259	0.848948
A0A4E0W274	AEP3B2 (Fragment)		1.82958	0.000103828
A0A5C2GML1	IG c428_heavy_IGHV3-72_IGHD3-3_IGHJ6 (Fragment)		1.81187	0.0460178
P0DJI8	Serum amyloid A-1 protein	SAA1	1.80796	0.566042
A0A5C2G0M4	IGL c1067_light_IGLV1-40_IGLJ3 (Fragment)		1.78737	0.842202
A0A5C2G070	IGL c1796_light_IGLV2-14_IGLJ1 (Fragment)		1.78604	0.114078
A0A068LN03	Ig heavy chain variable region (Fragment)		1.78294	0.793526
A0A5C2G3F3	IGL c3016_light_IGLV3-1_IGLJ2 (Fragment)		1.77967	0.352479
A0A5C2GE94	IG c1052_heavy_IGHV3-23_IGHD6-13_IGHJ4 (Fragment)		1.77747	0.252426
A0A890VY08	Heavy chain variable region (Fragment)		1.76747	0.303529
A8K8Z4	Complement component C6		1.76199	0.585095
P11226	Mannose-binding protein C	MBL2	1.76074	0.798538
A0A5C2GUT5	IG c349_light_IGKV1-6_IGKJ2 (Fragment)		1.74901	0.231403
A0A384NPR0	Cathelicidin antimicrobial peptide		1.74599	0.831692
A0A5C2GNZ6	IG c1142_heavy_IGHV3-20_IGHD3-22_IGHJ4 (Fragment)		1.74493	0.704026
A0A5C2FV65	IGL c779_light_IGKV3-20_IGKJ2 (Fragment)		1.72973	1.26534e-08
A0A5C2FXD6	IGL c1629_light_IGLV2-23_IGLJ3 (Fragment)		1.72225	0.366699
A0A7S5C649	IGH c2650_heavy_IGHV1-2_IGHD5-18_IGHJ5 (Fragment)		1.72031	0.844269
A0A5C2GFF5	IGH + IGL c619_heavy_IGHV3-23_IGHD3-3_IGHJ3 (Fragment)		1.7152	0.559652
A0A5C2G140	IGL c1187_light_IGKV4-1_IGKJ2 (Fragment)		1.71357	0.0898628
A0A5C2G1D0	IGL c1277_light_IGLV2-23_IGLJ2 (Fragment)		1.71259	0.656529
A0A5C2FVM5	IGL c852_light_IGKV3-15_IGKJ4 (Fragment)		1.71206	0.0384523
P35908	Keratin, type II cytoskeletal 2 epidermal	KRT2	1.70061	0.0450395
A0A5C2GKR3	IG c167_light_IGKV1-5_IGKJ1 (Fragment)		1.69584	0.910578
A0A5C2GDP4	IG c898_heavy_IGHV3-11_IGHD6-25_IGHJ4 (Fragment)		1.69318	0.434119
A0A5C2GLZ4	IG c147_heavy_IGHV3-30_IGHD7-27_IGHJ4 (Fragment)		1.69265	0.318064
A0A7S5C2C8	IGH c2781_heavy_IGHV1-46_IGHD5-24_IGHJ5 (Fragment)		1.69169	0.392016
A0A7S5BZD9	IGH c1166_heavy_IGHV1-46_IGHD1-26_IGHJ5 (Fragment)		1.68026	0.671814
A0A3B3ISU3	Fc gamma receptor IIIb	FCGR3B	1.68017	0.726085
A8KAP5	cDNA FLJ76426, highly similar to Homo sapiens intercellular adhesion molecule 2 (ICAM2), mRNA		1.67714	0.126561
A0A5C2FUU5	IGL c788_light_IGLV2-14_IGLJ1 (Fragment)		1.67235	0.423535
A0A5C2GZS4	IG c1188_light_IGKV3-20_IGKJ2 (Fragment)		1.67166	0.334273
A0N5G7	Rheumatoid factor D5 heavy chain (Fragment)	VH3	1.66878	0.0269331
A0A5C2GIB2	IG c855_light_IGKV2-30_IGKJ1 (Fragment)		1.65303	0.443751
A0A2U8J974	Ig heavy chain variable region (Fragment)	IgH	1.65273	0.430073
A0A7S5C0J8	IGH c1314_heavy_IGHV3-33_IGHD3-16_IGHJ1 (Fragment)		1.65034	0.367865
A0A7T0PYQ4	Immunglobulin heavy chain variable region (Fragment)		1.63895	5.02568e-07
A0A5C2GUD9	IG c1125_light_IGKV1D-17_IGKJ1 (Fragment)		1.63789	0.135697
A0A5C2G9L3	IGH c25_heavy__IGHV4-39_IGHD6-19_IGHJ6 (Fragment)		1.63562	0.778343
A0A1W2PQB1	Fc of IgG low affinity IIIa receptor isoform 1 (Fragment)	FCGR3A	1.6341	0.56238
A0A7S5C495	IGH c3522_heavy_IGHV3-21_IGHD5-18_IGHJ3 (Fragment)		1.6287	0.047693
A0A5C2GAZ8	IGH c405_heavy__IGHV3-43_IGHD3-22_IGHJ4 (Fragment)		1.62705	0.958325
A0A5C2FXQ9	IGL c1719_light_IGKV1-27_IGKJ2 (Fragment)		1.62221	0.773021
A0A5C2FUD7	IGL c469_light_IGKV1-12_IGKJ4 (Fragment)		1.61778	0.261263
A0A384NYN5	Vinculin		1.6101	0.906705
A0A3B3IS80	Fructose-bisphosphate aldolase	ALDOB	1.60769	0.362041
Q86UD1	Out at first protein homolog	OAF	1.60605	0.843233
A0A5C2H098	IG c1500_light_IGKV3-15_IGKJ1 (Fragment)		1.60514	0.643485
A0A5C2GZL2	IG c1118_light_IGLV1-40_IGLJ2 (Fragment)		1.59969	0.356223
A0A5C2GEU3	IG c810_heavy_IGHV3-49_IGHD7-27_IGHJ6 (Fragment)		1.59559	0.320527
A0A8V8TLK7	Transferrin receptor protein 1	TFRC	1.59003	0.711281
A0A5C2GSD2	IG c217_light_IGLV3-1_IGLJ2 (Fragment)		1.58315	0.26744
A0A1W6IYJ4	N90-VRC38.03 light chain variable region (Fragment)		1.57141	0.553894
A0A5C2GZQ4	IG c1869_light_IGLV2-14_IGLJ2 (Fragment)		1.56932	0.0198611
A0A5C2GYF7	IG c1647_heavy_IGHV3-23_IGHD5-24_IGHJ4 (Fragment)		1.56778	0.851086
A0A5C2GR55	IG c1199_light_IGLV2-14_IGLJ3 (Fragment)		1.56431	0.837472
A0A7S5C4T0	IGH c3139_heavy_IGHV3-64_IGHD3-22_IGHJ4 (Fragment)		1.55005	0.952432
A0A5C2FVD4	IGL c742_light_IGLV2-23_IGLJ3 (Fragment)		1.54621	0.693489
A0A7S5EX43	IGH c1188_heavy_IGHV3-15_IGHD3-3_IGHJ4 (Fragment)		1.54143	0.826895
A0A5C2FZ67	IGL c2169_light_IGLV1-47_IGLJ3 (Fragment)		1.53972	0.564446
A0A5C2FY76	IGL c575_light_IGKV1-12_IGKJ4 (Fragment)		1.53928	0.188628
A0A5C2FWK3	IGL c1478_light_IGLV2-14_IGLJ3 (Fragment)		1.53811	0.833471
A0A7T0PWU2	Immunglobulin heavy chain variable region (Fragment)		1.53808	0.972413
A0A5C2G0X8	IGL c2782_light_IGKV1-12_IGKJ3 (Fragment)		1.53802	0.394868
A0A075B7F0	Immunoglobulin heavy variable 3/OR16-10 (non-functional) (Fragment)	IGHV3OR16-10	1.53759	0.505889
A0A5C2GPA5	IG c1078_heavy_IGHV3-23_IGHD4-17_IGHJ4 (Fragment)		1.52012	0.861756
A0A5C2GEF9	IG c785_heavy_IGHV1-2_IGHD5-18_IGHJ4 (Fragment)		1.51998	0.320866
A0A5C2GKI5	IG c74_light_IGLV1-40_IGLJ3 (Fragment)		1.5118	0.932359
A0A5C2FZT5	IGL c2528_light_IGKV3-20_IGKJ2 (Fragment)		1.50503	0.300936
A0A5C2FVS1	IGL c1168_light_IGKV4-1_IGKJ5 (Fragment)		1.49355	0.210309
A0A5C2FXG1	IGL c1671_light_IGLV1-51_IGLJ3 (Fragment)		1.49222	0.099672
A0A5C2GEV1	IG c33_heavy_IGHV3-53_IGHD1-7_IGHJ4 (Fragment)		1.49201	0.0920925
A0A5C2G172	IGL c73_light_IGKV2D-28_IGKJ5 (Fragment)		1.49182	0.337642
A0A5C2GIG0	IG c423_heavy_IGHV5-51_IGHD3-22_IGHJ4 (Fragment)		1.48976	0.00289238
A0A5C2FWA2	IGL c390_light_IGLV3-1_IGLJ1 (Fragment)		1.48152	0.23598
P02741	C-reactive protein	CRP	1.48003	0.241575
A0A5C2FTE0	IGL c228_light_IGKV3-20_IGKJ4 (Fragment)		1.47922	0.138138
A0A384MTL2	Transgelin		1.47584	0.938752
A0A5C2GNE2	IG c965_heavy_IGHV3-33_IGHD4-11_IGHJ2 (Fragment)		1.47229	0.794561
A0A7S5EXT1	IGH c2714_heavy_IGHV3-33_IGHD6-19_IGHJ3 (Fragment)		1.46976	0.859531
A0A5C2GXM8	IG c1199_light_IGKV3-20_IGKJ2 (Fragment)		1.46949	0.729711
A0A5C2G3H1	IGL c3036_light_IGKV2D-30_IGKJ2 (Fragment)		1.46625	0.705
Q9Y490	Talin-1	TLN1	1.46485	0.113951
A0A7S5BZF8	IGH c1358_heavy_IGHV3-33_IGHD3-10_IGHJ3 (Fragment)		1.46357	0.5201
A0A7S5BXB3	IGH c88_heavy_IGHV3-7_IGHD1-26_IGHJ6 (Fragment)		1.46248	0.756493
A0A5C2GSX3	IG c615_light_IGKV1-5_IGKJ2 (Fragment)		1.46236	0.0021469
A0A5C2G1C8	IGL c2774_light_IGKV1-39_IGKJ1 (Fragment)		1.4611	0.502329
A0A5C2GCE6	IGH + IGL c348_light_IGKV2D-28_IGKJ5 (Fragment)		1.45898	0.246559
A0A7S5BZ50	IGH c139_heavy_IGHV4-34_IGHD2-15_IGHJ4 (Fragment)		1.45894	0.554118
A0A5C2G818	IGL c517_light_IGLV2-11_IGLJ1 (Fragment)		1.45445	0.451129
A0A5C2FVM9	IGL c674_light_IGKV1D-13_IGKJ1 (Fragment)		1.45396	0.138534
A0A5C2FWC0	IGL c1239_light_IGLV2-23_IGLJ1 (Fragment)		1.45048	0.682783
A0A5C2GRW8	IG c111_light_IGKV3-11_IGKJ2 (Fragment)		1.44813	0.668194
A0A5C2FWX2	IGL c620_light_IGLV1-44_IGLJ3 (Fragment)		1.44688	0.634278
A0A5C2FVY0	IGL c1089_light_IGLV1-40_IGLJ3 (Fragment)		1.44129	0.874711
A0A7S5EVI3	IGH c3586_heavy_IGHV4-39_IGHD3-22_IGHJ4 (Fragment)		1.44096	0.222769
A0A7S5EYI7	IGH c3198_heavy_IGHV3-23_IGHD5-24_IGHJ2 (Fragment)		1.43758	0.389887
P13647	Keratin, type II cytoskeletal 5	KRT5	1.43687	0.607163
A0A5C2FYT9	IGL c2059_light_IGLV10-54_IGLJ3 (Fragment)		1.43644	0.200526
A0A5C2G694	IGL c3886_light_IGKV4-1_IGKJ2 (Fragment)		1.43466	0.377349
A0A5C2GJ87	IG c600_light_IGKV3-11_IGKJ5 (Fragment)		1.42095	0.225657
A0A5C2G2C3	IGL c3319_light_IGKV1-8_IGKJ1 (Fragment)		1.42074	0.533683
A0A7S5C1I6	IGH c2503_heavy_IGHV3-23_IGHD5-18_IGHJ4 (Fragment)		1.41913	0.416505
P08253	72 kDa type IV collagenase	MMP2	1.41824	0.345114
A0A5H1ZRQ7	Immunoglobulin lambda constant 7 (Fragment)	IGLC7	1.41642	0.492553
A0A5C2GKF6	IG c35_heavy_IGHV3-7_IGHD5-24_IGHJ4 (Fragment)		1.41559	0.677589
S6BAR0	IgG L chain		1.41547	0.772541
A0A384ME17	Elongation factor Tu	TUFM	1.41537	0.461801
A0A0H5AY34	L-selectin	SELL	1.41502	0.792008
A0A5C2GU50	IG c119_light_IGKV3-11_IGKJ4 (Fragment)		1.41359	0.420742
A0A5C2GMM8	IG c951_light_IGKV1-12_IGKJ3 (Fragment)		1.41268	0.103376
A0A5C2GF46	IG c1011_heavy_IGHV3-7_IGHD3-3_IGHJ1 (Fragment)		1.41159	0.92737
A0A5C2GMF2	IG c998_light_IGKV4-1_IGKJ2 (Fragment)		1.411	0.524122
A0A5C2G429	IGL c3310_light_IGKV3-20_IGKJ2 (Fragment)		1.40947	0.676575
A0A5C2GQ33	IG c1506_heavy_IGHV3-21_IGHD5-5_IGHJ6 (Fragment)		1.40832	0.559517
A0A5C2FTA8	IGL c188_light_IGKV1-39_IGKJ2 (Fragment)		1.40768	0.140534
B2R4C5	C-type lysozyme	LYZ	1.40646	0.0931494
A0A5C2G922	IGH c434_heavy__IGHV3-49_IGHD2-21_IGHJ4 (Fragment)		1.40622	0.428327
A0A5C2G006	IGL c2512_light_IGKV2D-29_IGKJ2 (Fragment)		1.40607	0.98828
A0A5C2GSH7	IG c463_light_IGKV3-11_IGKJ4 (Fragment)		1.40427	0.486537
Q07954	Prolow-density lipoprotein receptor-related protein 1	LRP1	1.40199	0.382347
A0A5C2G2T0	IGL c3578_light_IGLV1-40_IGLJ2 (Fragment)		1.39955	0.944153
A0A5C2GAM0	IGH + IGL c145_light_IGKV2-30_IGKJ4 (Fragment)		1.39941	0.399138
A0A140VK57	Testicular secretory protein Li 57		1.39879	0.475898
A0A5C2FTA0	IGL c201_light_IGKV3-20_IGKJ2 (Fragment)		1.39799	0.0144142
A0A5C2G6P0	IGL c2093_light_IGKV1-39_IGKJ3 (Fragment)		1.39783	0.623526
A0A5C2GDH6	IG c315_heavy_IGHV1-8_IGHD7-27_IGHJ5 (Fragment)		1.39674	0.516449
A0A5C2GKP8	IGH + IGL c617_light_IGKV1-33_IGKJ4 (Fragment)		1.39506	0.552954
A0A5C2G6A5	IGH c530_heavy__IGHV3-20_IGHD3-9_IGHJ3 (Fragment)		1.39365	0.751535
A0A5C2GHP0	IG c1163_heavy_IGHV5-51_IGHD1-7_IGHJ6 (Fragment)		1.39359	0.0401398
P00338	L-lactate dehydrogenase A chain	LDHA	1.39348	0.40082
P10586	Receptor-type tyrosine-protein phosphatase F	PTPRF	1.39104	1
A0A5C2GCT0	IGH + IGL c403_light_IGLV1-40_IGLJ3 (Fragment)		1.38985	0.703242
A0A5C2G2W4	IGL c2295_light_IGKV3-15_IGKJ3 (Fragment)		1.38871	0.231024
A0A5C2GKI1	IG c443_heavy_IGHV4-39_IGHD3-3_IGHJ3 (Fragment)		1.38864	0.677291
K7ER74	Apolipoprotein C-II	APOC4-APOC2	1.38842	0.069433
A0A5C2G232	IGL c3331_light_IGKV3-20_IGKJ2 (Fragment)		1.38677	0.908597
A0A5C2FU14	IGL c478_light_IGLV3-19_IGLJ3 (Fragment)		1.38641	0.841141
A0A5C2GRJ8	IG c85_light_IGLV1-51_IGLJ2 (Fragment)		1.38637	0.340358
A0A7S5BY47	IGH c312_heavy_IGHV1-2_IGHD2-21_IGHJ4 (Fragment)		1.38551	0.563749
A0A5C2G290	IGL c2065_light_IGKV3-15_IGKJ1 (Fragment)		1.3855	0.940971
A0A5C2H2D9	IG c1136_light_IGKV1-27_IGKJ2 (Fragment)		1.38439	0.834841
A0A7S5C098	IGH c1626_heavy_IGHV3-33_IGHD3-16_IGHJ2 (Fragment)		1.38427	0.788487
A0A5C2G6T6	IGH c8_heavy__IGHV3-74_IGHD1-26_IGHJ1 (Fragment)		1.38096	0.735593
A0A5C2GGX5	IG c220_heavy_IGHV3-49_IGHD2-2_IGHJ3 (Fragment)		1.37641	0.920937
A0A5C2GNK8	IG c120_heavy_IGHV1-8_IGHD1-7_IGHJ6 (Fragment)		1.37065	0.575151
A0A5C2FY85	IGL c227_light_IGKV1-39_IGKJ2 (Fragment)		1.36835	0.370689
A0A5C2G8Z3	IGL c285_light_IGKV4-1_IGKJ4 (Fragment)		1.36822	0.534531
A0A7S5C2N6	IGH c2946_heavy_IGHV4-34_IGHD5-18_IGHJ5 (Fragment)		1.36691	0.788783
A0A5C2GMN4	IG c113_heavy_IGHV3-33_IGHD3-3_IGHJ6 (Fragment)		1.36526	0.279558
A0A5C2GE26	IG c1327_heavy_IGHV3-21_IGHD3-3_IGHJ6 (Fragment)		1.36508	0.391139
A0A5C2GHQ2	IG c1200_heavy_IGHV3-49_IGHD3-3_IGHJ5 (Fragment)		1.36486	0.9782
A0A5C2G6X2	IGL c2183_light_IGKV3-11_IGKJ4 (Fragment)		1.36354	0.72331
A0A5C2G1N1	IGL c2366_light_IGKV3-20_IGKJ1 (Fragment)		1.36313	0.919865
A0A5C2G5T8	IGH c319_heavy__IGHV3-43_IGHD7-27_IGHJ6 (Fragment)		1.36105	0.957224
A0A5C2GJF5	IG c675_light_IGKV3-11_IGKJ4 (Fragment)		1.36102	0.907112
A0A5C2GIE2	IG c8_light_IGLV3-27_IGLJ1 (Fragment)		1.36033	0.349943
A0A5C2G3P7	IGL c3116_light_IGLV2-18_IGLJ3 (Fragment)		1.36005	0.476961
B4DE80	Angiotensinogen		1.35948	0.42585
A0A5C2GZF7	IG c1170_light_IGLV2-14_IGLJ1 (Fragment)		1.35825	0.162168
A0A5C2GRQ8	IG c1210_heavy_IGHV3-33_IGHD1-7_IGHJ6 (Fragment)		1.35649	0.22149
A0A1Z1VXF2	CD44 antigen (Fragment)	CD44	1.35523	0.325828
A0A7S5EUV5	IGH c242_heavy_IGHV3-30_IGHD3-9_IGHJ5 (Fragment)		1.35513	0.26169
A0A7S5EYK8	IGH c3318_heavy_IGHV1-69_IGHD3-3_IGHJ1 (Fragment)		1.35458	0.766933
A0A5C2FXI9	IGL c986_light_IGKV3-15_IGKJ5 (Fragment)		1.3531	0.725876
A0A7T0LNX4	Immunglobulin heavy chain variable region (Fragment)		1.35276	0.572331
A0A5C2GCC3	IGL c233_light_IGKV4-1_IGKJ4 (Fragment)		1.35254	0.843786
P34096	Ribonuclease 4	RNASE4	1.35188	0.492937
A0A5C2GJ22	IG c699_heavy_IGHV3-23_IGHD3-10_IGHJ4 (Fragment)		1.35141	0.837839
A0A5C2GHW5	IG c466_light_IGKV2-30_IGKJ2 (Fragment)		1.35059	1
A0A5C2GH36	IG c401_light_IGKV3-20_IGKJ4 (Fragment)		1.35055	0.176792
A8K5T0	cDNA FLJ75416, highly similar to Homo sapiens complement factor H (CFH), mRNA		1.3503	0.483488
A0A5C2GI49	IG c1332_light_IGKV1D-13_IGKJ2 (Fragment)		1.34927	0.713443
A0A5C2G4K3	IGL c2427_light_IGKV1-9_IGKJ2 (Fragment)		1.34753	0.434512
A0A5C2GQ45	IG c1516_heavy_IGHV3-9_IGHD3-22_IGHJ3 (Fragment)		1.34642	0.803475
A0A5C2FXX3	IGL c1494_light_IGKV3-15_IGKJ5 (Fragment)		1.34608	3.76172e-08
A0A5C2FYL9	IGL c745_light_IGLV1-36_IGLJ3 (Fragment)		1.34587	0.724755
A0A7S5C218	IGH c2743_heavy_IGHV3-43_IGHD5-18_IGHJ4 (Fragment)		1.34459	0.594722
A0A7S5C3I0	IGH c3533_heavy_IGHV3-23_IGHD4-17_IGHJ4 (Fragment)		1.34411	0.849256
A0A7S5C1M4	IGH c70_heavy_IGHV3-7_IGHD2-2_IGHJ4 (Fragment)		1.34166	0.636676
A0A5C2GMC4	IG c183_light_IGKV3-15_IGKJ1 (Fragment)		1.34127	0.0315381
A0A5C2GY12	IG c538_light_IGLV6-57_IGLJ3 (Fragment)		1.3401	9.73882e-06
A0A5C2H214	IG c986_light_IGLV1-40_IGLJ2 (Fragment)		1.33945	0.796189
A0A4P8J559	IgK_IGKV3-11 (Fragment)		1.33922	0.574771
A0A5C2FTS0	IGL c381_light_IGLV2-8_IGLJ2 (Fragment)		1.33735	0.781629
A0A5C2G936	IGL c325_light_IGLV3-25_IGLJ2 (Fragment)		1.33717	0.514284
A0A5C2GH26	IG c1215_heavy_IGHV3-33_IGHD3-22_IGHJ6 (Fragment)		1.33452	0.827443
A0A7S5C3C4	IGH c3448_heavy_IGHV3-48_IGHD2-15_IGHJ4 (Fragment)		1.33274	0.839097
A0A5C2G7J5	IGL c418_light_IGLV1-51_IGLJ3 (Fragment)		1.33166	0.381039
A0A5C2G1M2	IGL c3171_light_IGLV5-45_IGLJ2 (Fragment)		1.33108	0.85857
B4E367	cDNA FLJ61564, highly similar to Plexin domain-containing protein 2		1.33023	0.177294
A0A7S5EU65	IGH c1666_heavy_IGHV3-15_IGHD7-27_IGHJ6 (Fragment)		1.32994	0.77336
A0A5C2GA85	IGH + IGL c112_light_IGLV1-40_IGLJ2 (Fragment)		1.32763	0.814076
A0A7S5C6S8	IGH c3220_heavy_IGHV3-49_IGHD2-15_IGHJ3 (Fragment)		1.32761	0.205432
A0A5C2GBT8	IGH + IGL c522_heavy_IGHV3-21_IGHD3-9_IGHJ4 (Fragment)		1.32752	0.397094
A0A2U8J945	Ig heavy chain variable region (Fragment)	IgH	1.3274	0.562085
K9JA46	Epididymis luminal secretory protein 52	EL52	1.32486	0.56241
A0A7S5C137	IGH c1644_heavy_IGHV3-33_IGHD1-26_IGHJ3 (Fragment)		1.32427	0.215386
P01833	Polymeric immunoglobulin receptor	PIGR	1.3234	0.818236
A0A5C2GQ95	IG c1566_heavy_IGHV3-21_IGHD3-3_IGHJ4 (Fragment)		1.32235	0.292898
A0A5C2GDN8	IG c680_heavy_IGHV2-5_IGHD3-22_IGHJ4 (Fragment)		1.32028	0.808751
A0A5C2GWG2	IG c897_heavy_IGHV4-31_IGHD2-21_IGHJ4 (Fragment)		1.31892	0.781666
A0A5C2GL42	IG c437_light_IGLV2-23_IGLJ2 (Fragment)		1.31887	0.60163
A0A146E5L3	Mesenchymal stromal cell-and fibroblast-expressing Linx paralogue	Meflin	1.31635	0.446288
A0A7S5EXP5	IGH c1968_heavy_IGHV3-7_IGHD3-16_IGHJ6 (Fragment)		1.31527	0.967997
A0A5C2G6C2	IGH c546_heavy__IGHV1-46_IGHD3-10_IGHJ5 (Fragment)		1.31508	0.110347
A0A5C2GIQ7	IG c885_light_IGLV1-47_IGLJ3 (Fragment)		1.31433	0.985251
A0A5C2G3G3	IGL c3150_light_IGLV1-40_IGLJ1 (Fragment)		1.31279	0.758583
A0A5C2G558	IGL c2697_light_IGKV6-21_IGKJ2 (Fragment)		1.31177	0.980691
A0A5C2GQY9	IG c1134_heavy_IGHV3-64_IGHD3-3_IGHJ4 (Fragment)		1.31158	0.110651
A0A5C2GJ61	IG c370_light_IGLV4-69_IGLJ3 (Fragment)		1.30979	0.83357
B3KSI4	cDNA FLJ36348 fis, clone THYMU2007025, highly similar to TRANSKETOLASE		1.30645	0.955343
A0A7S5BZV3	IGH c755_heavy_IGHV5-51_IGHD4-17_IGHJ4 (Fragment)		1.3064	0.230493
A0A5C2FYZ3	IGL c875_light_IGKV3-20_IGKJ1 (Fragment)		1.30598	0.965199
A0A7S5EUJ7	IGH c990_heavy_IGHV3-43_IGHD2-21_IGHJ4 (Fragment)		1.30368	0.782067
B4DNS6	cDNA FLJ54278, highly similar to SPARC-like protein 1		1.30365	0.094041
A0A7S5BYJ0	IGH c606_heavy_IGHV3-53_IGHD6-19_IGHJ4 (Fragment)		1.30118	0.0022943
A0A5C2FYM3	IGL c2071_light_IGKV4-1_IGKJ1 (Fragment)		1.301	0.470598
A0A5C2G2A0	IGL c2690_light_IGKV1D-13_IGKJ2 (Fragment)		1.30086	0.796485
A0A5C2G9Z6	IGH + IGL c38_light_IGLV1-51_IGLJ3 (Fragment)		1.29931	0.496378
A0A0S2Z3D5	Apolipoprotein E isoform 1 (Fragment)	APOE	1.29919	0.613014
P10643	Complement component C7	C7	1.29893	0.373056
A0A5C2FTG3	IGL c248_light_IGKV1D-33_IGKJ3 (Fragment)		1.29805	0.992449
A0A5C2GE25	IGH c251_heavy__IGHV3-23_IGHD3-10_IGHJ5 (Fragment)		1.298	0.863333
A0A7S5C2S8	IGH c2772_heavy_IGHV3-21_IGHD2-15_IGHJ6 (Fragment)		1.29773	0.318406
A0A125U0U7	MS-C1 heavy chain variable region (Fragment)		1.29673	0.447425
A0A5C2GWG5	IG c1884_light_IGKV1-9_IGKJ5 (Fragment)		1.29636	0.970786
A0A5C2G5V9	IGH c356_heavy__IGHV3-43_IGHD3-9_IGHJ3 (Fragment)		1.29427	0.563576
B5MDC5	alpha-L-fucosidase		1.29325	0.192466
A0A5C2FX20	IGL c756_light_IGLV1-44_IGLJ3 (Fragment)		1.29255	0.920328
A0A5C2FUL7	IGL c284_light_IGKV3-20_IGKJ3 (Fragment)		1.29239	0.796528
A0A5C2GTF3	IG c825_light_IGLV1-40_IGLJ2 (Fragment)		1.29085	0.0185062
A0A5C2GIL4	IG c34_light_IGKV6-21_IGKJ2 (Fragment)		1.2904	0.906076
A0A5C2G659	IGL c4110_light_IGLV1-51_IGLJ2 (Fragment)		1.28977	0.363622
Q6YHK3	CD109 antigen	CD109	1.28925	0.561006
A0A5C2GQY4	IG c950_heavy_IGHV4-39_IGHD2-2_IGHJ5 (Fragment)		1.28874	0.435371
A0A5C2FWV9	IGL c676_light_IGLV1-51_IGLJ2 (Fragment)		1.28856	0.621329
A0A5C2GGM0	IG c55_heavy_IGHV3-48_IGHD3-10_IGHJ3 (Fragment)		1.28838	0.158211
A0A5C2GIX7	IG c873_light_IGLV3-25_IGLJ1 (Fragment)		1.28496	0.691535
Q15063	Periostin	POSTN	1.28456	0.511955
Q68CK4	Leucine-rich alpha-2-glycoprotein	HMFT1766	1.28438	0.91173
A0A5C2FYZ2	IGL c1994_light_IGKV2D-28_IGKJ3 (Fragment)		1.28359	0.198644
A0A7S5EVP9	IGH c2520_heavy_IGHV3-33_IGHD6-19_IGHJ4 (Fragment)		1.28322	0.606546
A0A5C2GHI6	IG c437_heavy_IGHV3-74_IGHD5-24_IGHJ6 (Fragment)		1.28141	0.867185
A0A5C2GAC2	IGH c225_heavy__IGHV3-48_IGHD5-12_IGHJ1 (Fragment)		1.28075	0.711828
A0A7S5C5S9	IGH c2455_heavy_IGHV1-46_IGHD3-22_IGHJ4 (Fragment)		1.27978	0.546316
A0A5C2GP31	IG c583_heavy_IGHV3-23_IGHD3-10_IGHJ4 (Fragment)		1.27944	0.582522
A5YAK2	Apolipoprotein C-IV	APOC4	1.27931	0.488957
A0A5C2G665	IGL c4120_light_IGKV2-30_IGKJ2 (Fragment)		1.278	0.913435
A0A140VJR2	Testicular tissue protein Li 138		1.27796	0.249058
A0A7S5BXR9	IGH c313_heavy_IGHV3-33_IGHD2-15_IGHJ6 (Fragment)		1.2778	0.305787
A0A1L7B5J3	Alpha-1-antitrypsin short transcript variant 1C4	SERPINA1	1.27454	0.0233692
A0A7S5BXN7	IGH c86_heavy_IGHV3-33_IGHD3-16_IGHJ3 (Fragment)		1.27421	0.142358
Q1HP67	Lipoprotein, Lp(A)	LPA	1.27407	0.576914
P04217	Alpha-1B-glycoprotein	A1BG	1.27318	0.106693
A0A5C2G842	IGL c3795_light_IGKV2D-28_IGKJ5 (Fragment)		1.27264	0.702585
L8E853	von Willebrand factor	VWF	1.27249	0.489819
Q53GY3	Angiotensinogen (Fragment)		1.27231	0.531231
Q6MZU6	Uncharacterized protein DKFZp686C15213	DKFZp686C15213	1.27088	0.867825
A0A5C2GJY0	IG c758_light_IGKV3-20_IGKJ3 (Fragment)		1.27078	0.385264
A0A5C2GHB7	IG c677_heavy_IGHV3-9_IGHD6-13_IGHJ4 (Fragment)		1.2704	0.709976
A0A5C2GBK5	IGH + IGL c646_heavy_IGHV1-69_IGHD1-7_IGHJ6 (Fragment)		1.2697	0.438303
A0A5C2G7K8	IGL c474_light_IGKV3-11_IGKJ5 (Fragment)		1.26572	0.843298
B3KUE5	Phospholipid transfer protein, isoform CRA_c	PLTP	1.26473	0.634182
A8K104	cDNA FLJ78726, highly similar to Homo sapiens olfactomedin 1 (OLFM1), transcript variant 1, mRNA		1.2641	0.959756
A0A7S5C677	IGH c3874_heavy_IGHV1-46_IGHD1-26_IGHJ5 (Fragment)		1.26367	0.754673
A0A5C2G678	IGL c1903_light_IGLV3-27_IGLJ3 (Fragment)		1.26223	0.344469
A0A5C2G237	IGL c2015_light_IGLV1-44_IGLJ2 (Fragment)		1.26082	0.780257
A0A5C2FXE7	IGL c1651_light_IGKV1D-39_IGKJ1 (Fragment)		1.26057	0.942736
A0A5C2G4F4	IGL c2357_light_IGKV1-5_IGKJ1 (Fragment)		1.25909	0.970555
A0A7S5EVG5	IGH c3526_heavy_IGHV3-74_IGHD2-21_IGHJ4 (Fragment)		1.25884	0.192931
S6AWF0	IgG H chain		1.25543	2.51631e-10
P02750	Leucine-rich alpha-2-glycoprotein	LRG1	1.25374	0.554294
A0A7U3M5I1	IGH c4208_heavy_IGHV3-30_IGHD3-3_IGHJ4 (Fragment)		1.25367	0.293244
A0A5C2FXB0	IGL c820_light_IGLV2-18_IGLJ1 (Fragment)		1.25313	0.260174
Q9Y6R7	IgGFc-binding protein	FCGBP	1.25189	0.537499
A0A7S5BYW5	IGH c1018_heavy_IGHV3-7_IGHD3-16_IGHJ6 (Fragment)		1.25028	0.561777
A0A5C2GJ84	IGH + IGL c67_light_IGKV3-20_IGKJ1 (Fragment)		1.24706	0.0536842
A0A5C2G662	IGH c466_heavy__IGHV3-20_IGHD7-27_IGHJ2 (Fragment)		1.24671	0.889912
H0Y512	Adipocyte plasma membrane-associated protein (Fragment)	APMAP	1.2467	0.518299
A0A5C2GH60	IG c544_heavy_IGHV3-7_IGHD3-3_IGHJ3 (Fragment)		1.24648	0.822152
A0A5C2G773	IGH c452_heavy__IGHV3-7_IGHD3-3_IGHJ4 (Fragment)		1.24617	0.740672
A0A5C2GQF4	IG c1133_heavy_IGHV4-31_IGHD6-13_IGHJ4 (Fragment)		1.24572	0.483656
A0A5C2GNK6	IG c381_light_IGKV3-15_IGKJ1 (Fragment)		1.24293	0.00202405
A0A5C2GGZ8	IG c78_heavy_IGHV3-53_IGHD2-2_IGHJ4 (Fragment)		1.24285	0.23858
A0A5C2G333	IGL c2886_light_IGLV2-23_IGLJ2 (Fragment)		1.24047	0.64339
A0A7S5ET84	IGH c46_heavy_IGHV2-5_IGHD7-27_IGHJ5 (Fragment)		1.23951	0.349556
A0A5C2G146	IGL c2852_light_IGKV3-20_IGKJ2 (Fragment)		1.23922	0.198373
A0A068LKS1	Ig heavy chain variable region (Fragment)		1.23921	0.403757
A0A5C2GNK1	IG c975_heavy_IGHV3-30_IGHD5-24_IGHJ4 (Fragment)		1.23893	0.416126
A0A384N669	Epididymis secretory sperm binding protein		1.23629	0.0561487
A0A5C2GZS9	IG c1899_light_IGLV1-47_IGLJ2 (Fragment)		1.23401	0.0282794
A0A5C2GP87	IG c805_light_IGLV1-40_IGLJ2 (Fragment)		1.23371	0.910968
A0A5C2GVK5	IG c1605_light_IGLV4-69_IGLJ3 (Fragment)		1.23255	0.884834
A0A5C2G4Y3	IGL c4199_light_IGKV3-20_IGKJ1 (Fragment)		1.23229	0.766045
A0A5C2FVS0	IGL c1019_light_IGKV3-15_IGKJ4 (Fragment)		1.23114	0.166945
A0A5C2GAL0	IGH + IGL c112_heavy_IGHV3-23_IGHD5-24_IGHJ6 (Fragment)		1.23101	0.133685
A0A5C2G8T5	IGL c225_light_IGKV3-15_IGKJ4 (Fragment)		1.2305	0.118352
A0A5C2GG27	IG c653_heavy_IGHV3-23_IGHD1-26_IGHJ4 (Fragment)		1.22965	0.566767
Q65ZC9	Single-chain Fv (Fragment)	scFv	1.22947	0.35079
A0A5K1VW95	Malate dehydrogenase	MDH1	1.22852	0.651451
A0A5C2GBE1	IGH + IGL c522_light_IGKV4-1_IGKJ3 (Fragment)		1.22849	0.0563029
A0A5C2GIX2	IG c332_light_IGLV3-25_IGLJ2 (Fragment)		1.22758	0.856515
A0A5C2GRW9	IG c37_light_IGLV1-40_IGLJ1 (Fragment)		1.22517	0.251691
A0A5C2GT38	IG c989_heavy_IGHV3-13_IGHD6-6_IGHJ2 (Fragment)		1.22434	0.221313
P18065	Insulin-like growth factor-binding protein 2	IGFBP2	1.22354	0.441482
C0JYY2	Apolipoprotein B (Including Ag(X) antigen)	APOB	1.22347	0.608624
P33908	Mannosyl-oligosaccharide 1,2-alpha-mannosidase IA	MAN1A1	1.22306	0.442084
A0A5C2GEV5	IG c1199_heavy_IGHV2-5_IGHD1-14_IGHJ4 (Fragment)		1.22188	0.866814
A0A5C2G6X5	IGL c3447_light_IGKV4-1_IGKJ1 (Fragment)		1.22143	0.361938
A0A5C2GEX4	IG c879_heavy_IGHV3-49_IGHD5-24_IGHJ6 (Fragment)		1.22067	0.751297
Q86YZ3	Hornerin	HRNR	1.2205	2.27208e-07
A0A5C2G1A1	IGL c2929_light_IGLV1-51_IGLJ2 (Fragment)		1.21898	0.688937
A0A5C2G834	IGL c180_light_IGLV2-18_IGLJ1 (Fragment)		1.21873	0.375328
A0A5C2G509	IGH c49_heavy__IGHV1-3_IGHD3-10_IGHJ2 (Fragment)		1.21842	0.568935
A0A5C2FZ24	IGL c2149_light_IGKV3D-7_IGKJ1 (Fragment)		1.21768	0.318327
A0A5C2GRU1	IG c224_light_IGKV4-1_IGKJ1 (Fragment)		1.21718	0.0202661
A0A5C2GKD9	IG c15_heavy_IGHV3-74_IGHD3-9_IGHJ4 (Fragment)		1.21522	0.659959
A0A5C2G9X8	IGH c73_heavy__IGHV3-49_IGHD3-9_IGHJ4 (Fragment)		1.21493	0.19206
Q92496	Complement factor H-related protein 4	CFHR4	1.21397	0.703602
A0A0S2Z3Q6	Fibroblast growth factor receptor 1 (Fragment)	FGFR1	1.21285	0.123709
A0A7S5C2K5	IGH c2469_heavy_IGHV3-7_IGHD5-12_IGHJ5 (Fragment)		1.21272	0.524175
A0A5C2GQH7	IG c1153_heavy_IGHV3-23_IGHD5-18_IGHJ6 (Fragment)		1.21162	0.73678
A0A5C2GKA1	IGH + IGL c447_light_IGLV3-25_IGLJ3 (Fragment)		1.21044	0.546159
A0N7I9	F5-20 (Fragment)	F5-20	1.20974	0.340484
A0A5C2GLJ1	IG c807_light_IGKV3-15_IGKJ4 (Fragment)		1.20922	0.873269
A0A5C2GL87	IG c1157_light_IGKV3-20_IGKJ2 (Fragment)		1.209	0.245285
P30041	Peroxiredoxin-6	PRDX6	1.20861	0.463722
A0A5C2FZI3	IGL c2332_light_IGKV2D-29_IGKJ2 (Fragment)		1.20841	0.102272
A0A7S5EV94	IGH c1862_heavy_IGHV3-15_IGHD1-26_IGHJ3 (Fragment)		1.20835	0.715545
A0A7S5EW26	IGH c33_heavy_IGHV1-18_IGHD3-10_IGHJ4 (Fragment)		1.20526	0.331398
A0A5C2GV07	IG c1385_light_IGKV1-9_IGKJ3 (Fragment)		1.20514	0.626505
A0A5C2G3M4	IGL c2037_light_IGKV1D-39_IGKJ1 (Fragment)		1.20424	0.781263
K7ERI9	Apolipoprotein C-I (Fragment)	APOC1	1.20379	0.180754
A0A5C2G6I4	IGL c2033_light_IGKV3-11_IGKJ4 (Fragment)		1.20379	0.599563
I3L145	Sex hormone binding globulin	SHBG	1.20235	0.21329
A0A5C2GQ23	IG c983_heavy_IGHV3-33_IGHD5-18_IGHJ4 (Fragment)		1.20163	0.686513
A0A5C2G2X2	IGL c693_light_IGKV3-20_IGKJ2 (Fragment)		1.20144	0.309368
A0A5C2FWV6	IGL c1302_light_IGKV3-20_IGKJ3 (Fragment)		1.20104	0.539511
A0A5C2GRN5	IG c71_light_IGKV1D-13_IGKJ3 (Fragment)		1.20063	0.023553
A0A5C2FVQ8	IGL c714_light_IGKV3-20_IGKJ4 (Fragment)		1.20047	0.337458
A0A5C2GAV1	IGL c373_light_IGKV1-9_IGKJ3 (Fragment)		1.20037	0.893148
P05160	Coagulation factor XIII B chain	F13B	1.19947	0.0158628
A0A5C2GQR3	IG c1558_heavy_IGHV3-30_IGHD3-3_IGHJ6 (Fragment)		1.19853	0.506106
A0A5C2GE99	IG c1196_heavy_IGHV3-23_IGHD6-19_IGHJ4 (Fragment)		1.19836	0.00019805
A0A5C2GL58	IG c895_heavy_IGHV5-51_IGHD5-12_IGHJ3 (Fragment)		1.198	0.171288
A0A5C2GAY3	IGL c582_light_IGKV3-11_IGKJ4 (Fragment)		1.19709	0.971504
A0A5C2GN23	IG c263_heavy_IGHV4-34_IGHD4-23_IGHJ6 (Fragment)		1.19684	0.28759
A0A5C2GBU8	IGH + IGL c218_heavy_IGHV4-59_IGHD6-6_IGHJ2 (Fragment)		1.19639	0.744531
A0A7S5BYW6	IGH c444_heavy_IGHV3-33_IGHD5-24_IGHJ6 (Fragment)		1.1951	0.583059
A0A5C2GKP3	IG c125_heavy_IGHV3-7_IGHD3-3_IGHJ3 (Fragment)		1.19452	0.569281
A0A5C2GR16	IG c1865_heavy_IGHV6-1_IGHD3-22_IGHJ4 (Fragment)		1.19431	0.275412
A0A5C2GC49	IGH + IGL c153_light_IGKV3-20_IGKJ4 (Fragment)		1.19319	0.554263
A0A7S5BY42	IGH c54_heavy_IGHV3-33_IGHD3-3_IGHJ6 (Fragment)		1.19166	0.938915
A0A5C2GL39	IG c1220_light_IGLV1-40_IGLJ2 (Fragment)		1.18964	0.943169
A0A5C2GR08	IG c970_heavy_IGHV3-48_IGHD3-3_IGHJ6 (Fragment)		1.1885	0.609456
A0A384MDR3	Ferritin	FTL	1.18832	0.326836
A0A5C2GWS2	IG c1272_light_IGLV2-11_IGLJ3 (Fragment)		1.18773	0.0375006
A0A7S5C435	IGH c3487_heavy_IGHV3-11_IGHD5-12_IGHJ6 (Fragment)		1.18628	0.235212
I3L0A1	Cysteine rich secretory protein 3 (Fragment)	CRISP3	1.18543	0.101357
P07737	Profilin-1	PFN1	1.18446	0.979792
A0A5C2GQV6	IG c920_heavy_IGHV3-74_IGHD7-27_IGHJ2 (Fragment)		1.1843	0.00660465
A0A5C2G561	IGL c3566_light_IGKV4-1_IGKJ2 (Fragment)		1.18403	0.262257
A0A0G2JSC0	Immunoglobulin lambda variable 5-45 (Fragment)	IGLV5-45	1.1836	0.177612
A2N7P4	Immunoglobulin mu-chain D-J4-region (Fragment)	IGHM	1.18303	0.291632
A0A5C2GAR1	IGH + IGL c172_heavy_IGHV3-23_IGHD2-21_IGHJ4 (Fragment)		1.18232	0.00616643
A0A075B6H9	Immunoglobulin lambda variable 4-69	IGLV4-69	1.18134	0.746211
A0A2U8J944	Ig heavy chain variable region (Fragment)	IgH	1.17888	0.163566
A0A5C2GNS1	IG c463_heavy_IGHV3-49_IGHD3-10_IGHJ5 (Fragment)		1.17882	0.327265
A0A5C2H3L0	IG c1606_light_IGKV4-1_IGKJ2 (Fragment)		1.17806	0.296883
A0A5C2G0S8	IGL c2898_light_IGKV1D-39_IGKJ1 (Fragment)		1.17759	0.885026
A0A5C2GCS9	IGL c531_light_IGKV1-16_IGKJ1 (Fragment)		1.17616	0.579971
A0A7S5EU60	IGH c450_heavy_IGHV3-74_IGHD3-10_IGHJ4 (Fragment)		1.17516	0.715176
A0A5C2GRR4	IG c101_light_IGKV6D-21_IGKJ1 (Fragment)		1.17512	0.804633
A0A5C2GL11	IG c559_heavy_IGHV4-61_IGHD3-3_IGHJ3 (Fragment)		1.17485	0.741408
A0A5C2GLD4	IG c846_light_IGKV1-5_IGKJ1 (Fragment)		1.17479	0.491747
A0A5C2GM46	IG c768_light_IGLV6-57_IGLJ2 (Fragment)		1.17419	0.129813
A0A7S5BYL0	IGH c651_heavy_IGHV3-23_IGHD3-22_IGHJ4 (Fragment)		1.17412	0.838992
A0A5C2GPC0	IG c1235_heavy_IGHV3-74_IGHD2-8_IGHJ6 (Fragment)		1.17335	0.396101
A0A5C2GGD3	IGH + IGL c231_light_IGKV1D-33_IGKJ4 (Fragment)		1.17313	0.205755
A0A7S5C2L5	IGH c2951_heavy_IGHV1-24_IGHD6-19_IGHJ4 (Fragment)		1.17183	0.457943
A0A5C2G055	IGL c1776_light_IGLV3-21_IGLJ3 (Fragment)		1.17159	0.445896
A0A7T0PY07	Immunglobulin kappa chain variable region (Fragment)		1.17104	0.259362
P19652	Alpha-1-acid glycoprotein 2	ORM2	1.17093	0.000784627
A0A5C2GAI5	IGH + IGL c216_light_IGKV3-20_IGKJ2 (Fragment)		1.17011	0.512557
A0A7S5C555	IGH c3319_heavy_IGHV3-23_IGHD6-19_IGHJ4 (Fragment)		1.16998	0.206656
A0A5C2GA70	IGH c163_heavy__IGHV3-43_IGHD6-25_IGHJ6 (Fragment)		1.16847	0.620987
A0A7S5C2Y4	IGH c760_heavy_IGHV3-33_IGHD3-10_IGHJ4 (Fragment)		1.16827	0.484276
A0A5C2FVE3	IGL c574_light_IGKV3-15_IGKJ5 (Fragment)		1.16726	0.00031212
A0A075B6S9	Probable non-functional immunoglobulinn kappa variable 1-37	IGKV1-37	1.16676	0.2529
A0A7S5C5G4	IGH c3454_heavy_IGHV3-48_IGHD6-13_IGHJ4 (Fragment)		1.16595	0.985051
A0A5C2FUP9	IGL c599_light_IGKV2D-28_IGKJ4 (Fragment)		1.16475	0.0451266
P33151	Cadherin-5	CDH5	1.16452	0.825524
A0A5C2GEM0	IG c266_heavy_IGHV3-33_IGHD6-19_IGHJ4 (Fragment)		1.16357	0.537474
A0A5C2FU92	IGL c551_light_IGLV3-25_IGLJ3 (Fragment)		1.16322	0.190892
A0A5C2G7W7	IGL c457_light_IGLV6-57_IGLJ2 (Fragment)		1.16302	0.884217
A0A0X9T7T4	MS-D3 heavy chain variable region (Fragment)		1.16213	0.834748
A0A087WSZ0	Immunoglobulin kappa variable 1D-8	IGKV1D-8	1.16175	0.992839
A0A5C2GBN2	IGH + IGL c601_heavy_IGHV1-69_IGHD2-8_IGHJ4 (Fragment)		1.16036	0.917996
A0A7S5BYB3	IGH c457_heavy_IGHV3-23_IGHD6-13_IGHJ4 (Fragment)		1.16023	0.577719
A0A5C2GK78	IG c1000_heavy_IGHV3-33_IGHD1-7_IGHJ3 (Fragment)		1.1597	0.802589
A0A5C2G3V4	IGL c3852_light_IGLV2-23_IGLJ2 (Fragment)		1.15824	0.223781
A0A2U8J947	Ig heavy chain variable region (Fragment)	IgH	1.15574	0.324372
A0A5C2GQ05	IG c1476_heavy_IGHV3-7_IGHD4-11_IGHJ4 (Fragment)		1.15546	0.944612
A2VDG3	Platelet-derived growth factor receptor-like protein (Fragment)	CSF1R	1.15463	0.234649
A0A5C2G711	IGL c224_light_IGKV3-11_IGKJ4 (Fragment)		1.15426	0.702683
A0A7S5BZN7	IGH c1012_heavy_IGHV3-7_IGHD7-27_IGHJ5 (Fragment)		1.15389	0.545583
A0A7S5C1Z1	IGH c2723_heavy_IGHV3-48_IGHD3-22_IGHJ4 (Fragment)		1.15377	0.485618
A0A5C2G3C8	IGL c1927_light_IGKV3-11_IGKJ4 (Fragment)		1.15374	0.841245
P02763	Alpha-1-acid glycoprotein 1	ORM1	1.15359	0.727182
A0A5C2G1H9	IGL c2982_light_IGKV4-1_IGKJ1 (Fragment)		1.15338	0.0567698
A0A5C2G543	IGL c3690_light_IGKV1-5_IGKJ4 (Fragment)		1.153	0.0520868
B2ZDQ1	Neutrophil gelatinase-associated lipocalin	NGAL	1.15143	0.979496
A0A5C2FZY6	IGL c2492_light_IGKV3-15_IGKJ2 (Fragment)		1.15138	0.317938
P23142	Fibulin-1	FBLN1	1.15127	0.216423
A0A5C2GD04	IG c445_heavy_IGHV1-18_IGHD5-12_IGHJ4 (Fragment)		1.15073	0.69461
A0A5C2GQE5	IG c1123_heavy_IGHV3-30_IGHD4-17_IGHJ4 (Fragment)		1.15038	0.927436
A0A5C2G6N1	IGL c3445_light_IGKV2D-29_IGKJ1 (Fragment)		1.14958	0.159314
A0A7S5BY65	IGH c381_heavy_IGHV3-11_IGHD5-12_IGHJ3 (Fragment)		1.14937	0.912339
B7Z8Q2	Alpha-2-HS-glycoprotein		1.14858	0.340324
A0A5C2GCA5	IGL c213_light_IGKV3D-20_IGKJ4 (Fragment)		1.14834	0.365068
A0A5C2G7M9	IGL c504_light_IGKV3-15_IGKJ1 (Fragment)		1.14752	0.684476
A0A5C2GX83	IG c1039_light_IGKV4-1_IGKJ2 (Fragment)		1.14727	0.550778
P98160	Basement membrane-specific heparan sulfate proteoglycan core protein	HSPG2	1.14702	0.857851
A0A5C2G298	IGL c3272_light_IGKV3-15_IGKJ2 (Fragment)		1.147	0.96355
A0A068LKR4	Ig heavy chain variable region (Fragment)		1.14615	0.795772
A0A679KGQ9	AEG2E12 (Fragment)		1.14559	0.241783
A0A5C2FXS1	IGL c1434_light_IGKV1-12_IGKJ1 (Fragment)		1.14554	0.901334
A0A5C2G887	IGL c3835_light_IGLV3-25_IGLJ2 (Fragment)		1.14519	0.477454
A0A5C2G7H3	IGL c3697_light_IGLV6-57_IGLJ2 (Fragment)		1.14493	0.152885
A0A5C2G0C7	IGL c2435_light_IGKV3-20_IGKJ1 (Fragment)		1.14487	0.34157
A0A7S5BZT5	IGH c1543_heavy_IGHV3-48_IGHD5-18_IGHJ6 (Fragment)		1.14433	0.695087
A0A5C2G1S9	IGL c3248_light_IGKV3-20_IGKJ3 (Fragment)		1.1439	0.277866
A0A5C2GBH7	IGH + IGL c556_light_IGKV1-39_IGKJ2 (Fragment)		1.14387	0.449077
A0A8Q3SIA1	Sushi domain-containing protein		1.14313	0.391203
A0A5C2GLY3	IG c366_heavy_IGHV3-7_IGHD1-26_IGHJ4 (Fragment)		1.1431	0.952522
Q9NY97	N-acetyllactosaminide beta-1,3-N-acetylglucosaminyltransferase 2	B3GNT2	1.14204	0.586583
A0A7S5BZA0	IGH c937_heavy_IGHV4-39_IGHD6-19_IGHJ4 (Fragment)		1.14173	0.670199
A0A5C2FVF5	IGL c50_light_IGKV1-5_IGKJ4 (Fragment)		1.14084	0.0741883
A0A5C2FY05	IGL c1772_light_IGLV6-57_IGLJ7 (Fragment)		1.13935	0.332135
Q5FWF9	IGL@ protein	IGL@	1.13812	0.326398
A0A5C2GGX8	IG c389_heavy_IGHV4-39_IGHD3-22_IGHJ6 (Fragment)		1.13732	0.132742
A0A3G1HEF1	Mutant serpin family A member 7		1.13678	0.00654521
A0A5C2GSG6	IG c267_light_IGKV2D-28_IGKJ2 (Fragment)		1.13581	0.110202
A0A5C2GEL7	IGH + IGL c497_heavy_IGHV5-51_IGHD6-19_IGHJ4 (Fragment)		1.13516	0.814824
A0A5C2FYC5	IGL c1230_light_IGKV1-12_IGKJ5 (Fragment)		1.13464	0.0371043
A0A5C2GDU6	IG c1122_heavy_IGHV3-13_IGHD2-15_IGHJ6 (Fragment)		1.13448	0.568949
A0A7S5BYX7	IGH c19_heavy_IGHV3-20_IGHD3-10_IGHJ6 (Fragment)		1.13448	0.283307
A2VCK8	Thymosin beta	TMSB4X	1.13439	0.522367
B3KPS3	Tubulin alpha chain		1.13429	0.467672
A0A5C2G390	IGL c3041_light_IGLV3-25_IGLJ2 (Fragment)		1.13353	0.953454
A0A7P0T8D1	Angiotensinogen	AGT	1.13318	0.747681
A0A5C2GTR9	IG c153_light_IGKV3-11_IGKJ1 (Fragment)		1.13247	0.470992
A0A5C2G8J6	IGH + IGL c29_light_IGKV4-1_IGKJ2 (Fragment)		1.12915	0.888258
A0A5C2FU73	IGL c531_light_IGKV4-1_IGKJ1 (Fragment)		1.12796	0.714227
A0A5C2GUY4	IG c1345_light_IGKV1-5_IGKJ1 (Fragment)		1.12789	0.531519
A0A5C2GSB6	IG c385_light_IGKV3-20_IGKJ4 (Fragment)		1.12691	0.530961
A0A5C2FZM5	IGL c625_light_IGKV3-11_IGKJ4 (Fragment)		1.12618	0.305626
A0A7S5EX36	IGH c2837_heavy_IGHV5-51_IGHD3-10_IGHJ6 (Fragment)		1.12603	0.626385
A0A7S5EVP7	IGH c299_heavy_IGHV2-5_IGHD3-22_IGHJ4 (Fragment)		1.12595	0.933976
A2KBC4	Anti-TN-C scFv (Fragment)		1.12567	0.000965373
A0A5C2GPX1	IG c754_heavy_IGHV3-23_IGHD1-26_IGHJ4 (Fragment)		1.12479	0.91775
A0A5C2FV39	IGL c474_light_IGKV4-1_IGKJ1 (Fragment)		1.12417	0.672904
A0A5C2FVR6	IGL c902_light_IGKV1-12_IGKJ4 (Fragment)		1.12413	0.680015
A0A5C2FWR9	IGL c1104_light_IGKV3-20_IGKJ1 (Fragment)		1.12389	0.443834
A0A5C2GI59	IGH + IGL c435_heavy_IGHV1-2_IGHD5-12_IGHJ4 (Fragment)		1.12386	0.753357
P02787	Serotransferrin	TF	1.12377	0.345933
Q9UL89	Myosin-reactive immunoglobulin heavy chain variable region (Fragment)		1.12236	0.958698
A5D6W6	Fat storage-inducing transmembrane protein 1	FITM1	1.12227	0.329116
Q7M4S4	Granulocyte inhibitory protein		1.12194	0.236356
B2R5G8	Serum amyloid A protein		1.12179	0.605185
A0A5C2GIK0	IG c719_light_IGKV1-9_IGKJ4 (Fragment)		1.12108	0.96337
A0A5C2GLN1	IG c412_heavy_IGHV3-33_IGHD1-26_IGHJ3 (Fragment)		1.12024	0.140012
A0A5C2GF74	IG c376_heavy_IGHV3-21_IGHD3-9_IGHJ4 (Fragment)		1.11979	0.248446
A0A5C2GJC8	IG c141_light_IGKV2D-28_IGKJ4 (Fragment)		1.1189	0.191419
S6BAQ4	IgG H chain		1.1188	1.59158e-05
A0A5C2GXA1	IG c1583_light_IGKV2D-28_IGKJ2 (Fragment)		1.11868	0.348523
A0A5C2GUV5	IG c297_heavy_IGHV3-33_IGHD3-16_IGHJ6 (Fragment)		1.11857	0.496445
Q8NBP7	Proprotein convertase subtilisin/kexin type 9	PCSK9	1.11743	0.621066
A0A5C2GUV9	IG c1325_light_IGLV1-51_IGLJ1 (Fragment)		1.11658	0.582968
A0A5C2GYP9	IG c870_light_IGKV2-28_IGKJ2 (Fragment)		1.11607	0.765812
A0A7S5BYI1	IGH c582_heavy_IGHV1-24_IGHD6-19_IGHJ6 (Fragment)		1.11605	0.608267
A0A5C2GG15	IGL c349_light_IGLV1-40_IGLJ3 (Fragment)		1.11599	0.404803
A0A5C2GA43	IGH + IGL c42_heavy_IGHV3-23_IGHD2-15_IGHJ5 (Fragment)		1.11565	0.714495
A0A0K0K1J1	Epididymis secretory protein Li 2	HEL-S-2	1.11531	0.930749
A0A5C2G6B6	IGH c217_heavy__IGHV3-33_IGHD6-19_IGHJ4 (Fragment)		1.11503	0.276613
A0A5C2GEJ3	IG c1203_heavy_IGHV3-23_IGHD5-12_IGHJ3 (Fragment)		1.11499	0.50123
C9JF17	Apolipoprotein D (Fragment)	APOD	1.11491	0.601738
A0A5C2G4D2	IGL c2795_light_IGKV3D-15_IGKJ2 (Fragment)		1.11447	0.488146
A0A5C2GPK7	IG c793_heavy_IGHV3-23_IGHD6-13_IGHJ3 (Fragment)		1.11389	0.098433
A0A0G2JL69	Complement C2	C2	1.11381	0.902357
A0A5C2GGZ9	IGH + IGL c461_light_IGKV1-16_IGKJ4 (Fragment)		1.1136	0.131877
A0A7S5C6Y2	IGH c3385_heavy_IGHV5-51_IGHD5-24_IGHJ2 (Fragment)		1.11352	0.265974
A0A5C2GUY6	IG c583_light_IGKV1-5_IGKJ4 (Fragment)		1.11323	0.317821
A0A7S5C3T1	IGH c1210_heavy_IGHV3-11_IGHD6-13_IGHJ6 (Fragment)		1.11309	0.695769
A0A7S5C1W7	IGH c1850_heavy_IGHV5-51_IGHD2-15_IGHJ5 (Fragment)		1.11249	0.934907
A0A1B0GU03	Peptidase A1 domain-containing protein		1.11207	0.00305332
A0A5C2GGS8	IG c894_heavy_IGHV3-30_IGHD3-3_IGHJ6 (Fragment)		1.11178	0.794126
Q9UGM5	Fetuin-B	FETUB	1.10896	0.687699
A0A5C2G6M6	IGH c242_heavy__IGHV3-11_IGHD6-13_IGHJ6 (Fragment)		1.10818	0.250082
A0A5C2FYD5	IGL c645_light_IGKV1-17_IGKJ1 (Fragment)		1.10792	0.641451
A0A5C2FZN7	IGL c2406_light_IGKV1D-39_IGKJ1 (Fragment)		1.10725	0.411604
Q6N093	Uncharacterized protein DKFZp686I04196 (Fragment)	DKFZp686I04196	1.10712	0.823538
A0A087WVQ9	Elongation factor 1-alpha	EEF1A1	1.10696	0.324942
A0A5C2GFQ6	IG c672_heavy_IGHV3-15_IGHD6-6_IGHJ4 (Fragment)		1.10657	0.0615528
A0A5C2GH94	IG c1086_heavy_IGHV3-30_IGHD1-26_IGHJ4 (Fragment)		1.10654	0.159851
B2R950	cDNA, FLJ94213, highly similar to Homo sapiens pregnancy-zone protein (PZP), mRNA		1.10591	0.134651
A0A7S5C1Q9	IGH c2451_heavy_IGHV1-2_IGHD4-17_IGHJ5 (Fragment)		1.10585	0.244131
A0A5C2GV78	IG c1391_light_IGLV2-11_IGLJ3 (Fragment)		1.1056	0.310841
B4E1B2	Serotransferrin		1.10559	0.0922203
A0A5C2GJ89	IG c995_light_IGKV3-11_IGKJ4 (Fragment)		1.10509	0.232275
A0A5C2GSY8	IG c1274_light_IGLV2-14_IGLJ1 (Fragment)		1.1046	0.198486
A0A5C2G2I2	IGL c3498_light_IGKV4-1_IGKJ3 (Fragment)		1.10455	0.75198
A0A5C2GFT0	IG c1167_heavy_IGHV1-18_IGHD7-27_IGHJ4 (Fragment)		1.10362	0.162174
B4DPP8	cDNA FLJ53075, highly similar to Kininogen-1		1.1028	0.0812248
A0A5C2GM68	IG c201_light_IGKV3-15_IGKJ2 (Fragment)		1.10237	0.753017
A0A5C2GTC6	IG c1089_heavy_IGHV3-7_IGHD5-24_IGHJ6 (Fragment)		1.10234	0.823762
A0A5C2FSZ9	IGL c48_light_IGLV1-47_IGLJ3 (Fragment)		1.10208	0.256488
A0A5C2GP45	IG c1118_heavy_IGHV3-9_IGHD3-16_IGHJ3 (Fragment)		1.10102	0.132347
Q0ZCJ1	Immunglobulin heavy chain variable region (Fragment)		1.10052	0.000966243
A0A5C2G0X5	IGL c2948_light_IGKV3-15_IGKJ3 (Fragment)		1.10041	0.197595
A0A7S5BYM1	IGH c731_heavy_IGHV1-69_IGHD1-26_IGHJ4 (Fragment)		1.10037	0.875543
A0A5C2G2U8	IGL c3472_light_IGLV2-14_IGLJ3 (Fragment)		1.10013	0.581841
A0A5C2GM41	IG c426_heavy_IGHV3-23_IGHD1-26_IGHJ4 (Fragment)		1.09986	0.981155
A0A7S5BZR0	IGH c454_heavy_IGHV3-49_IGHD3-22_IGHJ6 (Fragment)		1.09963	0.812294
A0A384P5L6	Fumarylacetoacetase		1.09937	0.43611
A0A679KA99	ACX136 (Fragment)		1.0993	0.0185004
A0A5C2FXJ0	IGL c325_light_IGKV2-24_IGKJ4 (Fragment)		1.0989	0.116973
A0A5C2G869	IGH + IGL c10_heavy_IGHV1-69_IGHD3-10_IGHJ4 (Fragment)		1.09889	0.000210203
A0A7S5BZ55	IGH c966_heavy_IGHV3-49_IGHD3-22_IGHJ4 (Fragment)		1.09871	0.567432
P09172	Dopamine beta-hydroxylase	DBH	1.09868	0.817375
A0A7S5EXU5	IGH c2178_heavy_IGHV4-34_IGHD6-13_IGHJ6 (Fragment)		1.09852	0.783089
A0A5C2G847	IGH c578_heavy__IGHV3-74_IGHD1-26_IGHJ4 (Fragment)		1.098	0.251101
A0A5C2GKR5	IG c577_heavy_IGHV3-9_IGHD3-16_IGHJ4 (Fragment)		1.09791	0.665147
D2WEZ3	Neurogenic locus notch-like protein 2	NOTCH2	1.09762	0.28249
A0A5C2GXB1	IG c1877_light_IGKV1-5_IGKJ2 (Fragment)		1.09708	0.450343
Q6DHW4	Ig-like domain-containing protein		1.09685	0.97213
A0A140VJJ6	Testicular tissue protein Li 70		1.09678	0.795302
A0A2U8J906	Ig heavy chain variable region (Fragment)	IgH	1.09531	0.280586
A0A5C2GT13	IG c655_light_IGKV1D-13_IGKJ5 (Fragment)		1.09504	0.238075
A0A5C2GH77	IG c1282_light_IGKV1-5_IGKJ2 (Fragment)		1.09433	0.324411
A0A5C2G6N3	IGL c18_light_IGLV3-25_IGLJ2 (Fragment)		1.09413	0.823953
A0A7S5BYK2	IGH c642_heavy_IGHV3-48_IGHD3-10_IGHJ6 (Fragment)		1.09393	0.991262
A0A5C2FTZ7	IGL c202_light_IGKV3-20_IGKJ3 (Fragment)		1.09365	0.939132
A0A5C2GUN6	IG c483_light_IGLV1-40_IGLJ3 (Fragment)		1.09364	0.356015
B2R888	Monocyte differentiation antigen CD14		1.09361	0.793874
A0A5C2FX01	IGL c726_light_IGKV1D-39_IGKJ1 (Fragment)		1.09352	0.420337
E9KL23	Epididymis secretory sperm binding protein Li 44a	SERPINA1	1.0926	0.00689824
A0A7S5BY02	IGH c548_heavy_IGHV3-11_IGHD6-13_IGHJ5 (Fragment)		1.09195	0.577182
A0A384MR03	Fibronectin		1.09144	0.941246
A0A5C2FWL8	IGL c576_light_IGKV1-39_IGKJ4 (Fragment)		1.09142	0.766974
A0A5C2G3U2	IGL c2117_light_IGKV1D-39_IGKJ1 (Fragment)		1.09098	1.03039e-07
A0A7S5EZ08	IGH c4032_heavy_IGHV1-69_IGHD5-12_IGHJ3 (Fragment)		1.09092	3.34331e-13
A0A5C2GAQ1	IGH + IGL c336_heavy_IGHV3-23_IGHD3-22_IGHJ5 (Fragment)		1.09067	0.411824
A0A5C2GVV6	IG c687_heavy_IGHV2-26_IGHD5-18_IGHJ4 (Fragment)		1.09022	0.346391
A0A0A0MRA3	Titin	TTN	1.08971	0.367235
A0A5C2FYP4	IGL c765_light_IGKV1-9_IGKJ4 (Fragment)		1.089	0.269175
A0A5C2G3I6	IGL c3722_light_IGKV2-30_IGKJ2 (Fragment)		1.08833	0.306374
A0A7S5C169	IGH c1704_heavy_IGHV3-33_IGHD3-10_IGHJ3 (Fragment)		1.08825	0.863985
A0A5C2G6Y6	IGL c194_light_IGLV2-23_IGLJ1 (Fragment)		1.08788	0.200013
A0A5C2FY30	IGL c1554_light_IGKV1-27_IGKJ3 (Fragment)		1.08646	0.538174
A0A0J9YVY3	Immunoglobulin heavy variable 7-4-1	IGHV7-4-1	1.08635	0.929491
P02790	Hemopexin	HPX	1.08591	0.589238
A0A5C2GMH1	IG c43_heavy_IGHV3-64_IGHD2-21_IGHJ4 (Fragment)		1.08576	0.182758
P61457	Pterin-4-alpha-carbinolamine dehydratase	PCBD1	1.08503	0.555666
P00488	Coagulation factor XIII A chain	F13A1	1.08498	0.557498
A0A5C2GB27	IGH + IGL c285_light_IGKV1-5_IGKJ2 (Fragment)		1.08486	0.258026
A0A5C2GES2	IGH c541_heavy__IGHV3-21_IGHD2-8_IGHJ4 (Fragment)		1.08382	0.231917
A6PVI2	Plasminogen	PLG	1.08346	0.0060283
A0A5C2GPB9	IG c1156_light_IGLV6-57_IGLJ2 (Fragment)		1.08324	0.35835
A0A7S5C614	IGH c2575_heavy_IGHV3-9_IGHD6-13_IGHJ3 (Fragment)		1.0831	0.331391
A0A5C2GMW8	IG c277_heavy_IGHV3-23_IGHD3-16_IGHJ4 (Fragment)		1.083	0.660568
A0A5C2GLM0	IG c402_heavy_IGHV3-21_IGHD3-10_IGHJ6 (Fragment)		1.08281	0.963973
A0A5C2FVE4	IGL c40_light_IGKV3-20_IGKJ2 (Fragment)		1.08203	0.866362
A0A5C2FUQ0	IGL c748_light_IGKV4-1_IGKJ1 (Fragment)		1.08199	0.662973
A0A7S5BXA5	IGH c73_heavy_IGHV3-53_IGHD3-22_IGHJ3 (Fragment)		1.08158	0.300493
A0A5C2GQ84	IG c1556_heavy_IGHV3-48_IGHD6-19_IGHJ6 (Fragment)		1.08108	0.71788
A0A5C2GC00	IGH + IGL c93_light_IGKV1-5_IGKJ1 (Fragment)		1.07968	0.0200253
P08603	Complement factor H	CFH	1.07886	0.28883
A0A193AU54	Mutant platelet membrane glycoprotein Ib-alpha	GP1BA	1.07799	0.770397
A0A5C2FZM1	IGL c2349_light_IGKV3-15_IGKJ1 (Fragment)		1.07743	0.709637
A0A5C2FVV5	IGL c1208_light_IGKV1-16_IGKJ1 (Fragment)		1.07607	0.380281
A0A5C2GJU2	IG c195_heavy_IGHV3-30_IGHD1-26_IGHJ4 (Fragment)		1.07603	0.315081
A0A5C2GRW4	IG c1653_heavy_IGHV1-46_IGHD3-22_IGHJ6 (Fragment)		1.07588	0.12283
A0A248RGE3	Ubiquitin-ribosomal protein eS31 fusion protein (Fragment)		1.07499	0.63456
A0A7S5C4A4	IGH c3095_heavy_IGHV3-20_IGHD3-9_IGHJ4 (Fragment)		1.07409	0.214027
A0A5C2GRK2	IG c7_light_IGKV3-20_IGKJ5 (Fragment)		1.07402	0.000145766
A0A5C2G9I2	IGL c12_light_IGKV3-11_IGKJ2 (Fragment)		1.07343	0.985389
A0A5C2G2X8	IGL c3628_light_IGLV1-47_IGLJ3 (Fragment)		1.07322	0.842459
A0A5C2G9U7	IGH + IGL c610_heavy_IGHV3-23_IGHD6-6_IGHJ5 (Fragment)		1.07306	0.568346
A0A5C2GQM2	IG c1207_light_IGKV3-15_IGKJ1 (Fragment)		1.07243	0.723052
A0A5C2G3C3	IGL c3110_light_IGLV2-14_IGLJ2 (Fragment)		1.07225	0.99699
A0A7S5C490	IGH c3866_heavy_IGHV3-15_IGHD2-2_IGHJ6 (Fragment)		1.07224	0.686499
H3BQN4	Fructose-bisphosphate aldolase	ALDOA	1.07181	0.148408
A0A2Z4LCH4	Corticosteroid-binding globulin		1.0717	0.772283
O00391	Sulfhydryl oxidase 1	QSOX1	1.07098	0.746348
A0A5C2G555	IGH c106_heavy__IGHV1-69_IGHD3-16_IGHJ5 (Fragment)		1.07045	0.564402
A0A7S5BXX6	IGH c177_heavy_IGHV3-33_IGHD5-24_IGHJ6 (Fragment)		1.06991	0.68857
A0A5C2GRU8	IG c234_light_IGKV3-15_IGKJ1 (Fragment)		1.06942	0.821368
A0A5C2GJK7	IG c545_heavy_IGHV3-48_IGHD2-8_IGHJ3 (Fragment)		1.06908	0.937151
A0A5C2G307	IGL c733_light_IGKV3-15_IGKJ5 (Fragment)		1.06862	0.929041
A0A0C4DGB6	Albumin	ALB	1.06849	0.68436
A0A5C2GH73	IG c534_light_IGKV1D-12_IGKJ4 (Fragment)		1.0678	0.691339
A0A5C2FV72	IGL c672_light_IGKV3-20_IGKJ3 (Fragment)		1.06771	0.75494
A0A5C2GY23	IG c620_light_IGKV3-15_IGKJ3 (Fragment)		1.0677	0.183648
A0A5C2FWC2	IGL c486_light_IGKV3-20_IGKJ2 (Fragment)		1.0674	0.321757
A0A5C2G8M3	IGH + IGL c144_heavy_IGHV3-21_IGHD4-17_IGHJ4 (Fragment)		1.06736	0.951011
A0A7S5EX17	IGH c1754_heavy_IGHV4-59B_IGHD3-10_IGHJ5 (Fragment)		1.06634	0.404662
A0A5C2FWL7	IGL c1421_light_IGKV3-11_IGKJ2 (Fragment)		1.06606	0.913931
A0A5C2G3D5	IGL c1937_light_IGKV4-1_IGKJ2 (Fragment)		1.06588	0.287195
A0A8Q3SID6	Complement C5	C5	1.06587	0.748128
Q15485	Ficolin-2	FCN2	1.06571	0.409656
A0A5C2GTG7	IG c1800_heavy_IGHV3-23_IGHD1-26_IGHJ3 (Fragment)		1.06563	0.936664
A0A5C2GSH3	IG c1440_heavy_IGHV3-30_IGHD5-12_IGHJ4 (Fragment)		1.0655	0.866903
A0A5C2G9I5	IGL c516_light_IGKV1D-39_IGKJ4 (Fragment)		1.06519	0.392992
Q0ZCF6	Immunglobulin heavy chain variable region (Fragment)		1.06503	0.188512
A0A5C2GJ44	IG c1108_light_IGLV3-21_IGLJ3 (Fragment)		1.06468	0.028768
A0A5C2GEX7	IG c378_heavy_IGHV3-11_IGHD4-17_IGHJ4 (Fragment)		1.06424	0.307869
A0A5C2GLF2	IG c563_light_IGLV2-18_IGLJ3 (Fragment)		1.06401	0.108369
A0A5C2FWF0	IGL c1361_light_IGKV3-11_IGKJ5 (Fragment)		1.06388	0.471702
A0A5C2G9W0	IGH c53_heavy__IGHV3-74_IGHD3-16_IGHJ4 (Fragment)		1.06309	0.818106
A0A5C2GA07	IGH + IGL c16_light_IGLV3-21_IGLJ3 (Fragment)		1.06262	0.274657
A0A5C2FX88	IGL c1591_light_IGKV2-30_IGKJ4 (Fragment)		1.06233	0.393661
A0A5C2GDL3	IGH + IGL c9_heavy_IGHV3-11_IGHD3-3_IGHJ5 (Fragment)		1.06227	0.364534
A0A3B3IS95	L-lactate dehydrogenase		1.06172	0.250544
A0A5C2G4U3	IGL c3456_light_IGKV4-1_IGKJ1 (Fragment)		1.06172	0.00311243
A0A7S5C5S0	IGH c3604_heavy_IGHV1-69_IGHD3-9_IGHJ5 (Fragment)		1.0617	0.212396
A0A5C2GJR2	IGH + IGL c247_light_IGLV1-40_IGLJ2 (Fragment)		1.06164	0.0028096
B3KS79	cDNA FLJ35730 fis, clone TESTI2003131, highly similar to ALPHA-1-ANTICHYMOTRYPSIN		1.06149	0.967212
P15814	Immunoglobulin lambda-like polypeptide 1	IGLL1	1.06082	0.607515
A0A7S5C1U8	IGH c2663_heavy_IGHV5-51_IGHD3-10_IGHJ4 (Fragment)		1.06075	0.891467
A0A5C2GPS6	IG c873_heavy_IGHV3-23_IGHD5-24_IGHJ4 (Fragment)		1.06063	0.283756
A0A384MDQ7	Epididymis secretory sperm binding protein		1.05947	0.176851
A0A5C2GQ29	IG c1318_heavy_IGHV6-1_IGHD4-23_IGHJ2 (Fragment)		1.05835	0.861448
A0A5C2GCP3	IGH + IGL c363_light_IGKV3-20_IGKJ1 (Fragment)		1.05805	0.969373
A0A5C2GX61	IG c1402_light_IGKV3-11_IGKJ5 (Fragment)		1.05798	0.959705
A0A8Q3SI37	Complement C9	C9	1.05791	0.772863
P18428	Lipopolysaccharide-binding protein	LBP	1.05757	0.0302118
A0A7U3M537	IGH c4194_heavy_IGHV3-30_IGHD2-21_IGHJ6 (Fragment)		1.05723	0.200117
A0A5C2GAS5	IGH + IGL c192_heavy_IGHV1-69_IGHD6-19_IGHJ6 (Fragment)		1.05703	0.299235
A0A5C2FUK0	IGL c264_light_IGKV1-5_IGKJ3 (Fragment)		1.05646	0.373883
Q96PD5	N-acetylmuramoyl-L-alanine amidase	PGLYRP2	1.05642	0.37353
A0A5C2GKQ3	IG c135_heavy_IGHV3-21_IGHD6-13_IGHJ2 (Fragment)		1.0562	0.415982
A0A024RAG6	Adiponectin C	ADIC	1.05609	0.821231
A0A5C2G597	IGL c4124_light_IGLV1-51_IGLJ2 (Fragment)		1.05602	0.0892832
A0A5C2GCU1	IGL c4153_light_IGKV3-20_IGKJ4 (Fragment)		1.05592	0.850493
A0A5C2FXX9	IGL c1742_light_IGKV3-20_IGKJ4 (Fragment)		1.05575	0.813143
A0A5C2GAT3	IGH c335_heavy__IGHV1-69_IGHD6-6_IGHJ4 (Fragment)		1.05381	0.690986
A0A5C2GPN4	IG c540_heavy_IGHV3-33_IGHD5-24_IGHJ2 (Fragment)		1.05374	0.287473
A0A5C2G1Z6	IGL c3162_light_IGKV1-39_IGKJ4 (Fragment)		1.05359	0.607997
A0A7T0LP94	Immunglobulin heavy chain variable region (Fragment)		1.05326	0.560208
A0A0J9YX35	Immunoglobulin heavy variable 3-64D	IGHV3-64D	1.05325	0.00465058
A0A8S0LWY1	Fibulin-1	FBLN1	1.05311	0.123953
A0A0A0MRJ7	Coagulation factor V	F5	1.05265	0.0307544
A0A7S5C4T4	IGH c3032_heavy_IGHV3-33_IGHD7-27_IGHJ4 (Fragment)		1.05132	0.613747
A0A5C2GEY2	IGH + IGL c567_heavy_IGHV1-69_IGHD6-19_IGHJ4 (Fragment)		1.05124	0.102381
P04406	Glyceraldehyde-3-phosphate dehydrogenase	GAPDH	1.05068	0.386723
A0A5C2GTH5	IG c855_light_IGKV3D-15_IGKJ5 (Fragment)		1.05045	0.866897
P35542	Serum amyloid A-4 protein	SAA4	1.04966	0.956909
A0A5C2GRL7	IG c73_light_IGKV1-5_IGKJ2 (Fragment)		1.04958	0.187417
B4E1B0	cDNA FLJ54318, highly similar to Complement C1r subcomponent		1.04907	0.606408
A0A5C2GPR1	IG c684_heavy_IGHV1-24_IGHD1-14_IGHJ4 (Fragment)		1.04787	0.791428
A0A5C2GPF9	IG c1010_heavy_IGHV3-74_IGHD2-21_IGHJ3 (Fragment)		1.04751	0.882005
A0A5C2G2D0	IGL c3431_light_IGKV3-20_IGKJ3 (Fragment)		1.04729	0.281966
Q6PIQ7	IGL@ protein	IGL@	1.04671	0.630215
P02768	Albumin	ALB	1.04648	0.0227174
A3KPE2	Apolipoprotein C-III	APOC3	1.0461	0.891665
A0A5C2GE66	IG c431_heavy_IGHV3-23_IGHD4-17_IGHJ5 (Fragment)		1.04527	0.689815
A0A5C2GL08	IG c763_light_IGKV2D-28_IGKJ1 (Fragment)		1.04465	0.317614
A0A024R3Y6	Isocitrate dehydrogenase [NADP]	HEL-S-26	1.04454	0.923733
A0A5C2GEZ0	IG c250_heavy_IGHV3-66_IGHD6-13_IGHJ3 (Fragment)		1.04415	0.133657
A0A5C2G0D2	IGL c2404_light_IGKV1D-39_IGKJ3 (Fragment)		1.04398	0.468747
D9ZGG2	Vitronectin	VTN	1.04351	0.150962
A0A5C2GN05	IG c987_light_IGKV4-1_IGKJ5 (Fragment)		1.04273	0.779224
A0A5C2GV93	IG c1485_light_IGLV3-25_IGLJ2 (Fragment)		1.04232	0.98847
C9IZP8	Complement C1s (Fragment)	C1S	1.04173	0.811621
A0A5C2GVB1	IG c1257_light_IGKV3-15_IGKJ4 (Fragment)		1.04125	0.444025
A0A5C2G3U5	IGL c3220_light_IGLV3-27_IGLJ2 (Fragment)		1.041	0.529033
A0A5C2GCK2	IGH + IGL c408_light_IGKV1-17_IGKJ4 (Fragment)		1.04095	0.867898
O95445	Apolipoprotein M	APOM	1.04093	0.21753
A0A5C2GN65	IG c613_heavy_IGHV3-30_IGHD1-20_IGHJ3 (Fragment)		1.04043	0.290745
A0A5C2FYY5	IGL c1376_light_IGKV3-15_IGKJ1 (Fragment)		1.04027	0.487759
A8K2W6	Platelet-activating factor acetylhydrolase		1.04023	0.774208
B3KNX0	cDNA FLJ30621 fis, clone CTONG2001681, highly similar to Complement C1s subcomponent		1.0398	0.300274
A0A5C2FXB3	IGL c1492_light_IGKV1-5_IGKJ2 (Fragment)		1.03958	0.889998
A0A0S2Z4K3	Protein S isoform 1 (Fragment)	PROS1	1.03953	0.0785227
A0A5C2GEW9	IG c1133_heavy_IGHV3-33_IGHD3-3_IGHJ6 (Fragment)		1.03904	0.374277
A0A5C2GIK6	IG c1053_heavy_IGHV3-11_IGHD5-18_IGHJ4 (Fragment)		1.039	0.540019
A0A5C2FW83	IGL c1199_light_IGKV3-15_IGKJ1 (Fragment)		1.03881	0.503565
Q6GMW4	IGL@ protein	IGL@	1.03879	0.0387199
A0PJA6	TF protein (Fragment)	TF	1.03853	0.776921
B7ZLY3	LTBP1 protein	LTBP1	1.0382	0.320435
A0A5C2GNU3	IG c227_heavy_IGHV3-53_IGHD3-10_IGHJ4 (Fragment)		1.03763	0.84362
A0A5C2GK74	IG c1338_light_IGLV1-51_IGLJ3 (Fragment)		1.03742	0.463036
A0A5C2GDR9	IGH + IGL c250_light_IGKV3-15_IGKJ3 (Fragment)		1.03678	0.350063
A0A5C2GPF4	IG c1265_heavy_IGHV1-2_IGHD3-10_IGHJ6 (Fragment)		1.03633	0.237549
A0A5C2GK01	IG c1003_heavy_IGHV3-30_IGHD5-12_IGHJ6 (Fragment)		1.03623	0.846582
A0A5C2GFW7	IG c358_heavy_IGHV1-2_IGHD3-3_IGHJ4 (Fragment)		1.03549	0.713086
A0A5C2GF87	IGH + IGL c549_heavy_IGHV3-21_IGHD4-17_IGHJ4 (Fragment)		1.03542	0.0188173
A0A5C2GGI4	IG c750_heavy_IGHV5-51_IGHD6-19_IGHJ4 (Fragment)		1.03506	0.924589
A0A5C2GIN5	IG c528_heavy_IGHV3-15_IGHD2-8_IGHJ4 (Fragment)		1.03467	0.34531
A0A5C2FXN5	IGL c1768_light_IGKV3-15_IGKJ1 (Fragment)		1.0346	0.358493
A0A5C2GF98	IGH + IGL c39_light_IGKV2D-40_IGKJ2 (Fragment)		1.0345	0.566354
A0A7S5EVW2	IGH c1427_heavy_IGHV3-15_IGHD4-23_IGHJ4 (Fragment)		1.03407	0.302621
Q8N355	IGL@ protein	IGL@	1.03392	1.68774e-06
A0A5C2GB88	IGL c3653_light_IGKV3-15_IGKJ2 (Fragment)		1.03375	0.418506
A0A5C2GFE8	IG c282_heavy_IGHV3-23_IGHD3-22_IGHJ4 (Fragment)		1.03365	0.60541
A0A7S5BZY8	IGH c1014_heavy_IGHV3-74_IGHD5-24_IGHJ4 (Fragment)		1.03336	0.636317
V9HW68	Epididymis luminal protein 214	HEL-214	1.03311	0.894106
Q13103	Secreted phosphoprotein 24	SPP2	1.03294	0.600021
A0A5C2GJI8	IG c1065_heavy_IGHV3-43_IGHD4-23_IGHJ4 (Fragment)		1.03284	0.268674
A0A5C2G8C1	IGH + IGL c60_heavy_IGHV2-5_IGHD3-16_IGHJ6 (Fragment)		1.03238	0.541146
A0A5C2G762	IGH c158_heavy__IGHV1-8_IGHD6-13_IGHJ4 (Fragment)		1.03224	0.879887
A0A7S5C4F8	IGH c4033_heavy_IGHV3-23_IGHD3-10_IGHJ4 (Fragment)		1.03217	0.511555
B2RA39	cDNA, FLJ94686, highly similar to Homo sapiens complement factor H-related 5 (CFHL5), mRNA		1.03155	0.842723
A0A5C2GXB2	IG c1079_light_IGKV3-20_IGKJ2 (Fragment)		1.03108	0.200163
A0A5C2G6A7	IGL c3177_light_IGKV3-15_IGKJ5 (Fragment)		1.03076	0.502771
A0A5C2G7I5	IGH c298_heavy__IGHV3-33_IGHD3-10_IGHJ4 (Fragment)		1.03057	0.429772
A0A5C2GHA7	IG c248_heavy_IGHV3-9_IGHD1-26_IGHJ3 (Fragment)		1.03052	0.0102459
A0A7T0LN90	Immunglobulin lambda chain variable region (Fragment)		1.02973	0.6739
A0A3B0J698	Adiponectin M	ADIM	1.0295	0.0598406
A0A5C2GPQ1	IG c843_heavy_IGHV3-49_IGHD3-3_IGHJ6 (Fragment)		1.02834	0.0830072
A0A7S5ETH7	IGH c541_heavy_IGHV3-48_IGHD7-27_IGHJ5 (Fragment)		1.02814	0.704
A0A5C2GZT5	IG c1909_light_IGKV2D-28_IGKJ3 (Fragment)		1.02802	0.77705
A0A7S5C4T1	IGH c3877_heavy_IGHV4-34_IGHD5-12_IGHJ3 (Fragment)		1.02801	0.118046
A0A5C2GL78	IG c952_light_IGKV3-11_IGKJ5 (Fragment)		1.02798	0.161053
A0A5C2GAW3	IGH c453_heavy__IGHV3-11_IGHD4-17_IGHJ3 (Fragment)		1.02782	0.578997
A0A0R7FJH5	Coagulation factor XII	F12	1.02734	0.673109
A0A5C2G5P4	IGL c3756_light_IGKV1-12_IGKJ4 (Fragment)		1.02681	0.703148
A0A5C2G1U4	IGL c2426_light_IGKV1-5_IGKJ1 (Fragment)		1.02635	0.719534
A0A5C2GUT7	IG c642_light_IGKV3-20_IGKJ1 (Fragment)		1.02613	0.772385
A0A5C2GHA2	IG c1208_heavy_IGHV3-30_IGHD3-3_IGHJ3 (Fragment)		1.02583	0.0817974
A0A5C2FZH8	IGL c1075_light_IGKV3-20_IGKJ5 (Fragment)		1.02568	0.269667
A0A5C2G127	IGL c33_light_IGKV2-30_IGKJ1 (Fragment)		1.02543	0.532058
A0A7S5BXA9	IGH c128_heavy_IGHV3-72_IGHD3-22_IGHJ4 (Fragment)		1.02501	0.0439889
A0A5C2FXY6	IGL c1752_light_IGKV1D-13_IGKJ4 (Fragment)		1.02495	0.582576
A0A5C2GT90	IG c674_light_IGLV1-40_IGLJ2 (Fragment)		1.02406	0.436446
A0A5C2FZ94	IGL c2242_light_IGLV1-51_IGLJ3 (Fragment)		1.02387	0.950244
A0A7S5BYJ7	IGH c627_heavy_IGHV4-39_IGHD1-26_IGHJ6 (Fragment)		1.02366	0.0954647
A0A7S5BXP7	IGH c67_heavy_IGHV3-43_IGHD3-10_IGHJ6 (Fragment)		1.02311	0.760962
A0A5C2GR94	IG c4_light_IGKV3-20_IGKJ3 (Fragment)		1.02309	0.585298
A0A5C2GV66	IG c1455_light_IGKV1D-39_IGKJ1 (Fragment)		1.02302	0.659693
A0A5C2FX87	IGL c1668_light_IGKV2-28_IGKJ1 (Fragment)		1.02241	0.0644367
A0A5C2FWA3	IGL c1368_light_IGKV1D-39_IGKJ1 (Fragment)		1.02233	0.148281
A0A5C2H0B9	IG c1520_light_IGKV3-15_IGKJ2 (Fragment)		1.02188	0.228656
A0A5C2FYY4	IGL c1884_light_IGKV2D-28_IGKJ5 (Fragment)		1.02177	0.956265
A0A5C2G849	IGL c2613_light_IGKV1-8_IGKJ2 (Fragment)		1.02153	0.689405
A6XND0	Insulin-like growth factor-binding protein 3	IGFBP3	1.02149	0.905922
A0A024R3E3	Epididymis secretory sperm binding protein		1.02096	0.825042
P40197	Platelet glycoprotein V	GP5	1.02081	0.478543
A0A5C2GH04	IGH + IGL c15_heavy_IGHV3-9_IGHD3-16_IGHJ3 (Fragment)		1.02072	0.113212
A0A5C2FVL3	IGL c216_light_IGKV3-20_IGKJ1 (Fragment)		1.02042	0.813556
A0A5C2GAB0	IGH + IGL c126_light_IGLV1-47_IGLJ3 (Fragment)		1.02	0.0851025
A0A384NPY7	Epididymis secretory sperm binding protein	LMAN2	1.01896	0.150256
A0A5C2G7U8	IGL c548_light_IGKV4-1_IGKJ4 (Fragment)		1.01882	0.350164
B7Z550	Complement component 8, beta polypeptide, isoform CRA_b	C8B	1.01851	0.576264
A0A5C2GJT2	IG c1158_heavy_IGHV3-64_IGHD2-2_IGHJ4 (Fragment)		1.01834	9.18218e-07
A0A7S5C2K0	IGH c3038_heavy_IGHV5-51_IGHD5-24_IGHJ2 (Fragment)		1.01823	0.231899
A0A5C2GA41	IGH + IGL c62_light_IGKV2-30_IGKJ1 (Fragment)		1.01798	4.72733e-05
A0A7S5C5V6	IGH c3890_heavy_IGHV3-11_IGHD3-22_IGHJ4 (Fragment)		1.01789	0.167193
A0A5C2FX09	IGL c670_light_IGKV1-39_IGKJ5 (Fragment)		1.01748	0.340424
P43652	Afamin	AFM	1.01699	0.621479
A0A7S5C3F9	IGH c2859_heavy_IGHV2-26_IGHD1-26_IGHJ4 (Fragment)		1.01665	0.402253
A0A5C2GAC3	IGH + IGL c176_heavy_IGHV3-15_IGHD7-27_IGHJ4 (Fragment)		1.01642	0.923725
V9HWI6	Vitamin D-binding protein	HEL-S-51	1.01641	0.984681
A0A5C2GM07	IG c1213_light_IGKV2D-28_IGKJ2 (Fragment)		1.01629	0.174603
A0A5C2G249	IGL c2630_light_IGKV3-20_IGKJ1 (Fragment)		1.01622	0.119719
A0A7T0PYL3	Immunglobulin heavy chain variable region (Fragment)		1.0156	0.90771
A0A125U0U6	MS-A4 light chain variable region (Fragment)		1.01555	0.972157
Q8NEJ1	Ig-like domain-containing protein		1.0151	0.750398
A0A7S5C199	IGH c1249_heavy_IGHV3-48_IGHD4-17_IGHJ3 (Fragment)		1.0145	0.801447
A0A5C2FY35	IGL c1802_light_IGKV1D-39_IGKJ1 (Fragment)		1.01424	0.721453
A0A7S5C336	IGH c2465_heavy_IGHV3-7_IGHD1-26_IGHJ6 (Fragment)		1.01362	0.987413
A0A5C2GE27	IG c1244_heavy_IGHV3-21_IGHD3-22_IGHJ4 (Fragment)		1.01301	0.26471
A0A5C2GBF9	IGH + IGL c542_light_IGKV1D-39_IGKJ4 (Fragment)		1.013	0.901668
P13796	Plastin-2	LCP1	1.01273	0.892327
A0A5C2G3I9	IGL c3848_light_IGLV6-57_IGLJ3 (Fragment)		1.01256	0.619945
A0A5C2GGH1	IG c1213_heavy_IGHV3-11_IGHD3-22_IGHJ6 (Fragment)		1.01203	0.636794
B7Z832	cDNA FLJ51409, highly similar to Thrombospondin-4		1.01199	0.725847
A0A5C2GLW1	IG c336_heavy_IGHV3-72_IGHD7-27_IGHJ3 (Fragment)		1.01107	0.134722
A0A9H3ZR93	Immunoglobulin heavy constant gamma 3 (G3m marker) (Fragment)	IGHG3	1.01056	0.687573
A0A7S5C2X6	IGH c2847_heavy_IGHV1-24_IGHD5-18_IGHJ3 (Fragment)		1.01013	0.0540417
A0A5C2GTV7	IG c148_light_IGKV1-5_IGKJ2 (Fragment)		1.00977	0.899146
A0A7S5BXP5	IGH c101_heavy_IGHV3-30_IGHD3-16_IGHJ4 (Fragment)		1.00932	0.140582
P01023	Alpha-2-macroglobulin	A2M	1.0093	0.782375
A0A5C2FXQ6	IGL c405_light_IGKV3-11_IGKJ4 (Fragment)		1.00926	0.931672
A0A5C2G8Z7	IGL c2863_light_IGKV3-20_IGKJ2 (Fragment)		1.00909	0.406667
A0A5C2G124	IGL c2998_light_IGKV1-12_IGKJ5 (Fragment)		1.00874	0.450595
P02751	Fibronectin	FN1	1.00783	0.200921
P02652	Apolipoprotein A-II	APOA2	1.0077	0.360025
B7Z9B1	cDNA FLJ52398, highly similar to Cadherin-13		1.00741	0.976052
P07360	Complement component C8 gamma chain	C8G	1.00709	0.435848
A0A5C2GAN2	IGH + IGL c266_light_IGKV1-27_IGKJ4 (Fragment)		1.00699	0.317442
A0A5C2GMP2	IG c123_heavy_IGHV3-30_IGHD3-3_IGHJ3 (Fragment)		1.0068	0.574908
A0A5C2FYP2	IGL c2032_light_IGKV3D-20_IGKJ4 (Fragment)		1.00665	0.409389
A0A5C2GJH6	IG c913_light_IGKV3-20_IGKJ2 (Fragment)		1.00638	6.04029e-05
A0A5C2GAB7	IGH + IGL c62_heavy_IGHV3-7_IGHD3-22_IGHJ5 (Fragment)		1.00539	0.828775
A0A5C2GU38	IG c17_heavy_IGHV3-11_IGHD4-17_IGHJ4 (Fragment)		1.00498	0.422304
B7Z7M2	cDNA FLJ51564, highly similar to Pregnancy zone protein		1.00488	0.393706
Q6GMX0	Ig-like domain-containing protein		1.00485	0.137341
A0A024RAA7	Adiponectin B	ADIB	1.00462	0.709332
A0A5C2FX48	IGL c806_light_IGKV1-5_IGKJ2 (Fragment)		1.00406	0.423578
A0A5C2FXC1	IGL c830_light_IGLV3-9_IGLJ2 (Fragment)		1.00406	0.899379
A0A5C2GMZ8	IG c233_heavy_IGHV3-74_IGHD1-7_IGHJ2 (Fragment)		1.00315	0.775725
Q9NZP8	Complement C1r subcomponent-like protein	C1RL	1.00246	0.85932
A0A5C2GIX8	IG c75_heavy_IGHV3-23_IGHD1-26_IGHJ3 (Fragment)		1.00214	0.300371
A0A0B4J1V2	Immunoglobulin heavy variable 2-26	IGHV2-26	1.00111	0.710084
A2J1M5	Rheumatoid factor RF-IP4 (Fragment)		1.00056	0.354065
A0A5C2GAV8	IGH + IGL c336_light_IGKV3-20_IGKJ1 (Fragment)		1.0004	0.797083
A8K486	Peptidyl-prolyl cis-trans isomerase		1.00035	0.51005
A0A5C2GHY8	IG c926_light_IGLV1-51_IGLJ3 (Fragment)		0.999577	0.655534
A0A7S5C2L6	IGH c2916_heavy_IGHV4-4_IGHD3-10_IGHJ6 (Fragment)		0.999115	0.557506
S6BGD6	IgG L chain		0.99818	0.605349
A0A5C2G542	IGH c10_heavy__IGHV5-51_IGHD5-18_IGHJ6 (Fragment)		0.998098	0.911226
B4DJI2	cDNA FLJ53342, highly similar to Granulins		0.997273	0.139861
A0A5C2FYN0	IGL c367_light_IGLV1-44_IGLJ3 (Fragment)		0.997099	0.178471
A0A5C2FZ15	IGL c2139_light_IGKV1D-39_IGKJ4 (Fragment)		0.995865	0.913311
A0A5C2GLP6	IG c465_heavy_IGHV3-49_IGHD3-22_IGHJ5 (Fragment)		0.995573	0.42968
P01871	Immunoglobulin heavy constant mu	IGHM	0.994945	0.30884
A0A5C2GEW0	IG c275_heavy_IGHV3-33_IGHD3-3_IGHJ4 (Fragment)		0.993902	0.290918
A0A5C2GS00	IG c151_light_IGKV3-15_IGKJ1 (Fragment)		0.993834	0.0139068
A0A5C2G5D4	IGL c1533_light_IGLV3-25_IGLJ3 (Fragment)		0.993819	0.709157
A0A7S5BZR7	IGH c1513_heavy_IGHV3-20_IGHD3-16_IGHJ4 (Fragment)		0.993	0.913467
A0A7S5BXQ1	IGH c96_heavy_IGHV3-33_IGHD3-22_IGHJ5 (Fragment)		0.992624	0.449064
A0A4V1EJ13	IgG4_IGHV4-4 (Fragment)		0.99228	0.78768
A0A5C2G3C6	IGL c3778_light_IGLV1-40_IGLJ1 (Fragment)		0.991855	0.586697
A0A7S5EUI9	IGH c960_heavy_IGHV3-74_IGHD2-15_IGHJ3 (Fragment)		0.991829	0.447944
A0A7S5EVR2	IGH c2565_heavy_IGHV3-43_IGHD3-16_IGHJ3 (Fragment)		0.990865	0.439832
A0A5C2GFF8	IGH + IGL c99_light_IGKV2D-28_IGKJ1 (Fragment)		0.990565	0.983404
A0A090N7U9	Retinoic acid receptor responder protein 2	RARRES2	0.989631	0.164305
A0A5C2GAF8	IGH + IGL c226_heavy_IGHV2-5_IGHD6-6_IGHJ4 (Fragment)		0.988479	0.96726
A0A5C2GEG2	IGH c174_heavy__IGHV1-46_IGHD3-3_IGHJ4 (Fragment)		0.988467	0.76209
A0A5C2GPA3	IG c650_heavy_IGHV4-34_IGHD6-13_IGHJ4 (Fragment)		0.988286	0.758518
A0A5C2G2I8	IGL c2666_light_IGKV3-15_IGKJ2 (Fragment)		0.987882	0.303543
A0A5C2GDW3	IGH + IGL c109_heavy_IGHV3-11_IGHD3-10_IGHJ4 (Fragment)		0.987282	0.361439
Q86TT1	Full-length cDNA clone CS0DD006YL02 of Neuroblastoma of Homo sapiens (human)		0.987111	0.399847
A0A5C2G0C6	IGL c2681_light_IGLV1-44_IGLJ3 (Fragment)		0.986841	0.00216002
C9JHR8	CD163 molecule	CD163	0.986575	0.854895
P02760	Protein AMBP	AMBP	0.985716	0.18527
A0A1U9WZ84	Insulin-like growth factor I (Fragment)		0.984288	0.731432
A0A5C2G4G9	IGL c2835_light_IGLV3-19_IGLJ2 (Fragment)		0.983999	0.0416206
P15169	Carboxypeptidase N catalytic chain	CPN1	0.983942	0.306336
Q03591	Complement factor H-related protein 1	CFHR1	0.983929	0.719755
A0A7S5C0S2	IGH c1782_heavy_IGHV3-33_IGHD3-10_IGHJ4 (Fragment)		0.983622	0.0942723
B4E1D8	cDNA FLJ51597, highly similar to C4b-binding protein alpha chain		0.98362	0.0688199
A0A7S5C706	IGH c3505_heavy_IGHV3-72_IGHD4-23_IGHJ6 (Fragment)		0.98359	0.716301
A0A5C2GBT6	IGH + IGL c612_light_IGKV3-15_IGKJ1 (Fragment)		0.982999	0.967384
Q92954	Proteoglycan 4	PRG4	0.98164	0.594894
A0A024R8G3	Testis tissue sperm-binding protein Li 63n		0.981578	0.226955
A0A5C2FZ03	IGL c497_light_IGKV1D-17_IGKJ1 (Fragment)		0.980929	0.938431
P08697	Alpha-2-antiplasmin	SERPINF2	0.980548	0.754239
A0A5C2FU63	IGL c282_light_IGLV1-47_IGLJ2 (Fragment)		0.980441	0.596847
A0A5C2GDM9	IGH c71_heavy__IGHV3-7_IGHD4-23_IGHJ3 (Fragment)		0.980281	0.884873
A0A2U8J926	Ig heavy chain variable region (Fragment)	IgH	0.97981	0.00777884
A0A0F7TC28	IGHV4-4 protein (Fragment)	IGHV4-4	0.979802	0.399105
P04003	C4b-binding protein alpha chain	C4BPA	0.979709	0.959311
A0A5C2FTZ2	IGL c319_light_IGLV3-21_IGLJ2 (Fragment)		0.979694	0.0789093
A0A5C2GJD3	IG c1198_heavy_IGHV3-30_IGHD1-7_IGHJ6 (Fragment)		0.979585	0.856699
A0A5C2G8W9	IGL c4095_light_IGLV3-21_IGLJ1 (Fragment)		0.979421	0.741715
A0A5C2G5L0	IGL c1633_light_IGLV2-14_IGLJ2 (Fragment)		0.978977	0.201435
P15144	Aminopeptidase N	ANPEP	0.978912	0.014605
A0A5C2G3F8	IGL c1967_light_IGLV1-40_IGLJ3 (Fragment)		0.978325	0.850668
A0A7T0LPH9	Immunglobulin lambda chain variable region (Fragment)		0.977637	0.545259
A0A087WWD4	Neural cell adhesion molecule 1	NCAM1	0.977573	0.409042
A0A5C2G9L4	IGH + IGL c494_heavy_IGHV3-9_IGHD4-11_IGHJ3 (Fragment)		0.977317	0.426508
A0A7S5EX40	IGH c1173_heavy_IGHV3-49_IGHD1-1_IGHJ6 (Fragment)		0.977123	0.631202
A0A075B7D8	Immunoglobulin heavy variable 3/OR15-7 (pseudogene) (Fragment)	IGHV3OR15-7	0.976592	0.993281
A0A5C2GAZ6	IGH + IGL c436_heavy_IGHV3-48_IGHD3-10_IGHJ4 (Fragment)		0.976571	0.149414
A0A5C2GXX0	IG c560_light_IGLV6-57_IGLJ2 (Fragment)		0.976521	0.255653
G3V3A0	Serpin family A member 3	SERPINA3	0.976503	0.583134
A0A7S5EYV5	IGH c3798_heavy_IGHV3-7_IGHD6-6_IGHJ4 (Fragment)		0.976232	0.579837
A0A5C2G2H7	IGL c3124_light_IGLV7-43_IGLJ3 (Fragment)		0.976015	0.721811
A0A5C2GNQ1	IG c170_heavy_IGHV3-33_IGHD6-6_IGHJ5 (Fragment)		0.975181	0.888535
A0A7S5BYI0	IGH c433_heavy_IGHV3-23_IGHD6-19_IGHJ3 (Fragment)		0.975109	0.00830603
A0A5C2FWU2	IGL c656_light_IGKV1-27_IGKJ4 (Fragment)		0.974629	0.0113499
A0A5C2G1R4	IGL c2656_light_IGLV2-23_IGLJ3 (Fragment)		0.974589	0.0615056
A0A5C2GWS3	IG c120_light_IGLV6-57_IGLJ2 (Fragment)		0.974571	0.0139552
A0A5C2GB47	IGH + IGL c426_light_IGKV3-20_IGKJ3 (Fragment)		0.973897	0.0474554
A2RTY6	Inter-alpha (Globulin) inhibitor H2	ITIH2	0.973767	0.817122
A0A5C2GP25	IG c35_light_IGKV3-11_IGKJ4 (Fragment)		0.973751	0.676888
A0A5C2G434	IGL c4058_light_IGLV4-69_IGLJ2 (Fragment)		0.973677	0.00660974
A0A9L9PXQ4	Lysosomal associated membrane protein 2	LAMP2	0.97307	0.123061
A0A5C2GU98	IG c77_heavy_IGHV4-39_IGHD6-13_IGHJ4 (Fragment)		0.972772	0.658961
A0A5C2GYC4	IG c1913_light_IGLV2-14_IGLJ2 (Fragment)		0.970992	0.769619
A0A5C2GRP6	IG c1384_heavy_IGHV3-23_IGHD2-8_IGHJ4 (Fragment)		0.970671	0.87179
A0A5C2FXR7	IGL c1621_light_IGKV3-15_IGKJ2 (Fragment)		0.97045	0.581107
A0A3B3ISR2	Complement C1r	C1R	0.970156	0.516825
A0A8Q3SI99	Complement factor H	CFH	0.96987	0.318224
A0A5C2GB38	IGH + IGL c20_heavy_IGHV3-21_IGHD3-22_IGHJ3 (Fragment)		0.968631	0.334347
A0A5C2GTH9	IG c1510_light_IGKV3-15_IGKJ1 (Fragment)		0.968493	0.712274
P01024	Complement C3	C3	0.96814	0.291361
A0A5C2GNN4	IG c150_heavy_IGHV3-48_IGHD1-26_IGHJ3 (Fragment)		0.967727	0.616607
A0A5C2GBC6	IGH + IGL c491_heavy_IGHV3-21_IGHD2-2_IGHJ4 (Fragment)		0.967317	0.487395
A0A5C2FVG1	IGL c889_light_IGKV2D-28_IGKJ2 (Fragment)		0.967309	0.724919
Q86U17	Serpin A11	SERPINA11	0.967138	0.662904
A0A5C2FVC1	IGL c116_light_IGKV3D-20_IGKJ1 (Fragment)		0.967047	0.966686
A0A5C2GRC6	IG c15_light_IGKV3D-15_IGKJ1 (Fragment)		0.965959	0.15052
A0A5C2FX99	IGL c1589_light_IGKV4-1_IGKJ4 (Fragment)		0.965951	0.435799
A0A5C2FUU7	IGL c781_light_IGLV1-47_IGLJ1 (Fragment)		0.965849	0.96406
A0A5C2FSU3	IGL c11_light_IGKV3-15_IGKJ2 (Fragment)		0.965513	0.923867
A0A5C2GS20	IG c171_light_IGKV2D-29_IGKJ3 (Fragment)		0.964632	0.267251
A0A5C2GIT4	IG c17_heavy_IGHV5-51_IGHD5-12_IGHJ6 (Fragment)		0.964458	0.460076
P06276	Cholinesterase	BCHE	0.964278	0.185699
A0A7S5C006	IGH c1_heavy_IGHV3-9_IGHD6-13_IGHJ4 (Fragment)		0.96414	1
A0A7S5EX82	IGH c1338_heavy_IGHV3-48_IGHD2-21_IGHJ4 (Fragment)		0.963776	0.582396
A0A5C2GG87	IGH + IGL c399_light_IGLV1-40_IGLJ1 (Fragment)		0.963465	0.895764
A0A5C2GM92	IG c871_light_IGKV3-20_IGKJ2 (Fragment)		0.963312	0.535301
A0A140VJC8	Amyloid-beta A4 protein		0.963132	0.602312
A0A2U8J8K8	Ig heavy chain variable region (Fragment)	IgH	0.963125	9.07981e-07
A0A8V8TPA2	MBL associated serine protease 2	MASP2	0.962465	0.630323
A0A7S5C362	IGH c3266_heavy_IGHV5-51_IGHD3-10_IGHJ3 (Fragment)		0.962141	0.0247226
A0A7S5BYC4	IGH c462_heavy_IGHV3-33_IGHD6-13_IGHJ1 (Fragment)		0.961768	0.234301
H0YAC1	Uncharacterized protein (Fragment)		0.959815	0.154209
P00748	Coagulation factor XII	F12	0.959276	0.721362
A0A5C2FXV4	IGL c1712_light_IGLV4-60_IGLJ3 (Fragment)		0.958346	0.748716
A0A5C2FYF8	IGL c1684_light_IGLV3-1_IGLJ2 (Fragment)		0.95753	0.322022
A0A0X9USK2	MS-A6 heavy chain variable region (Fragment)		0.956541	0.170171
A0A5C2G9E2	IGH + IGL c450_heavy_IGHV3-33_IGHD2-15_IGHJ6 (Fragment)		0.955721	0.755324
A0A5C2GN07	IG c14_heavy_IGHV3-30_IGHD6-19_IGHJ4 (Fragment)		0.954762	0.782878
A0A7S5EW58	IGH c1757_heavy_IGHV3-21_IGHD5-24_IGHJ4 (Fragment)		0.954629	0.593537
B4E1Z4	Complement C2		0.954419	0.593258
A0A5C2GKD2	IGH + IGL c487_light_IGKV1-12_IGKJ3 (Fragment)		0.953967	0.19254
A0A5C2H155	IG c1860_light_IGLV8-61_IGLJ3 (Fragment)		0.953939	0.0239839
A1A508	PRSS3 protein	PRSS3	0.952685	0.261019
P60709	Actin, cytoplasmic 1	ACTB	0.95236	2.5748e-12
P22352	Glutathione peroxidase 3	GPX3	0.952171	0.725385
A0A5C2G466	IGL c3972_light_IGLV3-21_IGLJ2 (Fragment)		0.951222	0.209468
P20851	C4b-binding protein beta chain	C4BPB	0.950955	0.0780453
A0A5C2GC97	IGH + IGL c213_light_IGKV3-15_IGKJ1 (Fragment)		0.949963	0.799814
A0A5C2FXS7	IGL c57_light_IGKV3-20_IGKJ1 (Fragment)		0.949513	0.808897
Q14520	Hyaluronan-binding protein 2	HABP2	0.947529	0.229499
Q96QR1	Secretoglobin family 3A member 1	SCGB3A1	0.947293	0.0818032
Q13201	Multimerin-1	MMRN1	0.947037	0.570437
A0A7S5C320	IGH c3298_heavy_IGHV3-15_IGHD1-7_IGHJ4 (Fragment)		0.946793	0.636397
A0A5C2FXZ9	IGL c505_light_IGKV3-20_IGKJ5 (Fragment)		0.946268	0.307522
A0A5C2G2E1	IGL c3441_light_IGKV1D-39_IGKJ2 (Fragment)		0.945998	0.84395
A0A140VJI7	Testicular tissue protein Li 61		0.945903	0.282378
A0A5C2G7Y9	IGH c508_heavy__IGHV3-33_IGHD1-7_IGHJ4 (Fragment)		0.945405	0.570934
A0A5C2GRZ8	IG c1260_heavy_IGHV2-26_IGHD3-3_IGHJ3 (Fragment)		0.945309	0.529743
A0A5C2G3R9	IGL c3941_light_IGKV3-11_IGKJ3 (Fragment)		0.945235	0.942785
A0A5C2GAH2	IGL c3403_light_IGKV2D-29_IGKJ3 (Fragment)		0.94513	0.859279
A0A5C2G967	IGH c484_heavy__IGHV1-69_IGHD3-16_IGHJ5 (Fragment)		0.944996	0.27837
A0A5C2GIM8	IGH + IGL c555_heavy_IGHV3-23_IGHD3-3_IGHJ3 (Fragment)		0.944887	0.315638
D6RF35	Vitamin D-binding protein	GC	0.944447	0.458178
A0A5C2G7M0	IGL c2403_light_IGKV3-20_IGKJ1 (Fragment)		0.944372	0.666258
A0A7S5BYC8	IGH c536_heavy_IGHV3-48_IGHD4-17_IGHJ3 (Fragment)		0.94431	0.959943
A0A5C2G816	IGH + IGL c16_heavy_IGHV3-48_IGHD3-3_IGHJ4 (Fragment)		0.944201	0.920381
P02671	Fibrinogen alpha chain	FGA	0.943977	0.652514
A0A7S5C6F0	IGH c4039_heavy_IGHV4-31_IGHD6-13_IGHJ6 (Fragment)		0.943953	0.787995
Q12841	Follistatin-related protein 1	FSTL1	0.943881	0.839075
A0A7S5BYH2	IGH c611_heavy_IGHV3-21_IGHD5-24_IGHJ4 (Fragment)		0.943624	0.880106
A0A8V8TP51	protein-tyrosine-phosphatase	PTPRJ	0.943508	0.785156
A0A5C2GX22	IG c1196_light_IGKV1D-39_IGKJ1 (Fragment)		0.943088	0.930536
A0A5C2GM54	IG c595_heavy_IGHV5-51_IGHD2-2_IGHJ4 (Fragment)		0.942873	0.341058
A0A140VK24	Testicular secretory protein Li 24		0.942537	0.421715
A0A5C2GWH0	IG c907_heavy_IGHV3-9_IGHD6-19_IGHJ4 (Fragment)		0.942206	0.560196
A0A5C2FWN1	IGL c1222_light_IGKV3-20_IGKJ4 (Fragment)		0.94187	0.144652
C9JXX4	Insulin like growth factor binding protein 5 (Fragment)	IGFBP5	0.941655	0.26633
P02753	Retinol-binding protein 4	RBP4	0.941292	0.676992
A0A5C2GUK7	IG c1007_light_IGKV3-20_IGKJ3 (Fragment)		0.94086	0.154816
A0A7S5C5N4	IGH c4137_heavy_IGHV5-51_IGHD5-12_IGHJ4 (Fragment)		0.940563	0.931947
A0A5C2GG86	IG c359_heavy_IGHV3-30_IGHD3-22_IGHJ4 (Fragment)		0.940467	0.91058
P04275	von Willebrand factor	VWF	0.940058	0.147897
A2J1N7	Rheumatoid factor RF-ET10 (Fragment)		0.93997	0.974578
A0A5C2GN11	IG c1135_light_IGKV3-15_IGKJ2 (Fragment)		0.939595	0.170539
A0A5C2GU16	IG c442_light_IGLV1-44_IGLJ2 (Fragment)		0.939593	0.848682
A0A5C2G481	IGL c2745_light_IGKV1-6_IGKJ1 (Fragment)		0.939234	0.901004
A0A5C2GE98	IG c355_heavy_IGHV3-30_IGHD6-19_IGHJ4 (Fragment)		0.938891	0.71059
A0A5C2G823	IGL c3907_light_IGKV3-20_IGKJ3 (Fragment)		0.937758	0.707619
A0A5C2GB75	IGH + IGL c452_light_IGLV4-69_IGLJ3 (Fragment)		0.937648	0.312711
A0A5C2GEN3	IG c374_heavy_IGHV3-30_IGHD3-9_IGHJ1 (Fragment)		0.937205	0.38249
A0A5C2G0D8	IGL c2639_light_IGKV3-20_IGKJ4 (Fragment)		0.937175	0.000612782
P00738	Haptoglobin	HP	0.937172	0.631768
A0A5C2GMH6	IG c556_heavy_IGHV1-46_IGHD3-22_IGHJ6 (Fragment)		0.936763	0.0559865
A0A5C2GCG4	IGH + IGL c368_light_IGKV3-20_IGKJ4 (Fragment)		0.936189	0.379237
A0A5C2FZ40	IGL c925_light_IGLV1-40_IGLJ3 (Fragment)		0.935862	0.000190042
A0A5C2GJC9	IGH + IGL c107_light_IGKV2-30_IGKJ3 (Fragment)		0.935561	0.196818
A0A5C2GMQ2	IG c371_light_IGKV3-15_IGKJ4 (Fragment)		0.935329	0.219961
Q6EMK4	Vasorin	VASN	0.93524	0.671297
A0A0S2Z3Y1	Galectin-3-binding protein (Fragment)	LGALS3BP	0.934864	0.558728
A0A4P8J6J1	IgG4_IGHV5-51 (Fragment)		0.934319	0.546359
D6RCD0	Hydroxysteroid 17-beta dehydrogenase 11	HSD17B11	0.934174	0.431133
P00742	Coagulation factor X	F10	0.933954	0.843126
A0A5C2G7L7	IGL c347_light_IGKV3-11_IGKJ2 (Fragment)		0.933912	0.696558
A0A5C2FYN5	IGL c2081_light_IGKV1-17_IGKJ1 (Fragment)		0.93336	0.974276
B2RC09	cDNA, FLJ95794, highly similar to Homo sapiens apolipoprotein F (APOF), mRNA		0.933055	0.772338
P0DOX7	Immunoglobulin kappa light chain		0.932963	0.352064
A0A5C2G8E5	IGL c3905_light_IGLV1-44_IGLJ3 (Fragment)		0.932764	0.878786
A0A5C2G647	IGH c42_heavy__IGHV5-51_IGHD3-10_IGHJ4 (Fragment)		0.931296	0.849515
A8KAD9	Zinc finger protein 561	ZNF561	0.931088	2.70873e-05
P14854	Cytochrome c oxidase subunit 6B1	COX6B1	0.930885	0.226219
A0A182DWH7	Selenoprotein P (Fragment)	SELENOP	0.929934	0.595409
A0A7S5EUP5	IGH c2491_heavy_IGHV3-23_IGHD5-12_IGHJ3 (Fragment)		0.929872	0.233687
A0A5C2G614	IGH c410_heavy__IGHV3-20_IGHD3-10_IGHJ6 (Fragment)		0.929703	0.71894
A0A087WSY5	Carboxypeptidase B2	CPB2	0.929677	0.69304
A0A5C2G3E4	IGL c2465_light_IGKV2D-29_IGKJ2 (Fragment)		0.929497	0.688531
Q9NPP6	Immunoglobulin heavy chain variant (Fragment)		0.929467	0.981499
A0A5C2GHD7	IG c600_heavy_IGHV4-31_IGHD3-9_IGHJ6 (Fragment)		0.929109	0.244962
A0A5C2GFJ5	IGH + IGL c11_light_IGLV3-10_IGLJ3 (Fragment)		0.929096	0.253021
B4DN21	Fibronectin		0.929064	0.985696
A0A5C2GYK6	IG c820_light_IGKV3-20_IGKJ2 (Fragment)		0.929047	0.0283976
A0A5C2GBJ7	IGH + IGL c576_light_IGKV1-5_IGKJ1 (Fragment)		0.92866	0.931233
A0A5C2GPU9	IG c1228_heavy_IGHV3-33_IGHD1-1_IGHJ4 (Fragment)		0.92774	0.346423
A0A5C2GP23	IG c539_heavy_IGHV3-74_IGHD3-22_IGHJ4 (Fragment)		0.927602	0.0407177
P13671	Complement component C6	C6	0.92755	0.129982
A0A5C2FTY9	IGL c448_light_IGKV3-20_IGKJ2 (Fragment)		0.927137	0.833077
P22792	Carboxypeptidase N subunit 2	CPN2	0.927126	0.985602
A0A5C2GK71	IG c846_heavy_IGHV3-33_IGHD3-22_IGHJ4 (Fragment)		0.927126	0.615093
A0A5C2G9N6	IGL c3153_light_IGKV3-20_IGKJ1 (Fragment)		0.927023	0.442831
G3V2W1	Protein Z-dependent protease inhibitor	SERPINA10	0.926855	0.00113978
A0A5C2G7P7	IGL c488_light_IGKV3-11_IGKJ4 (Fragment)		0.926378	0.852332
A0A5C2H1G0	IG c736_light_IGKV3-20_IGKJ1 (Fragment)		0.926162	0.974879
A0A3B3IUE0	Insulin like growth factor binding protein 6	IGFBP6	0.925819	0.42146
A4D2D2	Procollagen C-endopeptidase enhancer	PCOLCE	0.925326	0.507413
P80108	Phosphatidylinositol-glycan-specific phospholipase D	GPLD1	0.925256	0.543854
A0A140VK00	Testicular tissue protein Li 227		0.924921	0.0709429
A0A5C2GEH9	IG c1262_heavy_IGHV1-2_IGHD1-26_IGHJ4 (Fragment)		0.924614	0.93243
A0A5C2GGH9	IG c724_heavy_IGHV3-13_IGHD5-12_IGHJ2 (Fragment)		0.924478	0.155061
A0A5C2FZQ2	IGL c2402_light_IGKV2-28_IGKJ4 (Fragment)		0.924136	0.56415
A0A5C2GQK1	IG c954_light_IGLV3-21_IGLJ1 (Fragment)		0.923834	0.840778
A0A7S5BYK3	IGH c365_heavy_IGHV4-4_IGHD6-19_IGHJ2 (Fragment)		0.92366	0.565256
A0A5C2G1B8	IGL c1267_light_IGKV4-1_IGKJ4 (Fragment)		0.923429	0.044843
A0A5C2GKG9	IG c571_heavy_IGHV3-53_IGHD7-27_IGHJ4 (Fragment)		0.923387	0.875134
A0A024R4F1	phosphopyruvate hydratase	HEL-S-17	0.923087	0.642872
P00734	Prothrombin	F2	0.92307	0.630883
A0A5C2GYP7	IG c768_light_IGKV1-9_IGKJ4 (Fragment)		0.92217	0.686107
A0A3B3IQ51	Complement factor H related 2	CFHR2	0.921748	0.0243501
E9PHK0	C-type lectin domain family 3 member B	CLEC3B	0.921599	0.798957
A0A5C2GRA7	IG c1936_heavy_IGHV1-69_IGHD6-6_IGHJ4 (Fragment)		0.921168	0.447893
A0A5C2G1T1	IGL c1427_light_IGKV4-1_IGKJ1 (Fragment)		0.920734	7.75143e-05
A0A5C2G420	IGL c3869_light_IGKV2D-40_IGKJ2 (Fragment)		0.920449	0.517454
A0A5C2GG89	IG c190_heavy_IGHV5-51_IGHD4-17_IGHJ4 (Fragment)		0.920198	0.688377
A0A5C2G8Y5	IGL c2853_light_IGKV3-11_IGKJ1 (Fragment)		0.919976	0.967666
P05546	Heparin cofactor 2	SERPIND1	0.919969	0.921475
A0A5C2GJ51	IG c360_light_IGKV3-20_IGKJ2 (Fragment)		0.919768	0.942778
G3XAK1	Macrophage stimulating 1	MST1	0.919751	0.0936938
P04196	Histidine-rich glycoprotein	HRG	0.919447	0.441291
B4DPR2	cDNA FLJ50830, highly similar to Serum albumin		0.919323	0.234831
A0A0B4J1Y8	Immunoglobulin lambda variable 9-49	IGLV9-49	0.919076	0.198028
A0A2U8J8X1	Ig heavy chain variable region (Fragment)	IgH	0.919058	0.895931
A0A5C2G9W1	IGL c172_light_IGLV1-44_IGLJ1 (Fragment)		0.918683	0.0818329
A0A7S5EUI0	IGH c1285_heavy_IGHV1-69_IGHD1-20_IGHJ6 (Fragment)		0.918586	0.794809
A0A5C2GPF3	IG c1230_light_IGKV1-6_IGKJ1 (Fragment)		0.918298	0.46349
A0A5C2GR38	IG c1184_heavy_IGHV3-66_IGHD3-22_IGHJ3 (Fragment)		0.917907	0.680826
A0A5C2GK43	IG c442_light_IGKV3-15_IGKJ1 (Fragment)		0.917451	0.796038
A0A5C2GBK1	IGL c91_light_IGKV3-15_IGKJ4 (Fragment)		0.917334	0.228323
A0A5C2H036	IG c1298_light_IGKV1-27_IGKJ1 (Fragment)		0.916448	0.957643
B2RMS9	Inter-alpha (Globulin) inhibitor H4 (Plasma Kallikrein-sensitive glycoprotein)	ITIH4	0.91598	0.717884
A0A5C2GGJ7	IG c872_heavy_IGHV3-33_IGHD6-6_IGHJ5 (Fragment)		0.915044	0.293751
A0A5C2FVK9	IGL c832_light_IGKV3-20_IGKJ3 (Fragment)		0.914741	0.62502
S6B2C3	IgG L chain		0.914432	0.874466
A0A5C2G4T2	IGL c4149_light_IGKV3-20_IGKJ1 (Fragment)		0.913881	0.778608
A0A5C2GHC0	IGH + IGL c581_light_IGKV3-15_IGKJ1 (Fragment)		0.913722	0.370874
A0A386NEX7	ADP-ribosyl cyclase/cyclic ADP-ribose hydrolase	BST1	0.912998	0.32975
A0A5C2GK31	IG c519_light_IGKV3-15_IGKJ4 (Fragment)		0.912915	0.719564
A0A7S5C6B0	IGH c2785_heavy_IGHV3-43_IGHD5-12_IGHJ1 (Fragment)		0.912751	0.42281
P00739	Haptoglobin-related protein	HPR	0.912567	0.643598
I4AY87	Epididymis secretory sperm binding protein (Fragment)	MIF	0.912517	0.885788
H0YJW9	Uncharacterized protein (Fragment)		0.912206	0.961067
A0A5C2GYL4	IG c830_light_IGKV1-12_IGKJ5 (Fragment)		0.911538	0.0361013
Q9UHG3	Prenylcysteine oxidase 1	PCYOX1	0.911349	0.347948
A0A7S5ETH2	IGH c526_heavy_IGHV3-21_IGHD3-22_IGHJ4 (Fragment)		0.911028	0.837558
A0A5C2FUE0	IGL c608_light_IGKV1D-39_IGKJ2 (Fragment)		0.910899	0.310393
A0A5C2FW89	IGL c1082_light_IGKV3-20_IGKJ3 (Fragment)		0.909957	0.978303
A0A5C2GT62	IG c1690_heavy_IGHV3-21_IGHD5-18_IGHJ6 (Fragment)		0.909834	0.98262
A0A024RAB9	Adiponectin A	ADIA	0.909436	0.592798
A0A8V8TND7	Gelsolin	GSN	0.908976	0.796159
A0A5C2G389	IGL c3731_light_IGKV1D-39_IGKJ1 (Fragment)		0.908449	0.780143
A0A5C2G752	IGL c4166_light_IGKV3-20_IGKJ4 (Fragment)		0.908105	0.967139
O43866	CD5 antigen-like	CD5L	0.908036	0.974082
A0A5C2GP67	IG c633_heavy_IGHV3-21_IGHD6-19_IGHJ6 (Fragment)		0.907886	0.313455
Q86YW5	Trem-like transcript 1 protein	TREML1	0.907679	0.392343
A0A7S5BYE8	IGH c788_heavy_IGHV3-33_IGHD3-22_IGHJ5 (Fragment)		0.907064	0.282335
A0A5C2GMS8	IG c488_heavy_IGHV3-21_IGHD4-23_IGHJ4 (Fragment)		0.906932	0.535872
P03950	Angiogenin	ANG	0.906537	0.519569
A0A5C2G264	IGL c3361_light_IGKV3-11_IGKJ3 (Fragment)		0.906296	0.038647
A0A5C2FT71	IGL c171_light_IGLV2-14_IGLJ2 (Fragment)		0.90567	0.00675934
P48740	Mannan-binding lectin serine protease 1	MASP1	0.9037	0.545933
A5PL32	APOL1 protein (Fragment)	APOL1	0.903502	0.580523
A0A7S5C371	IGH c2254_heavy_IGHV3-15_IGHD5-12_IGHJ5 (Fragment)		0.903418	0.524395
B4E1C2	Kininogen 1, isoform CRA_b	KNG1	0.902597	0.906703
A0A5C2GRD0	IG c1080_heavy_IGHV3-21_IGHD5-12_IGHJ4 (Fragment)		0.901609	0.646473
A0A0G2JLT7	Leukocyte immunoglobulin-like receptor subfamily B member 3	LILRB3	0.901223	0.854691
A0A5C2G7W8	IGL c110_light_IGKV1D-13_IGKJ4 (Fragment)		0.901118	0.110038
B2R8I2	cDNA, FLJ93914, highly similar to Homo sapiens histidine-rich glycoprotein (HRG), mRNA		0.900493	0.771904
E7ETH0	Complement factor I	CFI	0.900438	0.583737
A0A7S5EXZ6	IGH c4052_heavy_IGHV3-23_IGHD1-26_IGHJ5 (Fragment)		0.900373	0.626139
A0A7S5EVS2	IGH c3886_heavy_IGHV3-15_IGHD2-15_IGHJ4 (Fragment)		0.900064	0.540922
A0A5C2GMA1	IG c1071_light_IGKV1-5_IGKJ2 (Fragment)		0.899838	0.578616
A0A7S5BXK4	IGH c11_heavy_IGHV3-33_IGHD4-17_IGHJ4 (Fragment)		0.898262	0.664178
A0A5C2GML0	IG c775_heavy_IGHV3-15_IGHD3-10_IGHJ4 (Fragment)		0.89826	0.821487
A0A5C2G1Y3	IGL c2560_light_IGKV4-1_IGKJ2 (Fragment)		0.89795	0.668771
A0A5C2G4T0	IGL c2925_light_IGLV3-1_IGLJ3 (Fragment)		0.897494	0.81495
A0A5C2FV83	IGL c931_light_IGLV3-19_IGLJ2 (Fragment)		0.897393	0.0324151
A0A5C2FYL2	IGL c2002_light_IGKV1-39_IGKJ1 (Fragment)		0.897366	0.06425
A0A5C2GDI4	IGH + IGL c15_light_IGLV3-25_IGLJ2 (Fragment)		0.89638	0.615093
A0A5C2GG46	IGL c389_light_IGKV1D-39_IGKJ1 (Fragment)		0.895868	0.0139809
A0A5C2GII9	IG c1081_light_IGKV1-8_IGKJ4 (Fragment)		0.895264	0.946681
A0A5C2GDY8	IGH + IGL c247_heavy_IGHV3-48_IGHD3-9_IGHJ6 (Fragment)		0.895024	0.764118
A0A5C2GH37	IG c425_heavy_IGHV3-30_IGHD3-3_IGHJ3 (Fragment)		0.894626	0.094684
A0A5C2G7I1	IGL c307_light_IGLV3-21_IGLJ1 (Fragment)		0.894539	0.666399
A0A5C2GH70	IG c941_heavy_IGHV3-7_IGHD3-3_IGHJ6 (Fragment)		0.893732	0.465724
A0A994J439	Inter-alpha-trypsin inhibitor heavy chain 3	ITIH3	0.893482	0.0261299
A0A5C2G073	IGL c2569_light_IGLV2-14_IGLJ2 (Fragment)		0.892766	0.669629
A0A5C2FTW0	IGL c4_light_IGKV1-16_IGKJ3 (Fragment)		0.891353	0.0938807
A0A7S5C579	IGH c3349_heavy_IGHV1-69_IGHD4-17_IGHJ5 (Fragment)		0.891349	0.659399
A5PL27	CP protein	CP	0.891006	0.0975808
B2R582	cDNA, FLJ92374, highly similar to Homo sapiens C-type lectin domain family 3, member B (CLEC3B), mRNA		0.890915	0.127194
A0A7T0LNA6	Immunglobulin heavy chain variable region (Fragment)		0.890854	0.97356
A0A5C2GW41	IG c807_heavy_IGHV3-13_IGHD5-24_IGHJ6 (Fragment)		0.890806	0.371464
A0A5C2GJ88	IG c62_light_IGKV1-5_IGKJ1 (Fragment)		0.890386	0.916096
A0A5C2GER9	IG c633_heavy_IGHV3-48_IGHD7-27_IGHJ6 (Fragment)		0.890322	0.433004
P19827	Inter-alpha-trypsin inhibitor heavy chain H1	ITIH1	0.889404	4.83289e-09
A0A5C2FVX9	IGL c972_light_IGLV8-61_IGLJ3 (Fragment)		0.889322	0.288244
A0A5C2GFJ7	IGH + IGL c139_light_IGKV1D-39_IGKJ4 (Fragment)		0.888554	0.0456906
A0A5C2G0H0	IGL c1455_light_IGLV3-21_IGLJ3 (Fragment)		0.888467	0.341069
A0A5C2G1Y8	IGL c1487_light_IGKV1D-39_IGKJ1 (Fragment)		0.888411	0.0567746
A0A5C2G404	IGL c4028_light_IGLV1-40_IGLJ3 (Fragment)		0.887957	0.0855172
A0A5C2G5M8	IGL c2947_light_IGKV4-1_IGKJ5 (Fragment)		0.887226	0.000785244
A0A5C2G0F4	IGL c2659_light_IGKV1D-16_IGKJ5 (Fragment)		0.886885	0.1104
A0A5C2GD90	IG c1296_heavy_IGHV1-2_IGHD3-3_IGHJ6 (Fragment)		0.88672	0.527802
A0A5C2FVF2	IGL c584_light_IGKV1-33_IGKJ5 (Fragment)		0.886648	0.561773
A0A5C2G9D4	IGL c456_light_IGKV1-33_IGKJ5 (Fragment)		0.885156	0.248012
A0A2U8J9D3	Ig heavy chain variable region (Fragment)	IgH	0.882912	0.518907
O75882	Attractin	ATRN	0.882702	0.921688
A0A7S5BZH1	IGH c1348_heavy_IGHV4-39_IGHD3-9_IGHJ4 (Fragment)		0.882119	0.379058
A0A5C2G6D1	IGH c465_heavy__IGHV1-69_IGHD3-9_IGHJ6 (Fragment)		0.881802	0.0258635
A0A7S5C2M5	IGH c2931_heavy_IGHV3-64_IGHD2-21_IGHJ4 (Fragment)		0.881435	0.554015
A0A5C2FZR4	IGL c1616_light_IGLV2-11_IGLJ1 (Fragment)		0.880256	0.316511
A0A5C2GFK3	IG c18_heavy_IGHV3-30_IGHD5-12_IGHJ6 (Fragment)		0.880156	0.786636
P07996	Thrombospondin-1	THBS1	0.880131	0.602898
A0A7S5C0D5	IGH c1572_heavy_IGHV5-51_IGHD3-22_IGHJ4 (Fragment)		0.879365	0.139853
A0A7S5EYV9	IGH c3813_heavy_IGHV3-48_IGHD3-22_IGHJ4 (Fragment)		0.879215	0.241518
Q6ZW64	cDNA FLJ41552 fis, clone COLON2004478, highly similar to Protein Tro alpha1 H,myeloma		0.878932	0.111096
A0A5C2G844	IGL c3937_light_IGKV1D-13_IGKJ4 (Fragment)		0.878558	0.324843
A0A5C2GDJ9	IGH c51_heavy__IGHV3-43_IGHD3-3_IGHJ4 (Fragment)		0.878476	0.00205182
P0C0L5	Complement C4-B	C4B	0.878143	0.30431
A0A5C2GVE5	IG c517_heavy_IGHV1-8_IGHD3-16_IGHJ5 (Fragment)		0.877959	0.761579
A0A5C2GYM6	IG c1448_light_IGKV4-1_IGKJ1 (Fragment)		0.877765	0.80475
A0A5C2FYH6	IGL c2011_light_IGKV1D-33_IGKJ4 (Fragment)		0.877515	0.446257
A0A0S2Z3F6	Cholesteryl ester transfer protein (Fragment)	CETP	0.877466	0.986966
P0C0L4	Complement C4-A	C4A	0.877462	0.594106
A0A804HLI0	non-specific serine/threonine protein kinase	KALRN	0.876679	0.721793
A0A5C2G829	IGL c527_light_IGKV1-16_IGKJ4 (Fragment)		0.876119	0.506947
A0A5C2GB11	IGH c503_heavy__IGHV1-46_IGHD5-12_IGHJ5 (Fragment)		0.875575	0.258198
P43251	Biotinidase	BTD	0.875431	0.48048
A0A087X0M8	Cell adhesion molecule L1 like	CHL1	0.87535	0.0256254
A0A5C2GQT8	IG c1190_light_IGKV3-20_IGKJ2 (Fragment)		0.875306	0.658354
A0A5C2GU90	IG c67_heavy_IGHV3-74_IGHD1-14_IGHJ3 (Fragment)		0.874274	0.527328
A0A5C2G4E2	IGL c3794_light_IGLV2-14_IGLJ3 (Fragment)		0.873844	0.482619
A0A5C2G3F5	IGL c3649_light_IGLV3-21_IGLJ2 (Fragment)		0.873643	0.775118
A0A7S5C3R3	IGH c3653_heavy_IGHV3-64_IGHD6-25_IGHJ6 (Fragment)		0.872946	0.655702
A0A5C2GDK6	IGH + IGL c45_light_IGLV1-44_IGLJ2 (Fragment)		0.872768	0.0646118
A0A7S5C510	IGH c2080_heavy_IGHV3-11_IGHD5-18_IGHJ4 (Fragment)		0.87273	0.693693
A0A0S2Z4Q2	Transforming growth factor beta-induced 68kDa isoform 1 (Fragment)	TGFBI	0.872397	0.546421
A0A2R8Y7X9	Globin family profile domain-containing protein		0.87229	0.414302
A0A5C2G1G5	IGL c2972_light_IGLV3-1_IGLJ3 (Fragment)		0.872186	0.316173
A0A5C2FVZ8	IGL c992_light_IGKV1-27_IGKJ3 (Fragment)		0.871978	0.21566
A0A7S5C163	IGH c1992_heavy_IGHV4-39_IGHD3-22_IGHJ4 (Fragment)		0.871831	0.0100394
A0A5C2GF99	IG c555_heavy_IGHV3-64_IGHD1-20_IGHJ6 (Fragment)		0.871401	0.269513
A0A7S5C084	IGH c1596_heavy_IGHV5-51_IGHD6-13_IGHJ4 (Fragment)		0.871115	0.274875
A0A7T0PXT4	Immunglobulin heavy chain variable region (Fragment)		0.870702	0.932287
O95497	Pantetheinase	VNN1	0.869698	0.988044
A8K6A6	cDNA FLJ78619, highly similar to Homo sapiens melanoma cell adhesion molecule (MCAM), mRNA		0.869116	3.72483e-05
O75636	Ficolin-3	FCN3	0.869099	0.676266
A0A5C2GKX0	IG c947_light_IGKV1-12_IGKJ1 (Fragment)		0.869045	0.134221
A0A4P8J548	IgG4_IGHV3-7 (Fragment)		0.867957	0.136839
A0A7S5C0H7	IGH c1776_heavy_IGHV3-33_IGHD3-10_IGHJ3 (Fragment)		0.867133	0.368817
P01861	Immunoglobulin heavy constant gamma 4	IGHG4	0.866775	0.751378
A0A5C2G2S0	IGL c2890_light_IGLV1-44_IGLJ2 (Fragment)		0.86632	0.576042
A0A5C2GAW6	IGH + IGL c232_heavy_IGHV3-33_IGHD3-16_IGHJ3 (Fragment)		0.866071	0.919916
A0A7S5BZS1	IGH c469_heavy_IGHV3-74_IGHD3-22_IGHJ3 (Fragment)		0.866008	0.219015
Q2L9S7	Alpha-1-antitrypsin MBrescia variant (Fragment)	AAT	0.865973	0.640139
A0A5C2GXS3	IG c510_light_IGKV3-11_IGKJ5 (Fragment)		0.865746	0.712335
A0A5C2GSR2	IG c441_light_IGLV2-14_IGLJ2 (Fragment)		0.865402	0.88428
A0A5C2FY46	IGL c1564_light_IGKV4-1_IGKJ4 (Fragment)		0.864886	0.773063
A0A5C2GTZ4	IG c871_light_IGLV1-40_IGLJ1 (Fragment)		0.864045	0.48562
A0A5C2G970	IGL c386_light_IGKV1-9_IGKJ1 (Fragment)		0.863959	0.52383
A0A5C2G9Q2	IGL c555_light_IGKV3-11_IGKJ4 (Fragment)		0.863805	0.781873
A0A0A0MRZ9	Immunoglobulin lambda variable 5-52	IGLV5-52	0.8637	0.441994
A0A5C2G137	IGL c2869_light_IGKV1-12_IGKJ5 (Fragment)		0.863485	0.660904
A0A5C2GG09	IGH + IGL c299_light_IGKV3-11_IGKJ1 (Fragment)		0.862821	0.533917
A0A0G2JIW1	Heat shock 70 kDa protein 1B	HSPA1B	0.862675	0.722764
A0A7S5BZR5	IGH c1287_heavy_IGHV4-39_IGHD1-26_IGHJ6 (Fragment)		0.862607	0.980772
A0A5C2G1B3	IGL c1566_light_IGKV3-20_IGKJ4 (Fragment)		0.862563	0.43738
A0A5C2GVC8	IG c1421_heavy_IGHV3-30_IGHD1-26_IGHJ4 (Fragment)		0.862363	0.238932
A0A5C2GQ09	IG c1178_light_IGKV1-6_IGKJ1 (Fragment)		0.862148	0.486066
A0A7S5EXE1	IGH c3167_heavy_IGHV4-59B_IGHD6-13_IGHJ4 (Fragment)		0.861831	0.0299577
A0A5C2H1Q2	IG c856_light_IGKV2D-28_IGKJ2 (Fragment)		0.861591	0.985789
A0A7S5EX85	IGH c1979_heavy_IGHV2-5_IGHD4-23_IGHJ5 (Fragment)		0.861294	0.243596
A0A5C2FX62	IGL c1442_light_IGKV1-12_IGKJ4 (Fragment)		0.860788	0.51379
A0A5C2FUV2	IGL c444_light_IGKV1-17_IGKJ2 (Fragment)		0.860357	0.336394
P01591	Immunoglobulin J chain	JCHAIN	0.859776	0.306475
B4DRU3	cDNA FLJ58111, highly similar to Plexin-D1		0.859076	1.82606e-05
A0A7S5C294	IGH c400_heavy_IGHV5-51_IGHD6-25_IGHJ6 (Fragment)		0.858752	0.943192
A0A5C2GV11	IG c702_light_IGLV1-40_IGLJ2 (Fragment)		0.858395	0.0456881
A0A5C2GP53	IG c464_heavy_IGHV3-30_IGHD3-3_IGHJ4 (Fragment)		0.857883	0.878071
A0A5C2GMV5	IG c775_heavy_IGHV1-69_IGHD1-26_IGHJ2 (Fragment)		0.857253	1
A0A5C2G4I8	IGL c3490_light_IGKV1D-13_IGKJ4 (Fragment)		0.856336	0.925379
A0A5C2G0C4	IGL c1856_light_IGKV3-20_IGKJ1 (Fragment)		0.856196	0.236579
A0A5C2G1A6	IGL c1715_light_IGKV1-27_IGKJ1 (Fragment)		0.856113	0.113527
A0A7S5BZN5	IGH c849_heavy_IGHV4-4_IGHD4-4_IGHJ5 (Fragment)		0.855635	0.744292
A0A5C2GN85	IG c1200_light_IGKV2D-28_IGKJ5 (Fragment)		0.854749	0.632724
A0A5C2GPU5	IG c893_heavy_IGHV3-15_IGHD3-16_IGHJ4 (Fragment)		0.854562	0.395079
A0A5C2GAN6	IGH + IGL c142_heavy_IGHV3-48_IGHD4-11_IGHJ6 (Fragment)		0.854277	0.773302
A0A7S5BZL7	IGH c1423_heavy_IGHV3-33_IGHD4-17_IGHJ6 (Fragment)		0.854097	0.591083
A0A7S5EYN1	IGH c4184_heavy_IGHV5-51_IGHD6-19_IGHJ2 (Fragment)		0.853805	0.897124
A0A5C2G1Q1	IGL c2386_light_IGKV1-27_IGKJ5 (Fragment)		0.853775	0.488685
A0A5C2GCC0	IGL c3497_light_IGLV3-19_IGLJ2 (Fragment)		0.853743	9.56604e-05
A0A5C2GI06	IG c15_light_IGKV3-20_IGKJ1 (Fragment)		0.853373	0.000801392
P22692	Insulin-like growth factor-binding protein 4	IGFBP4	0.853356	0.220309
A0A5C2GMD4	IG c3_heavy_IGHV3-48_IGHD3-16_IGHJ4 (Fragment)		0.853249	1.8848e-05
A0A5C2GBR3	IGH + IGL c492_heavy_IGHV3-20_IGHD3-22_IGHJ4 (Fragment)		0.853002	0.586961
P60174	Triosephosphate isomerase	TPI1	0.852658	0.747087
A0A5C2FY75	IGL c1842_light_IGKV1D-43_IGKJ1 (Fragment)		0.851959	0.546914
S6C4Q9	IgG L chain		0.851946	0.0196122
A0A5C2GJP1	IG c488_heavy_IGHV3-49_IGHD3-10_IGHJ6 (Fragment)		0.851383	0.0668691
A8K6K4	cDNA FLJ77565, highly similar to Homo sapiens interleukin 1 receptor accessory protein (IL1RAP), transcript variant 1, mRNA		0.85059	0.33932
A0A5C2G5D9	IGH c206_heavy__IGHV1-2_IGHD5-18_IGHJ6 (Fragment)		0.850525	0.806185
A0A5C2H463	IG c1896_light_IGKV1D-13_IGKJ4 (Fragment)		0.850289	0.15884
A0A5C2GT07	IG c1834_heavy_IGHV3-13_IGHD3-3_IGHJ3 (Fragment)		0.849724	0.685755
A0A7S5BYC2	IGH c174_heavy_IGHV4-59_IGHD2-8_IGHJ6 (Fragment)		0.848416	0.633146
A0A5C2G6E3	IGH c237_heavy__IGHV4-39_IGHD3-10_IGHJ5 (Fragment)		0.847801	0.860291
A0A024R6I9	Serpin peptidase inhibitor, clade A (Alpha-1 antiproteinase, antitrypsin), member 4, isoform CRA_a	SERPINA4	0.846859	0.617764
A0A5C2GCS6	IGL c4133_light_IGKV1-33_IGKJ2 (Fragment)		0.846419	0.84137
A0A5C2GB86	IGH + IGL c345_light_IGLV1-40_IGLJ3 (Fragment)		0.846095	0.767473
A0A7S5C305	IGH c2962_heavy_IGHV1-2_IGHD3-9_IGHJ5 (Fragment)		0.845758	0.390849
A0A7S5C3K7	IGH c3456_heavy_IGHV4-34_IGHD6-19_IGHJ4 (Fragment)		0.84554	0.810901
A0A7S5C132	IGH c1174_heavy_IGHV6-1_IGHD3-10_IGHJ2 (Fragment)		0.844572	0.198063
A0A5C2GBP2	IGL c141_light_IGLV3-25_IGLJ1 (Fragment)		0.84454	0.608685
B0AZL7	cDNA, FLJ79457, highly similar to Insulin-like growth factor-binding proteincomplex acid labile chain		0.844234	0.681228
A0A5C2G2V5	IGL c3244_light_IGKV2D-40_IGKJ2 (Fragment)		0.843271	0.313244
A0A5C2G6G1	IGL c3946_light_IGLV3-10_IGLJ3 (Fragment)		0.842355	0.866218
A0A5C2GBZ2	IGH + IGL c168_light_IGKV3-11_IGKJ2 (Fragment)		0.841209	0.230178
A0A5C2GHR5	IG c336_heavy_IGHV3-53_IGHD2-8_IGHJ3 (Fragment)		0.840598	0.531876
Q04756	Hepatocyte growth factor activator	HGFAC	0.839298	0.973161
A0A5C2GHT7	IG c1037_heavy_IGHV3-53_IGHD5-24_IGHJ4 (Fragment)		0.839158	0.978029
A8K6C9	Insulin-like growth factor II		0.838845	0.0828071
A0A7S5C1G2	IGH c2077_heavy_IGHV4-4_IGHD4-23_IGHJ4 (Fragment)		0.837959	0.628431
A0A5C2GBQ2	IGH + IGL c58_light_IGKV1-9_IGKJ5 (Fragment)		0.837913	0.521407
A0A5C2GBW2	IGH + IGL c636_light_IGKV2-28_IGKJ2 (Fragment)		0.837305	0.421147
A0A5C2GT18	IG c561_light_IGKV3-11_IGKJ4 (Fragment)		0.837016	0.761757
A0A5C2FZ75	IGL c2328_light_IGLV2-11_IGLJ3 (Fragment)		0.837009	0.0717413
A0A5C2FVW3	IGL c1151_light_IGKV3-15_IGKJ4 (Fragment)		0.836975	0.127229
A0A5C2G726	IGL c244_light_IGKV4-1_IGKJ2 (Fragment)		0.836311	0.770866
A0A5C2G1X5	IGL c3142_light_IGLV7-46_IGLJ3 (Fragment)		0.835359	0.633426
A0A7S5ETM0	IGH c721_heavy_IGHV4-39_IGHD3-10_IGHJ4 (Fragment)		0.83501	0.557307
A0A384NKM6	Beta-2-glycoprotein 1	APOH	0.83472	0.184045
A0A5C2G4V4	IGL c3570_light_IGLV3-19_IGLJ3 (Fragment)		0.834483	0.9171
Q6LAM1	Heavy chain of factor I (Fragment)		0.833458	0.97276
A0A5C2FW50	IGL c416_light_IGKV1D-39_IGKJ2 (Fragment)		0.832694	0.791676
A0A5C2GJJ8	IG c36_heavy_IGHV3-23_IGHD3-9_IGHJ4 (Fragment)		0.832065	0.830375
A0A5C2GD96	IGH + IGL c444_light_IGKV1D-39_IGKJ4 (Fragment)		0.831965	0.389232
A0A7S5C045	IGH c1372_heavy_IGHV3-53_IGHD3-10_IGHJ3 (Fragment)		0.831538	0.392813
Q5EFE5	Anti-RhD monoclonal T125 gamma1 heavy chain		0.831464	0.784327
A8K3I0	cDNA FLJ78437, highly similar to Homo sapiens cartilage oligomeric matrix protein (COMP), mRNA		0.831113	0.0390422
P06727	Apolipoprotein A-IV	APOA4	0.831029	0.0193667
P19320	Vascular cell adhesion protein 1	VCAM1	0.829972	0.00356564
A0A5C2GIT5	IG c402_heavy_IGHV3-21_IGHD2-15_IGHJ1 (Fragment)		0.829971	0.672266
A0A7S5EXG0	IGH c1608_heavy_IGHV1-69_IGHD6-19_IGHJ4 (Fragment)		0.829953	0.405133
A0A2S0BDD1	Antithrombin-III	ATIII-R2	0.829398	0.862825
A0A7U3M562	IGH c4210_heavy_IGHV3-43_IGHD3-10_IGHJ5 (Fragment)		0.828372	0.257397
A0A5C2GBX0	IGL c163_light_IGKV2D-29_IGKJ2 (Fragment)		0.828345	0.446063
A0A2X0SFA0	ALS2 (Fragment)	ALS2	0.82728	0.646597
Q9UL86	Myosin-reactive immunoglobulin kappa chain variable region (Fragment)		0.826871	0.863867
A0A5C2GSC5	IG c395_light_IGLV3-19_IGLJ1 (Fragment)		0.826706	0.523732
A2IPI4	HRV Fab 025-VL (Fragment)		0.826475	0.936431
A0A7S5EWE4	IGH c989_heavy_IGHV1-69_IGHD3-22_IGHJ3 (Fragment)		0.826288	0.168882
A0A8Q3WKT7	Complement C8 alpha chain	C8A	0.825256	0.774359
A2JA17	Anti-mucin1 heavy chain variable region (Fragment)		0.825105	0.752212
A0A2U8J9A4	Ig heavy chain variable region (Fragment)	IgH	0.824835	0.0441228
A0A5C2G496	IGL c4002_light_IGKV1-5_IGKJ4 (Fragment)		0.823869	0.908874
A0A5C2GVZ4	IG c1023_light_IGLV2-23_IGLJ2 (Fragment)		0.823729	0.280934
B4DPM2	cDNA FLJ55738, highly similar to Coagulation factor VII		0.823168	0.387626
A0A5C2G115	IGL c2951_light_IGKV1-8_IGKJ2 (Fragment)		0.822964	0.232901
A0A5C2GI07	IG c760_heavy_IGHV3-74_IGHD2-21_IGHJ6 (Fragment)		0.822649	0.3704
A0A7S5EXA7	IGH c3062_heavy_IGHV4-39_IGHD4-23_IGHJ6 (Fragment)		0.821018	0.110292
A0A5C2G2B7	IGL c3428_light_IGLV3-25_IGLJ2 (Fragment)		0.82094	0.149727
A0A5C2FZX0	IGL c2511_light_IGKV3-11_IGKJ1 (Fragment)		0.820727	0.774525
A0A7T0PXG3	Immunglobulin lambda chain variable region (Fragment)		0.819962	0.852525
A0A7S5BY73	IGH c396_heavy_IGHV1-46_IGHD3-10_IGHJ6 (Fragment)		0.819316	0.789243
A0A5C2GK98	IG c939_light_IGKV3-20_IGKJ2 (Fragment)		0.819145	0.423364
A0A5C2GX75	IG c1187_heavy_IGHV4-31_IGHD6-19_IGHJ4 (Fragment)		0.817749	0.057752
A0A5C2GSP8	IG c1510_heavy_IGHV3-7_IGHD5-12_IGHJ4 (Fragment)		0.817512	0.524791
A0A140T8Y3	Tenascin-X	TNXB	0.817139	0.23972
A0A5C2GPP5	IG c224_light_IGKV3-15_IGKJ3 (Fragment)		0.816799	0.831605
A0A5C2GM60	IG c1162_light_IGLV7-46_IGLJ2 (Fragment)		0.816402	0.409828
A0A5C2G7M5	IGH c517_heavy__IGHV3-30_IGHD1-26_IGHJ4 (Fragment)		0.814166	0.776663
A0A384MR27	Galectin		0.813221	0.229547
A0A7S5C3K5	IGH c2934_heavy_IGHV4-34_IGHD3-10_IGHJ6 (Fragment)		0.81126	0.8517
A0A5C2FZY9	IGL c2274_light_IGKV1-39_IGKJ1 (Fragment)		0.810732	0.0613137
A0A5C2G8E8	IGL c300_light_IGLV1-40_IGLJ1 (Fragment)		0.810376	0.489403
A0A5C2FYQ8	IGL c397_light_IGLV3-21_IGLJ1 (Fragment)		0.809917	0.48285
A0A5C2GFX1	IG c914_heavy_IGHV3-21_IGHD6-13_IGHJ4 (Fragment)		0.809762	0.473395
A0A5C2G7F8	IGL c368_light_IGLV2-11_IGLJ1 (Fragment)		0.809355	0.688675
A0A5C2G1J3	IGL c3029_light_IGLV3-21_IGLJ2 (Fragment)		0.808821	0.394189
A0A5C2G6S4	IGL c27_light_IGLV3-21_IGLJ2 (Fragment)		0.808346	0.738456
A0A5C2GEV4	IG c952_heavy_IGHV3-48_IGHD6-19_IGHJ4 (Fragment)		0.808189	0.402332
A0A5C2GZR3	IG c1178_light_IGLV2-23_IGLJ1 (Fragment)		0.80805	0.833841
A0A5C2FTH5	IGL c268_light_IGLV1-40_IGLJ2 (Fragment)		0.807733	0.772826
A0A5C2FUE5	IGL c601_light_IGLV2-14_IGLJ3 (Fragment)		0.807389	0.0766031
A0A5C2H2B8	IG c1106_light_IGLV7-43_IGLJ1 (Fragment)		0.806787	0.830958
A0A5C2GWL6	IG c1911_light_IGLV1-40_IGLJ2 (Fragment)		0.805824	0.299272
A0A5C2GUI4	IG c1185_light_IGKV1-6_IGKJ1 (Fragment)		0.805662	0.0564559
A0A5C2GSJ0	IG c1913_heavy_IGHV4-4_IGHD2-15_IGHJ6 (Fragment)		0.805543	0.694179
A0A3B0J0F2	Adiponectin D	ADID	0.80489	0.0481595
A0A5C2GF55	IG c1064_heavy_IGHV3-73_IGHD6-6_IGHJ6 (Fragment)		0.804835	0.449967
A0A5C2FWA1	IGL c1311_light_IGLV3-9_IGLJ2 (Fragment)		0.804304	0.966446
A0A5C2GVE2	IG c1534_light_IGKV3-20_IGKJ2 (Fragment)		0.803566	0.41999
A0A348GSH7	Serpin peptidase inhibitor clade G member 1	SERPING1	0.803547	0.717853
A0A5C2G6D3	IGL c3207_light_IGLV6-57_IGLJ3 (Fragment)		0.803333	0.53866
A0A5C2GF54	IG c990_heavy_IGHV3-20_IGHD5-18_IGHJ3 (Fragment)		0.803079	0.501749
A0A5C2GV99	IG c1391_heavy_IGHV1-2_IGHD3-3_IGHJ4 (Fragment)		0.80196	0.306366
A0A5C2GBF1	IGL c41_light_IGLV3-9_IGLJ3 (Fragment)		0.801297	0.24339
A0A7S5C6K3	IGH c4159_heavy_IGHV3-11_IGHD4-17_IGHJ4 (Fragment)		0.801014	0.67741
A0A5C2GDB6	IGH + IGL c464_light_IGKV3-15_IGKJ1 (Fragment)		0.800891	0.0915322
A0A7S5C0D2	IGH c995_heavy_IGHV3-23_IGHD6-19_IGHJ4 (Fragment)		0.800442	0.982986
F6KPG5	Albumin (Fragment)		0.800434	0.881781
A0A7S5EXC0	IGH c1946_heavy_IGHV1-46_IGHD2-21_IGHJ4 (Fragment)		0.798875	0.0898868
A0A5C2G6R4	IGL c58_light_IGLV3-25_IGLJ2 (Fragment)		0.798222	0.139018
A0A7S5BZ53	IGH c1153_heavy_IGHV1-69_IGHD3-22_IGHJ3 (Fragment)		0.797335	0.255321
B0YJC6	Vitamin K-dependent protein Z variant 1	PROZ	0.797109	3.49429e-05
A0A5C2GE80	IGH c311_heavy__IGHV3-49_IGHD6-19_IGHJ6 (Fragment)		0.796635	0.858363
A0A7S5EVT3	IGH c434_heavy_IGHV4-59B_IGHD7-27_IGHJ4 (Fragment)		0.796193	0.133371
A0A5C2GWU4	IG c1292_light_IGKV1-12_IGKJ3 (Fragment)		0.795185	0.968355
A0A7S5BZW4	IGH c770_heavy_IGHV3-48_IGHD5-18_IGHJ5 (Fragment)		0.794382	0.964946
A0A5C2G8X3	IGH c384_heavy__IGHV3-21_IGHD2-15_IGHJ4 (Fragment)		0.793416	0.960849
B4DPQ3	cDNA FLJ51034, highly similar to Vitamin K-dependent protein C		0.793089	0.548256
A0A5C2GIW9	IG c491_heavy_IGHV4-59B_IGHD5-12_IGHJ4 (Fragment)		0.792812	0.924451
A0A5C2G6C5	IGL c3197_light_IGKV2D-29_IGKJ4 (Fragment)		0.792784	0.123638
A0A0S2Z4F1	EGF containing fibulin-like extracellular matrix protein 1 isoform 1 (Fragment)	EFEMP1	0.792302	0.316894
A0A5C2G101	IGL c2968_light_IGLV3-21_IGLJ2 (Fragment)		0.791286	0.57644
A0A5C2G6R8	IGL c3475_light_IGKV1D-33_IGKJ4 (Fragment)		0.790726	0.493771
A0A5C2GGS6	IG c1236_light_IGLV1-44_IGLJ1 (Fragment)		0.790237	0.305066
A0A5C2GCD2	IGL c3983_light_IGKV2-30_IGKJ2 (Fragment)		0.789825	0.317485
A0A5C2FU34	IGL c74_light_IGKV3-20_IGKJ4 (Fragment)		0.788675	0.933534
A8K1K1	cDNA FLJ76342, highly similar to Homo sapiens carnosine dipeptidase 1 (metallopeptidase M20 family)(CNDP1), mRNA		0.788277	0.957603
E5RI39	Cyclin C (Fragment)	CCNC	0.787805	0.647975
A0A5C2G868	IGH c598_heavy__IGHV3-7_IGHD3-16_IGHJ4 (Fragment)		0.787567	0.812527
A0A5C2GIC6	IG c177_heavy_IGHV4-4_IGHD6-6_IGHJ4 (Fragment)		0.787314	0.799017
A0A7S5C0N4	IGH c2048_heavy_IGHV4-4_IGHD5-12_IGHJ4 (Fragment)		0.786408	0.156177
A0A5C2GMH4	IG c652_heavy_IGHV4-34_IGHD1-26_IGHJ6 (Fragment)		0.786159	0.939611
A0A5C2G6E8	IGL c3365_light_IGKV3-20_IGKJ5 (Fragment)		0.785998	0.0767188
A0A7S5C208	IGH c2728_heavy_IGHV3-48_IGHD6-19_IGHJ4 (Fragment)		0.78579	0.949957
A0A384MEF1	Gelsolin		0.784815	0.840254
B2RCB8	cDNA, FLJ95971, highly similar to Homo sapiens protocadherin 12 (PCDH12), mRNA		0.784736	0.000130473
A0A5C2G9Q4	IGL c112_light_IGKV2-28_IGKJ1 (Fragment)		0.784515	0.00948545
A0A1C9J6R5	B cell receptor heavy chain variable region (Fragment)		0.784481	0.315273
A0A7S5BYD7	IGH c551_heavy_IGHV3-49_IGHD3-22_IGHJ4 (Fragment)		0.783857	4.27683e-08
A0A5C2GGN3	IGH + IGL c341_light_IGKV2D-40_IGKJ3 (Fragment)		0.782362	0.724663
A0A5C2GF48	IG c1070_heavy_IGHV3-74_IGHD2-15_IGHJ2 (Fragment)		0.781501	0.636746
B2RDL6	SPARC		0.781088	0.435418
A0A5C2GAC9	IGH + IGL c110_light_IGKV1D-39_IGKJ1 (Fragment)		0.780173	0.793076
A0A5C2G5Z9	IGL c4040_light_IGKV3-20_IGKJ2 (Fragment)		0.780132	0.090806
A0A5C2FWY2	IGL c1332_light_IGKV3-11_IGKJ5 (Fragment)		0.780095	0.451222
A0A5C2GTP5	IG c1229_heavy_IGHV3-21_IGHD6-19_IGHJ6 (Fragment)		0.779425	0.630768
A0A5C2FWG0	IGL c450_light_IGLV3-19_IGLJ2 (Fragment)		0.778302	0.394344
A0A5C2GVU5	IG c1705_light_IGKV3-11_IGKJ1 (Fragment)		0.776512	0.158791
A0A5C2FV52	IGL c918_light_IGKV4-1_IGKJ4 (Fragment)		0.776228	0.643783
A0A7S5C470	IGH c3836_heavy_IGHV3-7_IGHD1-26_IGHJ1 (Fragment)		0.776209	0.691501
A0A5C2G4W6	IGL c3476_light_IGKV3-15_IGKJ3 (Fragment)		0.77465	0.0137286
A0A5C2GCV9	IGL c561_light_IGLV1-44_IGLJ3 (Fragment)		0.774496	0.499723
A0A5C2FYM8	IGL c1996_light_IGLV3-19_IGLJ2 (Fragment)		0.773655	0.984184
A0A5C2GCF4	IGH + IGL c358_light_IGKV3-15_IGKJ1 (Fragment)		0.773479	0.629791
A0A7S5BYX5	IGH c911_heavy_IGHV4-39_IGHD3-10_IGHJ4 (Fragment)		0.773433	0.615184
A0A5C2GWN5	IG c1353_light_IGLV3-19_IGLJ2 (Fragment)		0.77332	0.149659
A0A5C2GKE7	IG c392_light_IGKV3-20_IGKJ4 (Fragment)		0.773089	0.887052
A0A5C2G2M4	IGL c1657_light_IGKV1-12_IGKJ3 (Fragment)		0.772972	0.253644
A0A5C2G801	IGL c3877_light_IGKV1-12_IGKJ5 (Fragment)		0.772811	0.61704
A0A5C2FZI4	IGL c1670_light_IGKV3-11_IGKJ4 (Fragment)		0.772099	0.158017
A0A087X054	Hypoxia up-regulated 1	HYOU1	0.771784	0.700393
A0A5C2GSP5	IG c354_light_IGLV2-8_IGLJ1 (Fragment)		0.770804	0.637028
A0A5C2FU28	IGL c64_light_IGLV3-25_IGLJ2 (Fragment)		0.77049	0.69722
A0A5C2FTN6	IGL c62_light_IGLV3-21_IGLJ1 (Fragment)		0.770459	0.357083
A0A7S5C439	IGH c3791_heavy_IGHV1-24_IGHD2-2_IGHJ4 (Fragment)		0.768727	0.202462
A0A0U1RR32	Histone H2A	hCG_2039566	0.768341	0.868885
A0A5C2GRK8	IG c1160_heavy_IGHV3-48_IGHD2-2_IGHJ6 (Fragment)		0.768322	0.255833
A0A5C2FTZ1	IGL c421_light_IGLV2-23_IGLJ1 (Fragment)		0.76821	0.969978
A0A5C2G8Q7	IGH + IGL c314_heavy_IGHV4-34_IGHD2-15_IGHJ6 (Fragment)		0.766484	0.510594
A0A5C2G252	IGL c2526_light_IGKV1-17_IGKJ1 (Fragment)		0.766128	0.601058
A0A140VKF3	Testis tissue sperm-binding protein Li 70n		0.766104	0.888064
A0A5C2GAA8	IGH + IGL c71_heavy_IGHV1-46_IGHD6-25_IGHJ5 (Fragment)		0.766063	0.233573
A0A5C2G276	IGL c3024_light_IGLV3-21_IGLJ2 (Fragment)		0.76542	0.0696684
A0A2U8J8R0	Ig heavy chain variable region (Fragment)	IgH	0.764835	0.366586
A0A5C2G2A7	IGL c473_light_IGLV3-21_IGLJ3 (Fragment)		0.764725	0.544127
A0A5C2G4B1	IGL c2307_light_IGLV2-14_IGLJ2 (Fragment)		0.761323	0.237185
A0A5C2G1L7	IGL c1835_light_IGKV1-5_IGKJ1 (Fragment)		0.760649	0.611033
A0A5C2G5I6	IGL c2887_light_IGKV4-1_IGKJ1 (Fragment)		0.757899	0.0663347
A0A5C2G9X9	IGH + IGL c18_light_IGKV2-30_IGKJ1 (Fragment)		0.757764	0.574367
A0A7I2V2F9	Integrin beta	ITGB1	0.757724	0.729575
A0A7S5BZX4	IGH c1387_heavy_IGHV3-15_IGHD3-22_IGHJ4 (Fragment)		0.757621	0.284965
P27169	Serum paraoxonase/arylesterase 1	PON1	0.75701	0.2199
A0A7P0TAI0	78 kDa glucose-regulated protein	HSPA5	0.756854	0.409712
A0A7S5EV29	IGH c1740_heavy_IGHV1-69_IGHD4-17_IGHJ4 (Fragment)		0.75621	0.882385
Q6UXB8	Peptidase inhibitor 16	PI16	0.755191	0.83924
A2NH53	Immunogobulin kappa, VJ region (Fragment)		0.7551	0.150484
Q14118	Dystroglycan 1	DAG1	0.755006	0.0278891
A0A5C2GB13	IGH + IGL c456_heavy_IGHV5-51_IGHD1-1_IGHJ5 (Fragment)		0.754626	0.375422
A0A8I5KW61	C-X-C motif chemokine		0.754244	0.850765
A0A7S5C1R9	IGH c1775_heavy_IGHV1-69_IGHD3-10_IGHJ6 (Fragment)		0.753753	0.977345
B4E0X1	Beta-2-microglobulin		0.751385	0.0191729
A0A5C2FWN5	IGL c1508_light_IGKV3-11_IGKJ4 (Fragment)		0.750573	0.0552481
A0A7S5C2N0	IGH c3088_heavy_IGHV3-33_IGHD3-3_IGHJ4 (Fragment)		0.74984	0.359635
A0A5C2G1Q2	IGL c2834_light_IGLV1-40_IGLJ3 (Fragment)		0.748949	0.341592
A0A5C2GKF1	IG c2_heavy_IGHV4-34_IGHD4-23_IGHJ4 (Fragment)		0.747743	0.46063
B2RBZ5	cDNA, FLJ95778, highly similar to Homo sapiens serpin peptidase inhibitor, clade A (alpha-1 antiproteinase, antitrypsin), member 10 (SERPINA10), mRNA		0.747391	0.00108573
A0A5C2GLJ8	IG c48_heavy_IGHV3-23_IGHD1-26_IGHJ5 (Fragment)		0.747333	0.639954
A0A5C2G2F5	IGL c2626_light_IGKV1-39_IGKJ2 (Fragment)		0.747301	0.0239351
P18669	Phosphoglycerate mutase 1	PGAM1	0.746775	0.0308066
A0A7S5EU50	IGH c405_heavy_IGHV3-43_IGHD3-10_IGHJ6 (Fragment)		0.745461	0.390404
A0A2U8J8Z1	Ig heavy chain variable region (Fragment)	IgH	0.744194	0.225156
A0A5C2GVD6	IG c1431_heavy_IGHV1-2_IGHD5-5_IGHJ6 (Fragment)		0.74384	0.264141
A0A5C2GQX0	IG c1608_heavy_IGHV3-33_IGHD3-9_IGHJ4 (Fragment)		0.743537	0.930224
A0A5C2FZG2	IGL c1546_light_IGLV3-21_IGLJ3 (Fragment)		0.743132	0.137963
A8K9J7	Histone H2B		0.742587	0.607439
A0A5C2G335	IGL c3562_light_IGLV1-44_IGLJ3 (Fragment)		0.741933	0.0693435
A0A5C2G1J0	IGL c1337_light_IGKV1D-39_IGKJ2 (Fragment)		0.740493	0.933536
A0A5C2GGH7	IG c408_heavy_IGHV3-33_IGHD3-22_IGHJ6 (Fragment)		0.740103	0.962648
P35527	Keratin, type I cytoskeletal 9	KRT9	0.739849	0.641476
A0A5C2GBL4	IGH + IGL c8_light_IGLV2-14_IGLJ3 (Fragment)		0.738605	0.547746
A0A5C2G3Z2	IGL c3270_light_IGLV3-19_IGLJ2 (Fragment)		0.737966	0.300458
A0A5C2GC38	IGH + IGL c228_light_IGLV9-49_IGLJ3 (Fragment)		0.737811	0.528599
A0A5C2GUI7	IG c433_light_IGKV2D-29_IGKJ1 (Fragment)		0.737733	0.523173
A0A5C2GJE0	IG c1293_light_IGLV1-51_IGLJ3 (Fragment)		0.736893	0.556822
A0A7S5C0M0	IGH c1692_heavy_IGHV4-39_IGHD2-15_IGHJ6 (Fragment)		0.736604	0.397895
B4DRF2	cDNA FLJ58124, highly similar to Complement factor I		0.735482	0.565392
P05154	Plasma serine protease inhibitor	SERPINA5	0.734612	0.500998
S6BAM6	IgG H chain		0.734428	0.889779
A0A5C2G556	IGH c30_heavy__IGHV5-51_IGHD3-3_IGHJ4 (Fragment)		0.734285	0.543742
A0A0S2Z4I5	Complement factor properdin isoform 1 (Fragment)	CFP	0.733505	0.727476
A0A5C2FUE9	IGL c204_light_IGLV1-44_IGLJ2 (Fragment)		0.732696	0.981265
A0A5C2G207	IGL c1507_light_IGLV3-21_IGLJ3 (Fragment)		0.731971	0.234156
A0A109PT03	GCT-A9 heavy chain variable region (Fragment)		0.731801	0.000346795
A0A5C2G7T1	IGL c564_light_IGLV1-44_IGLJ2 (Fragment)		0.730809	0.00271555
A0A8I5KWT8	Myosin heavy chain 9	MYH9	0.730716	0.00774186
A0A5C2GJM6	IG c650_light_IGKV4-1_IGKJ1 (Fragment)		0.729529	0.512138
A0A5C2FXS2	IGL c1741_light_IGLV3-21_IGLJ1 (Fragment)		0.728577	0.399556
A0A5C2G2D6	IGL c2740_light_IGKV1-39_IGKJ5 (Fragment)		0.728409	0.741941
A0A5C2GNY7	IG c938_heavy_IGHV5-51_IGHD3-22_IGHJ3 (Fragment)		0.727621	0.212063
A0A7S5C139	IGH c2278_heavy_IGHV5-51_IGHD2-15_IGHJ4 (Fragment)		0.727564	0.0138409
A0A5C2GJ23	IG c428_light_IGKV2-30_IGKJ2 (Fragment)		0.726767	0.551917
A0A5C2GKS1	IG c122_heavy_IGHV1-18_IGHD1-7_IGHJ4 (Fragment)		0.726172	0.405801
S6BGE0	IgG H chain		0.725077	0.490204
A0A7S5C212	IGH c2422_heavy_IGHV5-51_IGHD4-23_IGHJ3 (Fragment)		0.723565	0.868569
A0A5C2G5M5	IGL c3155_light_IGKV1-33_IGKJ4 (Fragment)		0.721036	0.101282
A0A5C2GMQ5	IG c626_heavy_IGHV4-59B_IGHD4-23_IGHJ2 (Fragment)		0.720822	0.39184
A0A5C2G480	IGL c4101_light_IGLV3-19_IGLJ2 (Fragment)		0.720289	0.29229
A0A5C2GPI5	IG c1295_heavy_IGHV3-53_IGHD4-23_IGHJ3 (Fragment)		0.719685	0.0990675
A0A5C2G456	IGL c2247_light_IGLV1-36_IGLJ3 (Fragment)		0.718796	0.197146
A0A5C2G9L0	IGH + IGL c484_heavy_IGHV1-2_IGHD4-17_IGHJ6 (Fragment)		0.718741	0.868937
A0A087WT59	Transthyretin	TTR	0.717038	0.454325
A8K335	folate gamma-glutamyl hydrolase		0.716971	0.284581
A0A5C2FZ84	IGL c1476_light_IGKV3-20_IGKJ4 (Fragment)		0.716722	0.75525
P02743	Serum amyloid P-component	APCS	0.716628	0.0717116
Q76LX8	A disintegrin and metalloproteinase with thrombospondin motifs 13	ADAMTS13	0.715207	0.56329
Q59HB3	Apolipoprotein B variant (Fragment)		0.714914	0.979689
A0A5C2FVM1	IGL c420_light_IGKV3-20_IGKJ4 (Fragment)		0.714529	0.37829
A0A5C2GGS9	IG c79_heavy_IGHV3-23_IGHD5-24_IGHJ5 (Fragment)		0.71347	0.179108
A0A5C2GJE3	IG c985_light_IGKV3-15_IGKJ1 (Fragment)		0.71273	0.0119267
A0A5C2G7Y5	IGL c130_light_IGKV1D-33_IGKJ2 (Fragment)		0.711772	0.914507
A0A5C2GDQ9	IGH + IGL c240_light_IGLV3-21_IGLJ3 (Fragment)		0.711026	0.638715
A0A5C2G1G9	IGL c2296_light_IGLV8-61_IGLJ3 (Fragment)		0.710538	0.475856
A0A5C2FZW6	IGL c827_light_IGKV3-11_IGKJ2 (Fragment)		0.709774	0.0455421
A0A5C2GLY7	IG c444_light_IGKV3-15_IGKJ4 (Fragment)		0.708979	0.261878
A0A140VK56	Transaldolase		0.707587	0.807544
A0A7S5C1F2	IGH c2453_heavy_IGHV4-39_IGHD5-12_IGHJ4 (Fragment)		0.707384	0.137803
A0A7S5C356	IGH c3343_heavy_IGHV6-1_IGHD6-13_IGHJ4 (Fragment)		0.707134	0.213806
A0A5C2GJR5	IG c837_light_IGKV1-39_IGKJ2 (Fragment)		0.706398	0.260941
B3KQF4	cDNA FLJ90373 fis, clone NT2RP2004606, highly similar to Metalloproteinase inhibitor 1		0.705973	0.622855
A0A7T0LNE9	Immunglobulin kappa chain variable region (Fragment)		0.705606	0.460432
A0A7T0LNB3	Immunglobulin heavy chain variable region (Fragment)		0.70469	0.0545743
A0A5C2G723	IGH c392_heavy__IGHV4-59B_IGHD6-13_IGHJ5 (Fragment)		0.704317	0.618477
A0A5C2GAN8	IGL c492_light_IGLV3-21_IGLJ1 (Fragment)		0.704034	0.184539
A0A5C2G2K2	IGL c3382_light_IGKV1D-12_IGKJ4 (Fragment)		0.703605	0.496424
B6EDE2	Epididymis luminal protein 180 (Fragment)	HEL180	0.703213	0.363851
B2R672	Extracellular link domain containing 1	XLKD1	0.702425	0.246979
A0A5C2GCN9	IGH + IGL c448_light_IGKV3-20_IGKJ5 (Fragment)		0.702391	0.86538
A0A1B0GVI3	Keratin 10	KRT10	0.701718	0.817509
A0A2U3TZL5	CD59 molecule (CD59 blood group) (Fragment)	CD59	0.701539	0.392105
A0A5C2GL52	IG c1102_light_IGKV1-9_IGKJ3 (Fragment)		0.701213	0.906455
A0A5C2G6G7	IGH c257_heavy__IGHV3-33_IGHD3-22_IGHJ6 (Fragment)		0.700194	0.317373
A0A5C2GHJ1	IG c730_light_IGKV3-20_IGKJ2 (Fragment)		0.698699	0.741326
A0A5C2FVQ4	IGL c1148_light_IGLV3-21_IGLJ2 (Fragment)		0.697944	0.0650898
Q15166	Serum paraoxonase/lactonase 3	PON3	0.695949	0.359094
A0A5C2GAQ9	IGH c393_heavy__IGHV4-4_IGHD6-19_IGHJ4 (Fragment)		0.695774	0.696599
A0A5C2GRH5	IG c622_light_IGKV2D-29_IGKJ4 (Fragment)		0.694211	0.936037
A0A7T0PXX9	Immunglobulin kappa chain variable region (Fragment)		0.693748	0.19491
A0A5C2GX17	IG c248_light_IGKV3-20_IGKJ1 (Fragment)		0.692594	0.537368
A0A5C2FW75	IGL c1338_light_IGLV3-21_IGLJ1 (Fragment)		0.692006	0.717914
A0A5C2G1X9	IGL c343_light_IGKV3-20_IGKJ1 (Fragment)		0.691706	0.295942
A0A5C2GJV1	IG c338_heavy_IGHV3-30_IGHD1-14_IGHJ4 (Fragment)		0.691581	0.769429
A0A7S5BXT5	IGH c142_heavy_IGHV5-51_IGHD3-10_IGHJ2 (Fragment)		0.690703	0.143142
A0A5C2G5Q9	IGL c3920_light_IGLV3-21_IGLJ3 (Fragment)		0.690468	0.69069
A0A5C2FYC0	IGL c1889_light_IGKV3-15_IGKJ1 (Fragment)		0.690255	0.771526
S6B2A6	IgG H chain		0.689243	0.395313
A0A5C2GTT7	IG c925_light_IGKV4-1_IGKJ2 (Fragment)		0.688161	0.638452
A0A5C2G774	IGL c4186_light_IGLV2-11_IGLJ1 (Fragment)		0.688078	0.689464
A0A5C2G0Q1	IGL c2544_light_IGLV1-40_IGLJ3 (Fragment)		0.687789	0.973
A0A5C2GT88	IG c1720_heavy_IGHV3-7_IGHD1-7_IGHJ5 (Fragment)		0.686404	0.494995
Q96S96	Phosphatidylethanolamine-binding protein 4	PEBP4	0.685663	0.807082
A0A5C2GJP8	IG c869_light_IGLV1-47_IGLJ1 (Fragment)		0.68539	0.882013
A0A5C2GRS7	IG c589_heavy_IGHV3-30_IGHD5-5_IGHJ4 (Fragment)		0.685294	0.531062
A0A5C2G5C0	IGL c3730_light_IGKV3-20_IGKJ2 (Fragment)		0.684324	0.704998
A0A7S5EVT8	IGH c1337_heavy_IGHV3-11_IGHD4-23_IGHJ4 (Fragment)		0.683509	0.100502
A0A0A0N0L2	IL6ST isoform 4	IL6ST	0.682884	0.915218
A0A5C2GP63	IG c499_light_IGKV3-11_IGKJ1 (Fragment)		0.682809	0.58698
A0A7S5BZ14	IGH c79_heavy_IGHV4-39_IGHD6-13_IGHJ5 (Fragment)		0.682323	0.215812
A0A5C2H0D8	IG c1540_light_IGKV1D-39_IGKJ4 (Fragment)		0.681695	0.531646
B2R4R0	Histone H4	HIST1H4L	0.680699	0.166163
A0A384NYT8	Tubulin beta chain (Fragment)		0.680579	0.30259
A0A5C2GFP5	IG c274_heavy_IGHV1-18_IGHD2-2_IGHJ4 (Fragment)		0.680358	0.296575
A0A7S5EWH5	IGH c3420_heavy_IGHV1-2_IGHD5-18_IGHJ5 (Fragment)		0.680264	0.0529771
A2J1N9	Rheumatoid factor RF-ET12 (Fragment)		0.679666	0.778409
A0A5C2G7N9	IGL c478_light_IGLV2-11_IGLJ3 (Fragment)		0.678476	0.633783
A8K2T7	Receptor protein-tyrosine kinase		0.678212	0.517879
Q0ZCF9	Immunglobulin heavy chain variable region (Fragment)		0.677132	0.505645
A0A5C2GYX6	IG c950_light_IGKV3-20_IGKJ2 (Fragment)		0.676346	0.000433399
A0A5C2GI16	IGH + IGL c395_heavy_IGHV3-15_IGHD4-17_IGHJ4 (Fragment)		0.676253	0.343183
A0A5C2G1J6	IGL c3002_light_IGLV1-47_IGLJ2 (Fragment)		0.675804	0.735442
A0A5C2FTR4	IGL c1349_light_IGKV3-20_IGKJ5 (Fragment)		0.675339	0.482475
A0A5C2GVN6	IG c1829_heavy_IGHV5-51_IGHD3-3_IGHJ3 (Fragment)		0.671491	0.573956
A0A7S5C550	IGH c1981_heavy_IGHV4-59B_IGHD4-23_IGHJ4 (Fragment)		0.671166	0.944695
A0A5C2GVD7	IG c1535_light_IGLV3-19_IGLJ2 (Fragment)		0.670783	0.506889
A8K3I1	cDNA FLJ75650, highly similar to Homo sapiens dachshund homolog 2 (Drosophila) (DACH2), mRNA		0.668821	0.612945
A0A5C2GTP1	IG c1075_light_IGKV3-20_IGKJ2 (Fragment)		0.667933	0.89043
A0A5C2G2G7	IGL c3369_light_IGKV4-1_IGKJ1 (Fragment)		0.666437	0.324896
A0A5C2GUD8	IG c927_light_IGKV3-15_IGKJ2 (Fragment)		0.665026	0.778113
Q0ZCH6	Immunglobulin heavy chain variable region (Fragment)		0.664996	0.67346
B7ZMD7	Alpha-amylase	AMY1A	0.66428	0.307897
A0A5C2G8H0	IGH + IGL c110_heavy_IGHV4-4_IGHD2-2_IGHJ6 (Fragment)		0.664222	0.0169654
B7Z539	cDNA FLJ56954, highly similar to Inter-alpha-trypsin inhibitor heavy chain H1		0.663803	0.120602
A0A5C2FX19	IGL c690_light_IGKV3-20_IGKJ1 (Fragment)		0.663768	0.0518537
A0A5C2FXF0	IGL c1522_light_IGLV2-14_IGLJ3 (Fragment)		0.663512	0.962602
A0A5C2GTC1	IG c704_light_IGLV2-14_IGLJ1 (Fragment)		0.663492	0.783516
A0A5C2GIN0	IG c1181_light_IGKV3-20_IGKJ3 (Fragment)		0.663392	0.600354
A0A5C2G118	IGL c2822_light_IGLV3-21_IGLJ2 (Fragment)		0.663266	0.721133
A0A0C4DFP6	Cartilage acidic protein 1	CRTAC1	0.663123	0.576749
A0A5C2G0Y8	IGL c1137_light_IGKV1-39_IGKJ1 (Fragment)		0.661759	0.698882
Q562R1	Beta-actin-like protein 2	ACTBL2	0.661223	0.742516
P23470	Receptor-type tyrosine-protein phosphatase gamma	PTPRG	0.660531	0.711661
E9PEP6	Neuropilin	NRP1	0.660077	0.193956
A0A5C2G0B7	IGL c1846_light_IGLV1-40_IGLJ2 (Fragment)		0.659551	0.227915
A0A5C2G6N4	IGH c317_heavy__IGHV1-46_IGHD3-22_IGHJ4 (Fragment)		0.658598	0.779655
A0A5C2FVL4	IGL c1098_light_IGLV1-40_IGLJ3 (Fragment)		0.65621	0.0519185
A0A5C2G3G8	IGL c3702_light_IGKV1-5_IGKJ1 (Fragment)		0.65574	0.353831
A0A5C2GBQ0	IGL c73_light_IGKV1D-13_IGKJ1 (Fragment)		0.655176	0.715832
B2RBW9	cDNA, FLJ95746, highly similar to Homo sapiens inhibin, beta C (INHBC), mRNA		0.655148	0.336028
A0A5C2GW38	IG c1751_heavy_IGHV3-13_IGHD3-3_IGHJ2 (Fragment)		0.655018	0.251688
A0A0U4ERW6	Haptoglobin (Fragment)	HP	0.654062	0.790855
A0A5C2FUB0	IGL c439_light_IGKV2-28_IGKJ1 (Fragment)		0.653876	0.590644
A0A0E3XJU3	E-cadherin 1	CDH1	0.651744	0.260806
A0A5C2FV50	IGL c891_light_IGKV1D-39_IGKJ1 (Fragment)		0.65154	0.135253
B3KW67	cDNA FLJ42347 fis, clone UTERU2003399, highly similar to Actin, gamma-enteric smooth muscle		0.650701	0.58162
Q13784	APOA4 protein (Fragment)	APOA4	0.6504	0.745052
P10124	Serglycin	SRGN	0.650313	0.404807
A0A7S5C3C5	IGH c3087_heavy_IGHV3-43_IGHD2-15_IGHJ6 (Fragment)		0.649144	0.336947
A0A5C2GYX9	IG c1847_heavy_IGHV3-13_IGHD3-3_IGHJ3 (Fragment)		0.648585	0.785082
A0A7S5ETT2	IGH c1021_heavy_IGHV3-11_IGHD3-16_IGHJ5 (Fragment)		0.6482	0.737246
A0A5C2FYG7	IGL c1216_light_IGKV3-20_IGKJ2 (Fragment)		0.648044	0.0708126
A0A5C2GE95	IGH + IGL c440_light_IGKV1D-39_IGKJ2 (Fragment)		0.647934	0.724486
A0A5C2GE69	IG c229_heavy_IGHV3-23_IGHD3-3_IGHJ4 (Fragment)		0.647017	0.923126
P39060	Collagen alpha-1(XVIII) chain	COL18A1	0.645657	0.275645
A0A5C2GIV8	IG c483_light_IGKV1-8_IGKJ5 (Fragment)		0.645426	0.120763
A0A5C2FZP6	IGL c747_light_IGKV1-39_IGKJ2 (Fragment)		0.643991	0.84478
A0A5C2GC31	IGH + IGL c133_light_IGKV3-20_IGKJ1 (Fragment)		0.643914	0.659916
A0A5C2GIJ0	IG c818_light_IGKV1D-33_IGKJ4 (Fragment)		0.642691	0.484019
A0A5C2FU62	IGL c104_light_IGLV8-61_IGLJ3 (Fragment)		0.642518	0.201724
A0A5C2GKT3	IG c912_light_IGKV4-1_IGKJ5 (Fragment)		0.642261	0.712247
A0A5C2GXU5	IG c1437_heavy_IGHV5-51_IGHD2-2_IGHJ5 (Fragment)		0.64087	0.432169
A8K0R3	Osteoglycin (Osteoinductive factor, mimecan), isoform CRA_a	OGN	0.64082	0.649798
A0A5C2G7H5	IGH c562_heavy__IGHV3-23_IGHD4-11_IGHJ4 (Fragment)		0.639828	0.583429
A0A5C2G5L7	IGL c3870_light_IGKV1-33_IGKJ3 (Fragment)		0.639778	0.954305
A0A5C2FVZ6	IGL c186_light_IGKV1-33_IGKJ2 (Fragment)		0.638211	0.646649
A0A5C2GD34	IGH + IGL c364_light_IGLV3-21_IGLJ2 (Fragment)		0.637637	0.83532
A0A5C2G7P1	IGL c30_light_IGLV3-21_IGLJ1 (Fragment)		0.636829	0.716263
A0A5C2FWX9	IGL c1459_light_IGKV1-33_IGKJ3 (Fragment)		0.63542	0.662462
A0A5C2GGK9	IG c1206_heavy_IGHV3-33_IGHD1-26_IGHJ4 (Fragment)		0.63507	0.429924
A0A5C2GT06	IG c645_light_IGKV1-33_IGKJ2 (Fragment)		0.634698	0.58078
A0A5C2GFT1	IG c260_heavy_IGHV3-15_IGHD3-9_IGHJ3 (Fragment)		0.632789	0.0281059
A0A5C2GY86	IG c1577_heavy_IGHV4-39_IGHD5-18_IGHJ2 (Fragment)		0.632337	0.851703
A0A5C2GB34	IGH c445_heavy__IGHV3-11_IGHD6-13_IGHJ4 (Fragment)		0.632197	0.747189
A0A5C2GZB8	IG c1130_light_IGLV3-21_IGLJ1 (Fragment)		0.63183	0.185636
A0A5C2FU71	IGL c114_light_IGLV3-19_IGLJ2 (Fragment)		0.631269	0.970175
A0A5C2GGX3	IGH + IGL c31_light_IGLV3-9_IGLJ2 (Fragment)		0.630443	0.199861
Q8TCX0	Delta 2-isopentenyl pyrophosphate transferase-like protein (Fragment)		0.630208	0.43574
A0A5C2G6D8	IGL c3926_light_IGKV2-24_IGKJ1 (Fragment)		0.629928	0.86221
A0A5C2G7E7	IGL c394_light_IGKV2-30_IGKJ3 (Fragment)		0.629902	0.961005
A0A669KBE7	ADAMTS like 4	ADAMTSL4	0.629232	0.778963
A0A5C2FVI2	IGL c1041_light_IGLV2-14_IGLJ1 (Fragment)		0.628653	0.829972
A0A5C2FZ22	IGL c517_light_IGKV1-39_IGKJ2 (Fragment)		0.628035	0.340307
P00915	Carbonic anhydrase 1	CA1	0.627825	0.00361099
A0A5C2GHU0	IG c1180_light_IGKV1-5_IGKJ2 (Fragment)		0.627596	0.141269
A0A384NPQ2	Epididymis secretory sperm binding protein		0.625346	0.934343
A0A5C2G2Y4	IGL c2315_light_IGKV3-15_IGKJ1 (Fragment)		0.625288	0.655082
B7ZKJ8	ITIH4 protein	ITIH4	0.623564	0.502685
A0A5C2GN44	IG c54_heavy_IGHV3-7_IGHD3-9_IGHJ5 (Fragment)		0.622123	0.899363
A0A7S5BYB8	IGH c658_heavy_IGHV3-53_IGHD3-22_IGHJ3 (Fragment)		0.620404	0.706775
A0A5C2GD57	IGH + IGL c628_light_IGLV2-14_IGLJ1 (Fragment)		0.619771	0.836258
A0A5C2G0C2	IGL c2619_light_IGLV3-25_IGLJ2 (Fragment)		0.619209	0.0143553
U3PXP0	Alpha globin chain (Fragment)	HBA2	0.618243	0.927092
A0A5C2G9G2	IGL c486_light_IGKV3-20_IGKJ5 (Fragment)		0.618197	8.70128e-06
A0A5C2FUQ9	IGL c609_light_IGKV3-20_IGKJ2 (Fragment)		0.615115	0.128071
B4DMA2	cDNA FLJ54023, highly similar to Heat shock protein HSP 90-beta		0.614734	0.566641
A0A5C2GGU8	IG c1323_heavy_IGHV5-51_IGHD2-15_IGHJ4 (Fragment)		0.61311	0.393526
Q9UL82	Myosin-reactive immunoglobulin light chain variable region (Fragment)		0.612934	0.177292
A0A5C2GMK0	IG c672_heavy_IGHV3-33_IGHD6-19_IGHJ4 (Fragment)		0.612741	0.445893
A0A5C2GHE6	IG c56_heavy_IGHV3-7_IGHD3-16_IGHJ2 (Fragment)		0.611852	0.462119
A0A5C2GSP7	IG c514_light_IGKV1-5_IGKJ2 (Fragment)		0.607104	0.216758
A0A5C2G1K0	IGL c213_light_IGKV3-20_IGKJ3 (Fragment)		0.607012	0.963777
A0A5C2GN82	IG c776_heavy_IGHV4-39_IGHD6-19_IGHJ5 (Fragment)		0.606541	0.865892
B7Z6Z4	Myosin light chain 6	MYL6	0.606469	0.572425
A0A5C2G8C4	IGL c270_light_IGLV1-51_IGLJ3 (Fragment)		0.604728	0.443343
A0A5C2GLS0	IG c1205_light_IGKV1-39_IGKJ2 (Fragment)		0.604309	0.914755
P03951	Coagulation factor XI	F11	0.604245	0.0209539
A0A5C2FYN4	IGL c1340_light_IGKV1-17_IGKJ1 (Fragment)		0.603974	0.691106
A0A5C2G984	IGH + IGL c324_heavy_IGHV3-15_IGHD3-16_IGHJ5 (Fragment)		0.603269	0.956128
A0A5C2GDV0	IGH + IGL c280_light_IGKV1D-33_IGKJ4 (Fragment)		0.602842	0.918129
A0A5C2G9E4	IGL c435_light_IGLV1-51_IGLJ2 (Fragment)		0.602708	0.257174
A0A0K0K1L1	Carbonic anhydrase	HEL-S-282	0.602192	0.316869
A0A5C2GKN5	IG c369_heavy_IGHV3-74_IGHD1-26_IGHJ4 (Fragment)		0.598432	0.284043
A0A5C2FXN1	IGL c1679_light_IGLV3-21_IGLJ3 (Fragment)		0.59559	0.120591
A0A994J6T1	Rac family small GTPase 1	RAC1	0.592025	0.796564
A0A5C2GW09	IG c1641_light_IGKV1-6_IGKJ4 (Fragment)		0.591667	0.00748133
A0A8Q3WKV6	Complement factor D	CFD	0.590976	0.285345
A0A5C2H1J2	IG c1788_light_IGKV3-20_IGKJ1 (Fragment)		0.589976	0.776064
A0A5C2GMH8	IG c377_light_IGKV4-1_IGKJ4 (Fragment)		0.589507	0.411068
A0A5C2G9R2	IGH + IGL c453_heavy_IGHV1-24_IGHD3-3_IGHJ6 (Fragment)		0.588286	0.248659
A0A5C2GFH4	IG c410_heavy_IGHV3-23_IGHD2-21_IGHJ4 (Fragment)		0.587316	0.862599
A0A087WT78	Heat shock protein 90 beta family member 1	HSP90B1	0.586465	0.454594
A0A5C2G9C1	IGH + IGL c364_heavy_IGHV3-9_IGHD6-6_IGHJ2 (Fragment)		0.585344	0.638359
A0A5C2GW95	IG c1845_light_IGLV1-47_IGLJ3 (Fragment)		0.584505	0.908834
A0A5C2GUH5	IG c249_light_IGKV1-9_IGKJ4 (Fragment)		0.584366	0.692668
A0A024R693	Epididymis secretory sperm binding protein		0.583777	0.937601
A0A7S5C1N6	IGH c1730_heavy_IGHV5-51_IGHD1-1_IGHJ4 (Fragment)		0.583445	0.984493
P13639	Elongation factor 2	EEF2	0.583125	0.643141
D9YZU5	Beta-globin	HBB	0.58274	0.829842
A0A5C2GMB2	IG c1177_light_IGKV2D-29_IGKJ4 (Fragment)		0.581578	0.632334
A0A7S5BZC9	IGH c1077_heavy_IGHV1-2_IGHD3-10_IGHJ6 (Fragment)		0.577226	0.869628
A0A5C2GUT4	IG c1191_light_IGKV1-33_IGKJ2 (Fragment)		0.575954	0.350729
A0A5C2GU74	IG c303_light_IGKV2-30_IGKJ4 (Fragment)		0.573491	0.294614
A0A7S5C2T2	IGH c2915_heavy_IGHV1-69_IGHD3-22_IGHJ3 (Fragment)		0.572854	0.0705955
A0A7S5C5M4	IGH c2380_heavy_IGHV3-15_IGHD3-10_IGHJ4 (Fragment)		0.571665	0.178918
A0A2U8J9D6	Ig heavy chain variable region (Fragment)	IgH	0.567887	0.887926
A0A7S5C2M9	IGH c2240_heavy_IGHV3-11_IGHD2-2_IGHJ5 (Fragment)		0.562366	0.226992
P32119	Peroxiredoxin-2	PRDX2	0.561564	0.00652358
A0A5C2GXW3	IG c1592_light_IGKV2D-28_IGKJ3 (Fragment)		0.560151	0.462649
A0N071	Delta globin	HBD	0.56012	0.505974
A0A5C2G934	IGL c4155_light_IGKV3-15_IGKJ2 (Fragment)		0.55812	0.719383
A0A5C2G145	IGL c2694_light_IGKV3-20_IGKJ5 (Fragment)		0.557852	0.847958
A0A5C2FX16	IGL c1499_light_IGLV3-19_IGLJ2 (Fragment)		0.555989	0.362907
A0A5C2GJW4	IG c1105_light_IGLV8-61_IGLJ2 (Fragment)		0.555965	0.939118
A0A7S5BZF9	IGH c1137_heavy_IGHV5-51_IGHD3-10_IGHJ6 (Fragment)		0.555473	0.190754
A0A5C2GCK5	IGH + IGL c478_heavy_IGHV3-21_IGHD6-19_IGHJ6 (Fragment)		0.553411	0.501174
Q6MZL2	Uncharacterized protein DKFZp686M0562 (Fragment)	DKFZp686M0562	0.551581	0.658956
A0A7S5ETS4	IGH c976_heavy_IGHV4-39_IGHD5-12_IGHJ4 (Fragment)		0.550716	0.00278031
A0A5C2GFQ0	IGL c219_light_IGLV1-40_IGLJ3 (Fragment)		0.545397	0.0375521
A0A5C2G729	IGH c437_heavy__IGHV5-51_IGHD3-9_IGHJ4 (Fragment)		0.545121	0.588791
A0A7S5BZR1	IGH c1162_heavy_IGHV5-51_IGHD6-13_IGHJ6 (Fragment)		0.543507	0.0244232
A0A5C2G6K6	IGH c222_heavy__IGHV4-59_IGHD6-25_IGHJ5 (Fragment)		0.535741	0.87996
A0A5C2GFM2	IG c906_heavy_IGHV3-11_IGHD3-22_IGHJ4 (Fragment)		0.533882	0.197588
A0A5C2FV54	IGL c652_light_IGLV2-14_IGLJ2 (Fragment)		0.533584	0.561998
A0A7S5EYC3	IGH c3584_heavy_IGHV3-53_IGHD1-1_IGHJ5 (Fragment)		0.530341	0.810729
A0A6C1HXL7	MHC class I antigen	HLA-B	0.527516	0.829063
A0A5C2GJR9	IG c790_light_IGKV2D-29_IGKJ5 (Fragment)		0.527169	0.971307
A0A5C2GLZ2	IG c729_light_IGLV3-19_IGLJ1 (Fragment)		0.526279	0.158552
A0A5C2G9J9	IGL c536_light_IGLV2-14_IGLJ2 (Fragment)		0.524177	0.00235367
A0A5C2FZC1	IGL c2311_light_IGKV3-20_IGKJ1 (Fragment)		0.522327	0.178599
A0A5C2H1Z5	IG c966_light_IGLV2-11_IGLJ1 (Fragment)		0.522027	0.483038
A0A7S5BYE9	IGH c219_heavy_IGHV4-39_IGHD4-11_IGHJ6 (Fragment)		0.519301	0.418389
A0A5C2GVG6	IG c1461_heavy_IGHV3-72_IGHD3-3_IGHJ4 (Fragment)		0.516091	0.873651
A0A5C2GA30	IGH + IGL c136_heavy_IGHV3-15_IGHD4-17_IGHJ1 (Fragment)		0.515967	0.212805
A0A678ZK12	MHC class I antigen	HLA-C	0.515919	0.583603
A0A8V8TNX9	Pyruvate kinase	PKM	0.51564	0.978432
Q86YQ4	Alpha-1 globin (Fragment)	HBA1	0.512703	0.389789
E7EUF1	Ectonucleotide pyrophosphatase/phosphodiesterase 2	ENPP2	0.509703	0.505344
Q7Z2U7	Ig-like domain-containing protein		0.509103	0.969275
A0A5C2FVP1	IGL c872_light_IGKV1D-17_IGKJ1 (Fragment)		0.508939	0.205573
A0A0K2BMD8	Mutant hemoglobin alpha 2 globin chain	HBA2	0.507539	0.957304
A0A5C2GF32	IG c709_heavy_IGHV3-48_IGHD2-8_IGHJ3 (Fragment)		0.507044	0.829479
D3YR72	GDF5 (Fragment)	GDF5	0.506531	0.37528
A0A5C2GJH5	IG c981_heavy_IGHV3-33_IGHD3-3_IGHJ6 (Fragment)		0.501939	1.34503e-05
A0A1B1CYC5	Vitamin D binding protein (Fragment)	Gc	0.501384	0.848611
A0A5C2GWU8	IG c178_light_IGKV3-20_IGKJ1 (Fragment)		0.49723	0.672838
A0A5C2GS23	IG c97_light_IGLV1-40_IGLJ3 (Fragment)		0.495674	0.696998
A0A5C2GKF0	IG c306_light_IGLV2-23_IGLJ2 (Fragment)		0.493451	0.691826
A0A5C2GLD2	IG c747_light_IGKV3-15_IGKJ2 (Fragment)		0.491754	0.170747
D0PNI1	Epididymis luminal protein 4	YWHAZ	0.490507	0.698988
A0A5C2GTR3	IG c393_light_IGKV3-20_IGKJ1 (Fragment)		0.488467	0.664873
P21333	Filamin-A	FLNA	0.486989	0.765051
A0A5C2GN22	IG c180_light_IGKV3-20_IGKJ3 (Fragment)		0.484776	0.152125
A0A5C2GAN1	IGL c3463_light_IGKV6-21_IGKJ4 (Fragment)		0.484015	0.987928
A0A7S5BXM9	IGH c51_heavy_IGHV3-30_IGHD2-2_IGHJ6 (Fragment)		0.482153	0.500044
A2J1N0	Rheumatoid factor RF-IP14 (Fragment)		0.477999	0.389538
A0A140VJU8	Superoxide dismutase [Cu-Zn]		0.476408	0.631143
A0A5C2GA60	IGH + IGL c82_light_IGLV2-11_IGLJ3 (Fragment)		0.473941	0.145393
A0A5C2GLV1	IG c326_heavy_IGHV3-30_IGHD3-16_IGHJ3 (Fragment)		0.473464	0.376726
A0A5C2G035	IGL c2519_light_IGLV7-46_IGLJ3 (Fragment)		0.473403	0.897019
A0A5C2G253	IGL c413_light_IGLV1-51_IGLJ3 (Fragment)		0.472449	0.905741
B4E100	cDNA FLJ61520, highly similar to Amyloid beta A4 protein-bindingfamily B member 1- interacting protein		0.468573	0.00607978
A0A5C2G650	IGL c1863_light_IGLV1-51_IGLJ3 (Fragment)		0.463733	0.165779
A0A5C2G1W5	IGL c3132_light_IGLV3-21_IGLJ3 (Fragment)		0.459642	0.657752
A0A5C2G1B1	IGL c2912_light_IGLV2-14_IGLJ1 (Fragment)		0.458819	0.251995
P0DOX3	Immunoglobulin delta heavy chain		0.45407	0.159214
A0A7S5C322	IGH c3206_heavy_IGHV1-24_IGHD3-16_IGHJ3 (Fragment)		0.452428	0.617139
A0A2U8J8X6	Ig heavy chain variable region (Fragment)	IgH	0.447365	0.183605
A0A7S5C243	IGH c2229_heavy_IGHV3-7_IGHD2-21_IGHJ4 (Fragment)		0.446192	0.947697
H6VRF8	Keratin, type II cytoskeletal 1	KRT1	0.445711	0.933299
A0A5C2GER5	IG c1063_heavy_IGHV3-33_IGHD1-1_IGHJ3 (Fragment)		0.440552	0.758457
A0A5C2G1H3	IGL c1317_light_IGKV1-5_IGKJ1 (Fragment)		0.439709	0.346814
B0YJC4	Vimentin	VIM	0.439289	0.231754
A0A7S5C1Q2	IGH c2242_heavy_IGHV3-21_IGHD3-9_IGHJ6 (Fragment)		0.434499	0.175119
A0A5C2GHX6	IG c1219_light_IGLV3-25_IGLJ1 (Fragment)		0.428841	0.618898
B2R4M6	Protein S100		0.422954	0.696979
A0A5C2GB28	IGL c3583_light_IGKV3D-15_IGKJ5 (Fragment)		0.422426	0.910243
V9H1D9	Alpha globin		0.415109	0.0457952
A0A7S5C226	IGH c2442_heavy_IGHV1-69_IGHD3-9_IGHJ6 (Fragment)		0.412708	0.710937
P63261	Actin, cytoplasmic 2	ACTG1	0.410256	0.324011
A0A5C2GKS6	IG c155_heavy_IGHV1-2_IGHD7-27_IGHJ5 (Fragment)		0.401818	0.831925
A0A290WI34	Hepcidin antimicrobial peptide (Fragment)	hamp	0.3978	0.849239
A0A5C2GKI7	IG c842_light_IGKV1-5_IGKJ3 (Fragment)		0.39646	0.00862188
A0A5C2GQ14	IG c814_heavy_IGHV3-49_IGHD5-12_IGHJ4 (Fragment)		0.394585	0.969279
A0A5C2GI66	IG c247_light_IGLV1-47_IGLJ3 (Fragment)		0.38326	0.97912
A0A8F0WQF6	Factor IX		0.379776	0.519351
P11142	Heat shock cognate 71 kDa protein	HSPA8	0.378899	0.694364
P05787	Keratin, type II cytoskeletal 8	KRT8	0.371227	0.173625
A0A5C2GB77	IGH + IGL c456_light_IGLV3-25_IGLJ1 (Fragment)		0.360639	0.928314
A0A5C2GLY9	IG c198_heavy_IGHV4-61_IGHD2-2_IGHJ6 (Fragment)		0.353937	0.893746
Q6N095	Ig-like domain-containing protein	DKFZp686K03196	0.350801	0.470943
A0A5C2FZD4	IGL c2259_light_IGLV3-21_IGLJ2 (Fragment)		0.346062	0.960205
A0A5C2G9H7	IGL c11_light_IGKV3-15_IGKJ4 (Fragment)		0.324263	0.847659
A0A5C2GLU3	IG c148_heavy_IGHV3-7_IGHD3-3_IGHJ6 (Fragment)		0.318115	0.940151
B4DMX4	cDNA FLJ57154, highly similar to Alpha-fetoprotein		0.313345	0.9305
P32456	Guanylate-binding protein 2	GBP2	0.307442	0.811001
A0A5C2GQI8	IG c1488_heavy_IGHV4-61_IGHD4-23_IGHJ4 (Fragment)		0.303442	0.44077
A0A4P2SQP7	MHC class I antigen	HLA-A	0.3027	0.98801
A0A5C2FYR2	IGL c1306_light_IGLV8-61_IGLJ3 (Fragment)		0.264252	0.0398043
B7Z1F8	cDNA FLJ53025, highly similar to Complement C4-B		0.263231	0.148886
A0A5C2FXD1	IGL c840_light_IGLV1-36_IGLJ3 (Fragment)		0.252633	0.837458
A0A0S2Z428	HCG2039812, isoform CRA_b (Fragment)	KRT6A	0.22419	0.515273
A0A7S5BYI8	IGH c533_heavy_IGHV3-20_IGHD3-22_IGHJ6 (Fragment)		0.220711	0.64243
A0A5C2G758	IGL c2273_light_IGKV1-33_IGKJ2 (Fragment)		0.213704	1
P08727	Keratin, type I cytoskeletal 19	KRT19	0.178558	0.672827
A0A5C2H2D3	IG c1126_light_IGKV3-15_IGKJ1 (Fragment)		0.171537	0.220819
A2N2F4	VK3 protein (Fragment)	VK3	0.140117	0.675454
A0A5C2G8D0	IGL c2703_light_IGLV3-21_IGLJ3 (Fragment)		0.129609	0.382054
P01133	Pro-epidermal growth factor	EGF	0.101851	0.870017
