# Supplementary material for: Tumor-secreted clusterin promotes cachectic fat wasting via disrupting circadian gene expression and adipogenesis
Source: EMBO J. 2025 Dec 17;45(3):856–78. doi: 10.1038/s44318-025-00661-4 (PMC12864892; doi:10.1038/s44318-025-00661-4)
Supplement: Supplementary file 7 — Source data Fig. 1 [file 44318_2025_661_MOESM7_ESM.zip › Figure 1/Figure 1B/Figure 1B.xlsx]

## Sheet: Sheet1
		CTRL	Slim CTRL	Non-cachectic TNBC	Cachextic TNBC
		100.3	87.2	121.1	130.7
		80.7	40.6	198.2	232.8
		60.2	35.8	69.5	80.6
		53.7	64.7	48.4	74.7
		47.6	53.7	130.3	50.2
		75.4	71.8	99.7	180.6
		68.7	54.2	109.1	264.4
		43.8	47.3	132.9	164.7
		38.6	39.7	51.6	92.7
		47.6	68.4	69.5	114.6
		53.9	72.2	50.1	76.7
		68.4	78.3	64.7	62.3
		71.4	54.2	98.6	167.8
		92.6	71.1	94.7	179.9
		86.1	58.9	69.4	211.3
		74.9	47.9	124.7	206.7
		66.4	56.1	141.3	105.4
		54.3	69.6	72.4	117.6
		64.2	90.3	81.5	184.2
		77.8	94.2	129.6	166.3
		63.8	77.8	74.4
		43.9
