# Supplementary material for: Tumor-secreted clusterin promotes cachectic fat wasting via disrupting circadian gene expression and adipogenesis
Source: EMBO J. 2025 Dec 17;45(3):856–78. doi: 10.1038/s44318-025-00661-4 (PMC12864892; doi:10.1038/s44318-025-00661-4)
Supplement: Supplementary file 7 — Source data Fig. 1 [file 44318_2025_661_MOESM7_ESM.zip › Figure 1/Figure 1E/Figure 1E.xlsx]

## Sheet: Sheet1
	Iwat	shCTRL	shCLU		gWAT	shCTRL	shCLU		BAT	shCTRL	shCLU
		0.5877	4.5192			1.0509	2.4307			0.9297	1.1852
		1.973	5.4462			1.1031	4.2143			1.2559	1.2931
		0.7394	7.3298			0.8468	3.4435			0.82	1.3041
		0.6622	6.2135			0.7437	2.3248			0.7933	1.4286
		1.0377	7.1151			1.2555	3.9831			1.2011	0.9274
