# Supplementary material for: Tumor-secreted clusterin promotes cachectic fat wasting via disrupting circadian gene expression and adipogenesis
Source: EMBO J. 2025 Dec 17;45(3):856–78. doi: 10.1038/s44318-025-00661-4 (PMC12864892; doi:10.1038/s44318-025-00661-4)
Supplement: Supplementary file 7 — Source data Fig. 1 [file 44318_2025_661_MOESM7_ESM.zip › Figure 1/Figure 1D/Figure 1D.xlsx]

## Sheet: Sheet1
		weight (g)
	Week		shCTRL						shCLU
	0		14.6	16.8	16.2	16.4	15.8		16.7	15.8	14.9	16.5	16
	7		15.2	16.8	16.7	16.4	15.1		16.7	15.3	17.6	16.2	15.3
	14		17.4	18.1	17.8	16.2	17.9		18	17.5	18.4	16.1	16.5
	21		21	17.7	19.7	18.8	18.9		19.6	19.1	19.8	21.1	21.3
	28		19.6	19.1	21	20.6	19.3		22.3	20.8	22.2	19.4	21.7
	35		16	17.1	18.4	16.3	19.2		22.4	20.8	22.3	19.3	20.7
	42		16.2	18.4	16.3	16.5	17.6		23.6	20.8	19.6	24.1	21.6
