# Supplementary material for: Tumor-secreted clusterin promotes cachectic fat wasting via disrupting circadian gene expression and adipogenesis
Source: EMBO J. 2025 Dec 17;45(3):856–78. doi: 10.1038/s44318-025-00661-4 (PMC12864892; doi:10.1038/s44318-025-00661-4)
Supplement: Supplementary file 8 — Source data Fig. 2 [file 44318_2025_661_MOESM8_ESM.zip]

Archive with 52 entries (39 files):
- Figure 2/
- __MACOSX/._Figure 2
- Figure 2/Figure 2G/
- __MACOSX/Figure 2/._Figure 2G
- Figure 2/Figure 2I/
- __MACOSX/Figure 2/._Figure 2I
- Figure 2/Figure 2H/
- __MACOSX/Figure 2/._Figure 2H
- Figure 2/Figure 2A/
- __MACOSX/Figure 2/._Figure 2A
- Figure 2/Figure 2F/
- __MACOSX/Figure 2/._Figure 2F
- Figure 2/Figure 2C/
- __MACOSX/Figure 2/._Figure 2C
- Figure 2/Figure 2D/
- __MACOSX/Figure 2/._Figure 2D
- Figure 2/Figure 2J/
- __MACOSX/Figure 2/._Figure 2J
- Figure 2/Figure 2K/
- __MACOSX/Figure 2/._Figure 2K
- Figure 2/Figure 2L/
- __MACOSX/Figure 2/._Figure 2L
- Figure 2/Figure 2E/
- __MACOSX/Figure 2/._Figure 2E
- Figure 2/Figure 2B/
- __MACOSX/Figure 2/._Figure 2B
- Figure 2/Figure 2G/Figure 2G.tif
- __MACOSX/Figure 2/Figure 2G/._Figure 2G.tif
- Figure 2/Figure 2I/Figure 2I.tif
- __MACOSX/Figure 2/Figure 2I/._Figure 2I.tif
- Figure 2/Figure 2H/Figure 2H.xlsx
- __MACOSX/Figure 2/Figure 2H/._Figure 2H.xlsx
- Figure 2/Figure 2A/Figure 2A.txt
- __MACOSX/Figure 2/Figure 2A/._Figure 2A.txt
- Figure 2/Figure 2F/Figure 2F.tif
- __MACOSX/Figure 2/Figure 2F/._Figure 2F.tif
- Figure 2/Figure 2C/Figure 2C.xlsx
- __MACOSX/Figure 2/Figure 2C/._Figure 2C.xlsx
- Figure 2/Figure 2D/Figure 2D.xlsx
- __MACOSX/Figure 2/Figure 2D/._Figure 2D.xlsx
- Figure 2/Figure 2J/Figure 2J.xlsx
- __MACOSX/Figure 2/Figure 2J/._Figure 2J.xlsx
- Figure 2/Figure 2K/Figure 2K.tif
- __MACOSX/Figure 2/Figure 2K/._Figure 2K.tif
- Figure 2/Figure 2L/Figure 2L.xlsx
- __MACOSX/Figure 2/Figure 2L/._Figure 2L.xlsx
- Figure 2/Figure 2L/Figure 2L.tif
- __MACOSX/Figure 2/Figure 2L/._Figure 2L.tif
- Figure 2/Figure 2E/Figure 2E.tif
- __MACOSX/Figure 2/Figure 2E/._Figure 2E.tif
- Figure 2/Figure 2B/Figure 2B.xlsx
- __MACOSX/Figure 2/Figure 2B/._Figure 2B.xlsx
