# Supplementary material for: Tumor-secreted clusterin promotes cachectic fat wasting via disrupting circadian gene expression and adipogenesis
Source: EMBO J. 2025 Dec 17;45(3):856–78. doi: 10.1038/s44318-025-00661-4 (PMC12864892; doi:10.1038/s44318-025-00661-4)
Supplement: Supplementary file 8 — Source data Fig. 2 [file 44318_2025_661_MOESM8_ESM.zip › Figure 2/Figure 2H/Figure 2H.xlsx]

## Sheet: Sheet1
	PER3
	Day	CTRL					CLU					CLU+siPER3
	0	0.9464	1.0201	0.9636	1.0699		4.4853	4.3716	4.333	4.7569		0.0672	0.1135	0.0472	0.0963
	6	1.2616	1.3313	1.1576	1.1332		5.2101	4.9807	4.7721	4.9252		0.0336	0.0851	0.0406	0.1393
	12	2.8851	3.2371	2.9456	3.1162		4.6343	4.3313	4.5732	4.4223		0.0514	0.0904	0.0631	0.0526
	18	2.7837	2.8957	2.5577	2.5716		3.7871	4.1597	4.0624	4.1341		0.0633	0.1748	0.1339	0.0329
	24	0.6611	0.8632	0.8768	1.0531		3.2201	3.3315	3.8691	3.5234		0.0742	0.0255	0.0681	0.0752
	30	1.0968	1.3142	1.0971	1.3431		4.1522	3.6585	4.3247	3.7431		0.1396	0.0485	0.0805	0.1155
	36	2.3605	3.2149	2.4424	2.9233		4.2255	3.9653	3.8561	3.9311		0.151	0.0248	0.0942	0.1474
	42	2.3197	1.6879	1.9601	1.7539		4.1423	3.6502	4.0215	3.732		0.1952	0.1355	0.1577	0.0588
	48	1.3664	0.9383	1.0362	1.2111		3.9804	3.3677	4.0235	3.6632		0.1504	0.0459	0.1145	0.0718
