# Supplementary material for: Tumor-secreted clusterin promotes cachectic fat wasting via disrupting circadian gene expression and adipogenesis
Source: EMBO J. 2025 Dec 17;45(3):856–78. doi: 10.1038/s44318-025-00661-4 (PMC12864892; doi:10.1038/s44318-025-00661-4)
Supplement: Supplementary file 8 — Source data Fig. 2 [file 44318_2025_661_MOESM8_ESM.zip › Figure 2/Figure 2A/Figure 2A.txt]

ONTOLOGY	ID	Description	GeneRatio	BgRatio	pvalue	p.adjust	qvalue	geneID	Count
BP	GO:0048511	rhythmic process	9/49	314/28564	2.92020798483732e-09	1.5089590924402e-06	1.1693377084274e-06	Ciart/Bhlhe41/Dbp/Bhlhe40/Per2/Hlf/Tef/Per3/Usp2	9
BP	GO:0032922	circadian regulation of gene expression	6/49	74/28564	3.14694284137685e-09	1.5089590924402e-06	1.1693377084274e-06	Ciart/Bhlhe41/Bhlhe40/Per2/Per3/Usp2	6
BP	GO:0043153	entrainment of circadian clock by photoperiod	4/49	25/28564	9.41235053083617e-08	2.08188650902326e-05	1.61331636613843e-05	Bhlhe40/Per2/Per3/Usp2	4
BP	GO:0009648	photoperiodism	4/49	26/28564	1.11096724920752e-07	2.08188650902326e-05	1.61331636613843e-05	Bhlhe40/Per2/Per3/Usp2	4
BP	GO:0007623	circadian rhythm	7/49	226/28564	1.14546268231088e-07	2.08188650902326e-05	1.61331636613843e-05	Ciart/Bhlhe41/Dbp/Bhlhe40/Per2/Per3/Usp2	7
BP	GO:0009649	entrainment of circadian clock	4/49	27/28564	1.30253587634406e-07	2.08188650902326e-05	1.61331636613843e-05	Bhlhe40/Per2/Per3/Usp2	4
BP	GO:0009314	response to radiation	7/49	444/28564	1.02260375370363e-05	0.00140096714257398	0.00108565150393198	Mndal/Bhlhe40/Per2/Gadd45a/Per3/Usp2/Plk3	7
BP	GO:0042752	regulation of circadian rhythm	4/49	130/28564	7.40506216993358e-05	0.00887681827620788	0.00687891301575409	Bhlhe40/Per2/Per3/Usp2	4
BP	GO:0048512	circadian behavior	3/49	66/28564	0.000201184474901433	0.021437323492275	0.0166124256468318	Ciart/Per3/Usp2	3
BP	GO:0007622	rhythmic behavior	3/49	69/28564	0.00022952006246601	0.0220109739904904	0.0170569646422109	Ciart/Per3/Usp2	3
BP	GO:0034637	cellular carbohydrate biosynthetic process	3/49	74/28564	0.000282266874369765	0.024608539320055	0.019069896010053	Per2/Isyna1/Ppp1r3c	3
BP	GO:0045475	locomotor rhythm	2/49	22/28564	0.000651482327906657	0.0520642960385404	0.040346186272114	Ciart/Usp2	2
BP	GO:0044819	mitotic G1/S transition checkpoint signaling	2/49	25/28564	0.00084330597904726	0.0622100333774094	0.0482084227698272	Rbm38/Plk3	2
BP	GO:1900745	positive regulation of p38MAPK cascade	2/49	28/28564	0.00105908171659638	0.072547097586852	0.056218924204289	Gadd45a/Gadd45b	2
BP	GO:0051588	regulation of neurotransmitter transport	3/49	124/28564	0.00127159648498447	0.0803579417460771	0.0622717818700734	Per2/Cspg5/Stx1b	3
BP	GO:0050767	regulation of neurogenesis	5/49	480/28564	0.00136159785302905	0.0803579417460771	0.0622717818700734	Bhlhe41/Bhlhe40/Per2/Ascl1/Ldlr	5
BP	GO:0021782	glial cell development	3/49	129/28564	0.00142448906119219	0.0803579417460771	0.0622717818700734	Ascl1/Cspg5/Ldlr	3
BP	GO:0051101	regulation of DNA binding	3/49	136/28564	0.00165723721984459	0.0845759854853659	0.0655404706137625	Mndal/Per2/Cdt1	3
BP	GO:0032874	positive regulation of stress-activated MAPK cascade	3/49	137/28564	0.00169230777693109	0.0845759854853659	0.0655404706137625	Gadd45a/Mid1/Gadd45b	3
BP	GO:0070304	positive regulation of stress-activated protein kinase signaling cascade	3/49	139/28564	0.00176383702784913	0.0845759854853659	0.0655404706137625	Gadd45a/Mid1/Gadd45b	3
BP	GO:0007093	mitotic cell cycle checkpoint signaling	3/49	147/28564	0.00206878316313696	0.0944744311165878	0.0732110733420899	Rbm38/Cdt1/Plk3	3
BP	GO:1900744	regulation of p38MAPK cascade	2/49	41/28564	0.00226504409796483	0.098735331361285	0.0765129728786205	Gadd45a/Gadd45b	2
BP	GO:0009416	response to light stimulus	4/49	327/28564	0.00238171876861251	0.0993073173521477	0.0769562219972738	Bhlhe40/Per2/Per3/Usp2	4
BP	GO:0045747	positive regulation of Notch signaling pathway	2/49	44/28564	0.00260453541342374	0.100991651275013	0.078261462927566	Ascl1/Lfng	2
BP	GO:0010830	regulation of myotube differentiation	2/49	45/28564	0.00272270051246861	0.100991651275013	0.078261462927566	Bhlhe41/Rbm38	2
BP	GO:0005978	glycogen biosynthetic process	2/49	46/28564	0.00284335201712757	0.100991651275013	0.078261462927566	Per2/Ppp1r3c	2
BP	GO:0009250	glucan biosynthetic process	2/49	46/28564	0.00284335201712757	0.100991651275013	0.078261462927566	Per2/Ppp1r3c	2
BP	GO:0045787	positive regulation of cell cycle	4/49	350/28564	0.00304097981761341	0.104153558753259	0.080711719971243	Ascl1/Cdt1/Lfng/Usp2	4
BP	GO:0038066	p38MAPK cascade	2/49	51/28564	0.00348360803666114	0.113540373266022	0.087985844383746	Gadd45a/Gadd45b	2
BP	GO:1901991	negative regulation of mitotic cell cycle phase transition	3/49	178/28564	0.0035518364942447	0.113540373266022	0.087985844383746	Rbm38/Cdt1/Plk3	3
BP	GO:0007219	Notch signaling pathway	3/49	184/28564	0.0038973446942733	0.120566243929293	0.0934304025180628	Aph1b/Ascl1/Lfng	3
BP	GO:0000075	cell cycle checkpoint signaling	3/49	190/28564	0.0042626960233005	0.127747671448287	0.0989955063305972	Rbm38/Cdt1/Plk3	3
BP	GO:0043392	negative regulation of DNA binding	2/49	61/28564	0.00494574680584685	0.142157835081847	0.110162374806853	Mndal/Per2	2
BP	GO:0032872	regulation of stress-activated MAPK cascade	3/49	203/28564	0.00512393951380102	0.142157835081847	0.110162374806853	Gadd45a/Mid1/Gadd45b	3
BP	GO:0033692	cellular polysaccharide biosynthetic process	2/49	63/28564	0.0052666689536837	0.142157835081847	0.110162374806853	Per2/Ppp1r3c	2
BP	GO:0070302	regulation of stress-activated protein kinase signaling cascade	3/49	206/28564	0.00533647764645098	0.142157835081847	0.110162374806853	Gadd45a/Mid1/Gadd45b	3
BP	GO:0051098	regulation of binding	4/49	416/28564	0.00560435551425901	0.145258836166875	0.112565433657663	Mndal/Per2/Cdt1/Lfng	4
BP	GO:2000134	negative regulation of G1/S transition of mitotic cell cycle	2/49	68/28564	0.00610971451308193	0.154189900474884	0.119486383552239	Rbm38/Plk3	2
BP	GO:0016051	carbohydrate biosynthetic process	3/49	220/28564	0.00639829181895953	0.157332355240569	0.12192156610487	Per2/Isyna1/Ppp1r3c	3
BP	GO:0000271	polysaccharide biosynthetic process	2/49	71/28564	0.006643153619607	0.159191021428744	0.123361902342016	Per2/Ppp1r3c	2
BP	GO:0006836	neurotransmitter transport	3/49	225/28564	0.00680587265753754	0.159191021428744	0.123361902342016	Per2/Cspg5/Stx1b	3
BP	GO:0003002	regionalization	4/49	449/28564	0.00730702520647379	0.166843742214485	0.129292225457907	Bhlhe41/Bhlhe40/Ascl1/Lfng	4
BP	GO:0009952	anterior/posterior pattern specification	3/49	233/28564	0.0074895926988546	0.167035334841897	0.12944069633761	Bhlhe41/Bhlhe40/Lfng	3
BP	GO:0045930	negative regulation of mitotic cell cycle	3/49	238/28564	0.0079368711198875	0.168844145368734	0.130842397925829	Rbm38/Cdt1/Plk3	3
BP	GO:1902807	negative regulation of cell cycle G1/S phase transition	2/49	78/28564	0.00796697494800943	0.168844145368734	0.130842397925829	Rbm38/Plk3	2
BP	GO:0001505	regulation of neurotransmitter levels	3/49	242/28564	0.00830584853157618	0.168844145368734	0.130842397925829	Per2/Cspg5/Stx1b	3
BP	GO:0051403	stress-activated MAPK cascade	3/49	243/28564	0.0083996502204389	0.168844145368734	0.130842397925829	Gadd45a/Mid1/Gadd45b	3
BP	GO:0005977	glycogen metabolic process	2/49	82/28564	0.0087723689887997	0.168844145368734	0.130842397925829	Per2/Ppp1r3c	2
BP	GO:0006073	cellular glucan metabolic process	2/49	82/28564	0.0087723689887997	0.168844145368734	0.130842397925829	Per2/Ppp1r3c	2
BP	GO:0044042	glucan metabolic process	2/49	83/28564	0.00897919855454166	0.168844145368734	0.130842397925829	Per2/Ppp1r3c	2
BP	GO:0071479	cellular response to ionizing radiation	2/49	83/28564	0.00897919855454166	0.168844145368734	0.130842397925829	Mndal/Gadd45a	2
BP	GO:0031098	stress-activated protein kinase signaling cascade	3/49	255/28564	0.00957426326042553	0.176571508975925	0.136830564005272	Gadd45a/Mid1/Gadd45b	3
BP	GO:1901988	negative regulation of cell cycle phase transition	3/49	258/28564	0.00988215278774185	0.177544775007282	0.137584777076056	Rbm38/Cdt1/Plk3	3
BP	GO:0007389	pattern specification process	4/49	492/28564	0.00999730745609305	0.177544775007282	0.137584777076056	Bhlhe41/Bhlhe40/Ascl1/Lfng	4
BP	GO:0008593	regulation of Notch signaling pathway	2/49	90/28564	0.0104875236656475	0.177571841448889	0.137605751674349	Ascl1/Lfng	2
BP	GO:0043242	negative regulation of protein-containing complex disassembly	2/49	91/28564	0.0107115517026872	0.177571841448889	0.137605751674349	Per2/Mid1	2
BP	GO:0006112	energy reserve metabolic process	2/49	93/28564	0.0111659460440396	0.177571841448889	0.137605751674349	Per2/Ppp1r3c	2
BP	GO:0016575	histone deacetylation	2/49	93/28564	0.0111659460440396	0.177571841448889	0.137605751674349	Rcor2/Per2	2
BP	GO:0007626	locomotory behavior	3/49	270/28564	0.0111713016121072	0.177571841448889	0.137605751674349	Ciart/Aph1b/Usp2	3
BP	GO:0010001	glial cell differentiation	3/49	274/28564	0.0116216413782986	0.177571841448889	0.137605751674349	Ascl1/Cspg5/Ldlr	3
BP	GO:0044264	cellular polysaccharide metabolic process	2/49	100/28564	0.0128220832724733	0.177571841448889	0.137605751674349	Per2/Ppp1r3c	2
BP	GO:0046330	positive regulation of JNK cascade	2/49	104/28564	0.0138136576182966	0.177571841448889	0.137605751674349	Gadd45a/Gadd45b	2
BP	GO:0046928	regulation of neurotransmitter secretion	2/49	104/28564	0.0138136576182966	0.177571841448889	0.137605751674349	Cspg5/Stx1b	2
BP	GO:0051153	regulation of striated muscle cell differentiation	2/49	106/28564	0.014321581579316	0.177571841448889	0.137605751674349	Bhlhe41/Rbm38	2
BP	GO:0044262	cellular carbohydrate metabolic process	3/49	299/28564	0.0146729885824016	0.177571841448889	0.137605751674349	Per2/Isyna1/Ppp1r3c	3
BP	GO:0010948	negative regulation of cell cycle process	3/49	300/28564	0.0148036013159574	0.177571841448889	0.137605751674349	Rbm38/Cdt1/Plk3	3
BP	GO:0005976	polysaccharide metabolic process	2/49	112/28564	0.0158931954358463	0.177571841448889	0.137605751674349	Per2/Ppp1r3c	2
BP	GO:0016079	synaptic vesicle exocytosis	2/49	115/28564	0.0167055532679469	0.177571841448889	0.137605751674349	Cspg5/Stx1b	2
BP	GO:0043255	regulation of carbohydrate biosynthetic process	2/49	116/28564	0.0169802245305914	0.177571841448889	0.137605751674349	Isyna1/Ppp1r3c	2
BP	GO:0002315	marginal zone B cell differentiation	1/49	10/28564	0.0170253018227635	0.177571841448889	0.137605751674349	Lfng	1
BP	GO:0003357	noradrenergic neuron differentiation	1/49	10/28564	0.0170253018227635	0.177571841448889	0.137605751674349	Ascl1	1
BP	GO:0005981	regulation of glycogen catabolic process	1/49	10/28564	0.0170253018227635	0.177571841448889	0.137605751674349	Ppp1r3c	1
BP	GO:0006616	SRP-dependent cotranslational protein targeting to membrane, translocation	1/49	10/28564	0.0170253018227635	0.177571841448889	0.137605751674349	Gm10320	1
BP	GO:0007220	Notch receptor processing	1/49	10/28564	0.0170253018227635	0.177571841448889	0.137605751674349	Aph1b	1
BP	GO:0010944	negative regulation of transcription by competitive promoter binding	1/49	10/28564	0.0170253018227635	0.177571841448889	0.137605751674349	Bhlhe41	1
BP	GO:0014016	neuroblast differentiation	1/49	10/28564	0.0170253018227635	0.177571841448889	0.137605751674349	Ascl1	1
BP	GO:0031204	post-translational protein targeting to membrane, translocation	1/49	10/28564	0.0170253018227635	0.177571841448889	0.137605751674349	Gm10320	1
BP	GO:0097119	postsynaptic density protein 95 clustering	1/49	10/28564	0.0170253018227635	0.177571841448889	0.137605751674349	Lrrc4	1
BP	GO:0150172	regulation of phosphatidylcholine metabolic process	1/49	10/28564	0.0170253018227635	0.177571841448889	0.137605751674349	Ldlr	1
BP	GO:1904350	regulation of protein catabolic process in the vacuole	1/49	10/28564	0.0170253018227635	0.177571841448889	0.137605751674349	Ldlr	1
BP	GO:0006476	protein deacetylation	2/49	117/28564	0.017256826498338	0.177571841448889	0.137605751674349	Rcor2/Per2	2
BP	GO:0031570	DNA integrity checkpoint signaling	2/49	122/28564	0.0186685474481304	0.177571841448889	0.137605751674349	Rbm38/Cdt1	2
BP	GO:0010807	regulation of synaptic vesicle priming	1/49	11/28564	0.0187121323967875	0.177571841448889	0.137605751674349	Stx1b	1
BP	GO:0010898	positive regulation of triglyceride catabolic process	1/49	11/28564	0.0187121323967875	0.177571841448889	0.137605751674349	Ldlr	1
BP	GO:0034384	high-density lipoprotein particle clearance	1/49	11/28564	0.0187121323967875	0.177571841448889	0.137605751674349	Ldlr	1
BP	GO:1901977	negative regulation of cell cycle checkpoint	1/49	11/28564	0.0187121323967875	0.177571841448889	0.137605751674349	Cdt1	1
BP	GO:2000104	negative regulation of DNA-templated DNA replication	1/49	11/28564	0.0187121323967875	0.177571841448889	0.137605751674349	Cdt1	1
BP	GO:2001204	regulation of osteoclast development	1/49	11/28564	0.0187121323967875	0.177571841448889	0.137605751674349	Slc9b2	1
BP	GO:0006020	inositol metabolic process	1/49	12/28564	0.020396127266418	0.177571841448889	0.137605751674349	Isyna1	1
BP	GO:0010985	negative regulation of lipoprotein particle clearance	1/49	12/28564	0.020396127266418	0.177571841448889	0.137605751674349	Ldlr	1
BP	GO:0033262	regulation of nuclear cell cycle DNA replication	1/49	12/28564	0.020396127266418	0.177571841448889	0.137605751674349	Cdt1	1
BP	GO:0060579	ventral spinal cord interneuron fate commitment	1/49	12/28564	0.020396127266418	0.177571841448889	0.137605751674349	Ascl1	1
BP	GO:0060581	cell fate commitment involved in pattern specification	1/49	12/28564	0.020396127266418	0.177571841448889	0.137605751674349	Ascl1	1
BP	GO:0061669	spontaneous neurotransmitter secretion	1/49	12/28564	0.020396127266418	0.177571841448889	0.137605751674349	Stx1b	1
BP	GO:0061684	chaperone-mediated autophagy	1/49	12/28564	0.020396127266418	0.177571841448889	0.137605751674349	Plk3	1
BP	GO:0070932	histone H3 deacetylation	1/49	12/28564	0.020396127266418	0.177571841448889	0.137605751674349	Per2	1
BP	GO:1905907	negative regulation of amyloid fibril formation	1/49	12/28564	0.020396127266418	0.177571841448889	0.137605751674349	Ldlr	1
BP	GO:0035601	protein deacylation	2/49	129/28564	0.0207240620350467	0.177571841448889	0.137605751674349	Rcor2/Per2	2
BP	GO:0098732	macromolecule deacylation	2/49	129/28564	0.0207240620350467	0.177571841448889	0.137605751674349	Rcor2/Per2	2
BP	GO:1901990	regulation of mitotic cell cycle phase transition	3/49	342/28564	0.0208917866069286	0.177571841448889	0.137605751674349	Rbm38/Cdt1/Plk3	3
BP	GO:0045931	positive regulation of mitotic cell cycle	2/49	132/28564	0.021632724165069	0.177571841448889	0.137605751674349	Cdt1/Usp2	2
BP	GO:0043244	regulation of protein-containing complex disassembly	2/49	133/28564	0.0219392577405093	0.177571841448889	0.137605751674349	Per2/Mid1	2
BP	GO:0006977	DNA damage response, signal transduction by p53 class mediator resulting in cell cycle arrest	1/49	13/28564	0.0220772910995627	0.177571841448889	0.137605751674349	Rbm38	1
BP	GO:0021527	spinal cord association neuron differentiation	1/49	13/28564	0.0220772910995627	0.177571841448889	0.137605751674349	Ascl1	1
BP	GO:0030174	regulation of DNA-templated DNA replication initiation	1/49	13/28564	0.0220772910995627	0.177571841448889	0.137605751674349	Cdt1	1
BP	GO:0045842	positive regulation of mitotic metaphase/anaphase transition	1/49	13/28564	0.0220772910995627	0.177571841448889	0.137605751674349	Cdt1	1
BP	GO:0048484	enteric nervous system development	1/49	13/28564	0.0220772910995627	0.177571841448889	0.137605751674349	Ascl1	1
BP	GO:0048934	peripheral nervous system neuron differentiation	1/49	13/28564	0.0220772910995627	0.177571841448889	0.137605751674349	Ascl1	1
BP	GO:0048935	peripheral nervous system neuron development	1/49	13/28564	0.0220772910995627	0.177571841448889	0.137605751674349	Ascl1	1
BP	GO:2000105	positive regulation of DNA-templated DNA replication	1/49	13/28564	0.0220772910995627	0.177571841448889	0.137605751674349	Cdt1	1
BP	GO:0016081	synaptic vesicle docking	1/49	14/28564	0.023755628556609	0.177571841448889	0.137605751674349	Stx1b	1
BP	GO:0021514	ventral spinal cord interneuron differentiation	1/49	14/28564	0.023755628556609	0.177571841448889	0.137605751674349	Ascl1	1
BP	GO:0048505	regulation of timing of cell differentiation	1/49	14/28564	0.023755628556609	0.177571841448889	0.137605751674349	Ascl1	1
BP	GO:0061140	lung secretory cell differentiation	1/49	14/28564	0.023755628556609	0.177571841448889	0.137605751674349	Ascl1	1
BP	GO:0070344	regulation of fat cell proliferation	1/49	14/28564	0.023755628556609	0.177571841448889	0.137605751674349	Per2	1
BP	GO:0070508	cholesterol import	1/49	14/28564	0.023755628556609	0.177571841448889	0.137605751674349	Ldlr	1
BP	GO:1902101	positive regulation of metaphase/anaphase transition of cell cycle	1/49	14/28564	0.023755628556609	0.177571841448889	0.137605751674349	Cdt1	1
BP	GO:1902931	negative regulation of alcohol biosynthetic process	1/49	14/28564	0.023755628556609	0.177571841448889	0.137605751674349	Isyna1	1
BP	GO:0010212	response to ionizing radiation	2/49	143/28564	0.0251031102504534	0.177571841448889	0.137605751674349	Mndal/Gadd45a	2
BP	GO:0014902	myotube differentiation	2/49	144/28564	0.0254291982800422	0.177571841448889	0.137605751674349	Bhlhe41/Rbm38	2
BP	GO:0010988	regulation of low-density lipoprotein particle clearance	1/49	15/28564	0.0254311442904341	0.177571841448889	0.137605751674349	Ldlr	1
BP	GO:0021548	pons development	1/49	15/28564	0.0254311442904341	0.177571841448889	0.137605751674349	Ascl1	1
BP	GO:0034638	phosphatidylcholine catabolic process	1/49	15/28564	0.0254311442904341	0.177571841448889	0.137605751674349	Ldlr	1
BP	GO:0035563	positive regulation of chromatin binding	1/49	15/28564	0.0254311442904341	0.177571841448889	0.137605751674349	Cdt1	1
BP	GO:0043031	negative regulation of macrophage activation	1/49	15/28564	0.0254311442904341	0.177571841448889	0.137605751674349	Ldlr	1
BP	GO:0043584	nose development	1/49	15/28564	0.0254311442904341	0.177571841448889	0.137605751674349	Ascl1	1
BP	GO:0048308	organelle inheritance	1/49	15/28564	0.0254311442904341	0.177571841448889	0.137605751674349	Plk3	1
BP	GO:0048313	Golgi inheritance	1/49	15/28564	0.0254311442904341	0.177571841448889	0.137605751674349	Plk3	1
BP	GO:0070341	fat cell proliferation	1/49	15/28564	0.0254311442904341	0.177571841448889	0.137605751674349	Per2	1
BP	GO:0097475	motor neuron migration	1/49	15/28564	0.0254311442904341	0.177571841448889	0.137605751674349	Ascl1	1
BP	GO:0150079	negative regulation of neuroinflammatory response	1/49	15/28564	0.0254311442904341	0.177571841448889	0.137605751674349	Ldlr	1
BP	GO:0042063	gliogenesis	3/49	378/28564	0.0270541123562463	0.177571841448889	0.137605751674349	Ascl1/Cspg5/Ldlr	3
BP	GO:0000076	DNA replication checkpoint signaling	1/49	16/28564	0.0271038429464217	0.177571841448889	0.137605751674349	Cdt1	1
BP	GO:0010832	negative regulation of myotube differentiation	1/49	16/28564	0.0271038429464217	0.177571841448889	0.137605751674349	Bhlhe41	1
BP	GO:0010896	regulation of triglyceride catabolic process	1/49	16/28564	0.0271038429464217	0.177571841448889	0.137605751674349	Ldlr	1
BP	GO:0040034	regulation of development, heterochronic	1/49	16/28564	0.0271038429464217	0.177571841448889	0.137605751674349	Ascl1	1
BP	GO:0042159	lipoprotein catabolic process	1/49	16/28564	0.0271038429464217	0.177571841448889	0.137605751674349	Ldlr	1
BP	GO:0061101	neuroendocrine cell differentiation	1/49	16/28564	0.0271038429464217	0.177571841448889	0.137605751674349	Ascl1	1
BP	GO:0061548	ganglion development	1/49	16/28564	0.0271038429464217	0.177571841448889	0.137605751674349	Ascl1	1
BP	GO:1903978	regulation of microglial cell activation	1/49	16/28564	0.0271038429464217	0.177571841448889	0.137605751674349	Ldlr	1
BP	GO:1905906	regulation of amyloid fibril formation	1/49	16/28564	0.0271038429464217	0.177571841448889	0.137605751674349	Ldlr	1
BP	GO:0046328	regulation of JNK cascade	2/49	152/28564	0.0280998879421444	0.177571841448889	0.137605751674349	Gadd45a/Gadd45b	2
BP	GO:0050729	positive regulation of inflammatory response	2/49	152/28564	0.0280998879421444	0.177571841448889	0.137605751674349	C2cd4a/Ldlr	2
BP	GO:0045862	positive regulation of proteolysis	3/49	384/28564	0.0281660495320329	0.177571841448889	0.137605751674349	Mndal/Aph1b/Plk3	3
BP	GO:0045786	negative regulation of cell cycle	3/49	385/28564	0.0283537260176763	0.177571841448889	0.137605751674349	Rbm38/Cdt1/Plk3	3
BP	GO:0030299	intestinal cholesterol absorption	1/49	17/28564	0.0287737291624652	0.177571841448889	0.137605751674349	Ldlr	1
BP	GO:0040015	negative regulation of multicellular organism growth	1/49	17/28564	0.0287737291624652	0.177571841448889	0.137605751674349	Stc2	1
BP	GO:0043471	regulation of cellular carbohydrate catabolic process	1/49	17/28564	0.0287737291624652	0.177571841448889	0.137605751674349	Ppp1r3c	1
BP	GO:0098712	L-glutamate import across plasma membrane	1/49	17/28564	0.0287737291624652	0.177571841448889	0.137605751674349	Per2	1
BP	GO:0099550	trans-synaptic signaling, modulating synaptic transmission	1/49	17/28564	0.0287737291624652	0.177571841448889	0.137605751674349	Cspg5	1
BP	GO:1901970	positive regulation of mitotic sister chromatid separation	1/49	17/28564	0.0287737291624652	0.177571841448889	0.137605751674349	Cdt1	1
BP	GO:2001256	regulation of store-operated calcium entry	1/49	17/28564	0.0287737291624652	0.177571841448889	0.137605751674349	Stc2	1
BP	GO:0007614	short-term memory	1/49	18/28564	0.0304408075689895	0.177571841448889	0.137605751674349	Aph1b	1
BP	GO:0021781	glial cell fate commitment	1/49	18/28564	0.0304408075689895	0.177571841448889	0.137605751674349	Ascl1	1
BP	GO:0034501	protein localization to kinetochore	1/49	18/28564	0.0304408075689895	0.177571841448889	0.137605751674349	Cdt1	1
BP	GO:0036035	osteoclast development	1/49	18/28564	0.0304408075689895	0.177571841448889	0.137605751674349	Slc9b2	1
BP	GO:0060134	prepulse inhibition	1/49	18/28564	0.0304408075689895	0.177571841448889	0.137605751674349	Aph1b	1
BP	GO:0098814	spontaneous synaptic transmission	1/49	18/28564	0.0304408075689895	0.177571841448889	0.137605751674349	Stx1b	1
BP	GO:1903083	protein localization to condensed chromosome	1/49	18/28564	0.0304408075689895	0.177571841448889	0.137605751674349	Cdt1	1
BP	GO:2000678	negative regulation of transcription regulatory region DNA binding	1/49	18/28564	0.0304408075689895	0.177571841448889	0.137605751674349	Per2	1
BP	GO:0051147	regulation of muscle cell differentiation	2/49	161/28564	0.0312331195684327	0.177571841448889	0.137605751674349	Bhlhe41/Rbm38	2
BP	GO:0007613	memory	2/49	162/28564	0.0315894739810705	0.177571841448889	0.137605751674349	Aph1b/Ldlr	2
BP	GO:0072331	signal transduction by p53 class mediator	2/49	162/28564	0.0315894739810705	0.177571841448889	0.137605751674349	Mndal/Rbm38	2
BP	GO:0006614	SRP-dependent cotranslational protein targeting to membrane	1/49	19/28564	0.0321050827889543	0.177571841448889	0.137605751674349	Gm10320	1
BP	GO:0006978	DNA damage response, signal transduction by p53 class mediator resulting in transcription of p21 class mediator	1/49	19/28564	0.0321050827889543	0.177571841448889	0.137605751674349	Rbm38	1
BP	GO:0010867	positive regulation of triglyceride biosynthetic process	1/49	19/28564	0.0321050827889543	0.177571841448889	0.137605751674349	Ldlr	1
BP	GO:0042754	negative regulation of circadian rhythm	1/49	19/28564	0.0321050827889543	0.177571841448889	0.137605751674349	Per2	1
BP	GO:0051315	attachment of mitotic spindle microtubules to kinetochore	1/49	19/28564	0.0321050827889543	0.177571841448889	0.137605751674349	Cdt1	1
BP	GO:1901862	negative regulation of muscle tissue development	1/49	19/28564	0.0321050827889543	0.177571841448889	0.137605751674349	Usp2	1
BP	GO:1905146	lysosomal protein catabolic process	1/49	19/28564	0.0321050827889543	0.177571841448889	0.137605751674349	Ldlr	1
BP	GO:2000045	regulation of G1/S transition of mitotic cell cycle	2/49	167/28564	0.0333954193999081	0.177571841448889	0.137605751674349	Rbm38/Plk3	2
BP	GO:0006613	cotranslational protein targeting to membrane	1/49	20/28564	0.0337665594378713	0.177571841448889	0.137605751674349	Gm10320	1
BP	GO:0010958	regulation of amino acid import across plasma membrane	1/49	20/28564	0.0337665594378713	0.177571841448889	0.137605751674349	Per2	1
BP	GO:0021516	dorsal spinal cord development	1/49	20/28564	0.0337665594378713	0.177571841448889	0.137605751674349	Ascl1	1
BP	GO:0035372	protein localization to microtubule	1/49	20/28564	0.0337665594378713	0.177571841448889	0.137605751674349	Mid1	1
BP	GO:0042772	DNA damage response, signal transduction resulting in transcription	1/49	20/28564	0.0337665594378713	0.177571841448889	0.137605751674349	Rbm38	1
BP	GO:0044241	lipid digestion	1/49	20/28564	0.0337665594378713	0.177571841448889	0.137605751674349	Ldlr	1
BP	GO:0048143	astrocyte activation	1/49	20/28564	0.0337665594378713	0.177571841448889	0.137605751674349	Ldlr	1
BP	GO:0048712	negative regulation of astrocyte differentiation	1/49	20/28564	0.0337665594378713	0.177571841448889	0.137605751674349	Ldlr	1
BP	GO:0051580	regulation of neurotransmitter uptake	1/49	20/28564	0.0337665594378713	0.177571841448889	0.137605751674349	Per2	1
BP	GO:1903789	regulation of amino acid transmembrane transport	1/49	20/28564	0.0337665594378713	0.177571841448889	0.137605751674349	Per2	1
BP	GO:0007269	neurotransmitter secretion	2/49	169/28564	0.0341289604561651	0.177571841448889	0.137605751674349	Cspg5/Stx1b	2
BP	GO:0099643	signal release from synapse	2/49	169/28564	0.0341289604561651	0.177571841448889	0.137605751674349	Cspg5/Stx1b	2
BP	GO:0001956	positive regulation of neurotransmitter secretion	1/49	21/28564	0.0354252421238141	0.177571841448889	0.137605751674349	Stx1b	1
BP	GO:0006089	lactate metabolic process	1/49	21/28564	0.0354252421238141	0.177571841448889	0.137605751674349	Per2	1
BP	GO:0006620	post-translational protein targeting to endoplasmic reticulum membrane	1/49	21/28564	0.0354252421238141	0.177571841448889	0.137605751674349	Gm10320	1
BP	GO:0007039	protein catabolic process in the vacuole	1/49	21/28564	0.0354252421238141	0.177571841448889	0.137605751674349	Ldlr	1
BP	GO:0090266	regulation of mitotic cell cycle spindle assembly checkpoint	1/49	21/28564	0.0354252421238141	0.177571841448889	0.137605751674349	Cdt1	1
BP	GO:0097154	GABAergic neuron differentiation	1/49	21/28564	0.0354252421238141	0.177571841448889	0.137605751674349	Ascl1	1
BP	GO:1903504	regulation of mitotic spindle checkpoint	1/49	21/28564	0.0354252421238141	0.177571841448889	0.137605751674349	Cdt1	1
BP	GO:0042770	signal transduction in response to DNA damage	2/49	174/28564	0.0359902814483531	0.177571841448889	0.137605751674349	Rbm38/Gadd45a	2
BP	GO:0010675	regulation of cellular carbohydrate metabolic process	2/49	175/28564	0.0363672047672767	0.177571841448889	0.137605751674349	Isyna1/Ppp1r3c	2
BP	GO:0021513	spinal cord dorsal/ventral patterning	1/49	22/28564	0.0370811354474287	0.177571841448889	0.137605751674349	Ascl1	1
BP	GO:0048486	parasympathetic nervous system development	1/49	22/28564	0.0370811354474287	0.177571841448889	0.137605751674349	Ascl1	1
BP	GO:0051383	kinetochore organization	1/49	22/28564	0.0370811354474287	0.177571841448889	0.137605751674349	Cdt1	1
BP	GO:0070935	3'-UTR-mediated mRNA stabilization	1/49	22/28564	0.0370811354474287	0.177571841448889	0.137605751674349	Rbm38	1
BP	GO:0098856	intestinal lipid absorption	1/49	22/28564	0.0370811354474287	0.177571841448889	0.137605751674349	Ldlr	1
BP	GO:0098969	neurotransmitter receptor transport to postsynaptic membrane	1/49	22/28564	0.0370811354474287	0.177571841448889	0.137605751674349	Stx1b	1
BP	GO:0032102	negative regulation of response to external stimulus	3/49	429/28564	0.0372737469640717	0.177571841448889	0.137605751674349	Mndal/Aph1b/Ldlr	3
BP	GO:1902904	negative regulation of supramolecular fiber organization	2/49	178/28564	0.0375071818385878	0.177571841448889	0.137605751674349	Mid1/Ldlr	2
BP	GO:0007254	JNK cascade	2/49	179/28564	0.0378902227868842	0.177571841448889	0.137605751674349	Gadd45a/Gadd45b	2
BP	GO:0010950	positive regulation of endopeptidase activity	2/49	179/28564	0.0378902227868842	0.177571841448889	0.137605751674349	Mndal/Aph1b	2
BP	GO:0051100	negative regulation of binding	2/49	180/28564	0.038274777846689	0.177571841448889	0.137605751674349	Mndal/Per2	2
BP	GO:0010984	regulation of lipoprotein particle clearance	1/49	23/28564	0.0387342440019475	0.177571841448889	0.137605751674349	Ldlr	1
BP	GO:0071398	cellular response to fatty acid	1/49	23/28564	0.0387342440019475	0.177571841448889	0.137605751674349	Ldlr	1
BP	GO:0090231	regulation of spindle checkpoint	1/49	23/28564	0.0387342440019475	0.177571841448889	0.137605751674349	Cdt1	1
BP	GO:1903540	establishment of protein localization to postsynaptic membrane	1/49	23/28564	0.0387342440019475	0.177571841448889	0.137605751674349	Stx1b	1
BP	GO:1901987	regulation of cell cycle phase transition	3/49	437/28564	0.0390336688243061	0.177571841448889	0.137605751674349	Rbm38/Cdt1/Plk3	3
BP	GO:0002115	store-operated calcium entry	1/49	24/28564	0.0403845723731997	0.177571841448889	0.137605751674349	Stc2	1
BP	GO:0021511	spinal cord patterning	1/49	24/28564	0.0403845723731997	0.177571841448889	0.137605751674349	Ascl1	1
BP	GO:0031571	mitotic G1 DNA damage checkpoint signaling	1/49	24/28564	0.0403845723731997	0.177571841448889	0.137605751674349	Rbm38	1
BP	GO:0034383	low-density lipoprotein particle clearance	1/49	24/28564	0.0403845723731997	0.177571841448889	0.137605751674349	Ldlr	1
BP	GO:0048485	sympathetic nervous system development	1/49	24/28564	0.0403845723731997	0.177571841448889	0.137605751674349	Ascl1	1
BP	GO:0048643	positive regulation of skeletal muscle tissue development	1/49	24/28564	0.0403845723731997	0.177571841448889	0.137605751674349	Usp2	1
BP	GO:0050872	white fat cell differentiation	1/49	24/28564	0.0403845723731997	0.177571841448889	0.137605751674349	Per2	1
BP	GO:0098877	neurotransmitter receptor transport to plasma membrane	1/49	24/28564	0.0403845723731997	0.177571841448889	0.137605751674349	Stx1b	1
BP	GO:0071478	cellular response to radiation	2/49	189/28564	0.0418029092216588	0.177571841448889	0.137605751674349	Mndal/Gadd45a	2
BP	GO:0022411	cellular component disassembly	3/49	450/28564	0.0419830964776208	0.177571841448889	0.137605751674349	Per2/Mid1/Plk3	3
BP	GO:0044772	mitotic cell cycle phase transition	3/49	450/28564	0.0419830964776208	0.177571841448889	0.137605751674349	Rbm38/Cdt1/Plk3	3
BP	GO:0005980	glycogen catabolic process	1/49	25/28564	0.0420321251396223	0.177571841448889	0.137605751674349	Ppp1r3c	1
BP	GO:0006353	DNA-templated transcription termination	1/49	25/28564	0.0420321251396223	0.177571841448889	0.137605751674349	Per2	1
BP	GO:0010866	regulation of triglyceride biosynthetic process	1/49	25/28564	0.0420321251396223	0.177571841448889	0.137605751674349	Ldlr	1
BP	GO:0021544	subpallium development	1/49	25/28564	0.0420321251396223	0.177571841448889	0.137605751674349	Ascl1	1
BP	GO:0030325	adrenal gland development	1/49	25/28564	0.0420321251396223	0.177571841448889	0.137605751674349	Ascl1	1
BP	GO:0035561	regulation of chromatin binding	1/49	25/28564	0.0420321251396223	0.177571841448889	0.137605751674349	Cdt1	1
BP	GO:0048791	calcium ion-regulated exocytosis of neurotransmitter	1/49	25/28564	0.0420321251396223	0.177571841448889	0.137605751674349	Stx1b	1
BP	GO:0048857	neural nucleus development	1/49	25/28564	0.0420321251396223	0.177571841448889	0.137605751674349	Ascl1	1
BP	GO:0031349	positive regulation of defense response	3/49	452/28564	0.0424466452866531	0.178536547499563	0.138353331359082	C2cd4a/Mndal/Ldlr	3
BP	GO:1902806	regulation of cell cycle G1/S phase transition	2/49	193/28564	0.0434090295233742	0.179768899959278	0.139308318282476	Rbm38/Plk3	2
BP	GO:0006817	phosphate ion transport	1/49	26/28564	0.043676906872275	0.179768899959278	0.139308318282476	Stc2	1
BP	GO:0009251	glucan catabolic process	1/49	26/28564	0.043676906872275	0.179768899959278	0.139308318282476	Ppp1r3c	1
BP	GO:0044247	cellular polysaccharide catabolic process	1/49	26/28564	0.043676906872275	0.179768899959278	0.139308318282476	Ppp1r3c	1
BP	GO:0071459	protein localization to chromosome, centromeric region	1/49	26/28564	0.043676906872275	0.179768899959278	0.139308318282476	Cdt1	1
BP	GO:0050821	protein stabilization	2/49	196/28564	0.0446286587227973	0.182608598013938	0.141508885569222	Per3/Usp2	2
BP	GO:0050905	neuromuscular process	2/49	197/28564	0.0450380350657239	0.182608598013938	0.141508885569222	Aph1b/Ascl1	2
BP	GO:0008156	negative regulation of DNA replication	1/49	27/28564	0.0453189221348459	0.182608598013938	0.141508885569222	Cdt1	1
BP	GO:0016082	synaptic vesicle priming	1/49	27/28564	0.0453189221348459	0.182608598013938	0.141508885569222	Stx1b	1
BP	GO:0051590	positive regulation of neurotransmitter transport	1/49	27/28564	0.0453189221348459	0.182608598013938	0.141508885569222	Stx1b	1
BP	GO:0051099	positive regulation of binding	2/49	200/28564	0.0462745823717556	0.185571543699091	0.143804961145446	Cdt1/Lfng	2
BP	GO:0007263	nitric oxide mediated signal transduction	1/49	28/28564	0.0469581754836699	0.185571543699091	0.143804961145446	Rasd1	1
BP	GO:0015813	L-glutamate transmembrane transport	1/49	28/28564	0.0469581754836699	0.185571543699091	0.143804961145446	Per2	1
BP	GO:0019433	triglyceride catabolic process	1/49	28/28564	0.0469581754836699	0.185571543699091	0.143804961145446	Ldlr	1
BP	GO:0010952	positive regulation of peptidase activity	2/49	203/28564	0.0475236355567177	0.185571543699091	0.143804961145446	Mndal/Aph1b	2
BP	GO:0045187	regulation of circadian sleep/wake cycle, sleep	1/49	29/28564	0.0485946714677356	0.185571543699091	0.143804961145446	Per3	1
BP	GO:0051938	L-glutamate import	1/49	29/28564	0.0485946714677356	0.185571543699091	0.143804961145446	Per2	1
BP	GO:0051984	positive regulation of chromosome segregation	1/49	29/28564	0.0485946714677356	0.185571543699091	0.143804961145446	Cdt1	1
BP	GO:0090208	positive regulation of triglyceride metabolic process	1/49	29/28564	0.0485946714677356	0.185571543699091	0.143804961145446	Ldlr	1
BP	GO:1901863	positive regulation of muscle tissue development	1/49	29/28564	0.0485946714677356	0.185571543699091	0.143804961145446	Usp2	1
BP	GO:1905820	positive regulation of chromosome separation	1/49	29/28564	0.0485946714677356	0.185571543699091	0.143804961145446	Cdt1	1
BP	GO:1990000	amyloid fibril formation	1/49	29/28564	0.0485946714677356	0.185571543699091	0.143804961145446	Ldlr	1
BP	GO:0006469	negative regulation of protein kinase activity	2/49	206/28564	0.0487850393703317	0.185571543699091	0.143804961145446	Gadd45a/Gadd45b	2
BP	GO:0006109	regulation of carbohydrate metabolic process	2/49	207/28564	0.0492082252329574	0.185571543699091	0.143804961145446	Isyna1/Ppp1r3c	2
BP	GO:0045732	positive regulation of protein catabolic process	2/49	207/28564	0.0492082252329574	0.185571543699091	0.143804961145446	Ldlr/Plk3	2
BP	GO:0000272	polysaccharide catabolic process	1/49	30/28564	0.0502284146286988	0.185571543699091	0.143804961145446	Ppp1r3c	1
BP	GO:0001919	regulation of receptor recycling	1/49	30/28564	0.0502284146286988	0.185571543699091	0.143804961145446	Ldlr	1
BP	GO:0046885	regulation of hormone biosynthetic process	1/49	30/28564	0.0502284146286988	0.185571543699091	0.143804961145446	Stc2	1
BP	GO:0060004	reflex	1/49	30/28564	0.0502284146286988	0.185571543699091	0.143804961145446	Ascl1	1
BP	GO:0097202	activation of cysteine-type endopeptidase activity	1/49	30/28564	0.0502284146286988	0.185571543699091	0.143804961145446	Mndal	1
BP	GO:0007519	skeletal muscle tissue development	2/49	211/28564	0.0509144070548428	0.185571543699091	0.143804961145446	Hlf/Usp2	2
BP	GO:0001963	synaptic transmission, dopaminergic	1/49	31/28564	0.051859409500893	0.185571543699091	0.143804961145446	Aph1b	1
BP	GO:0031629	synaptic vesicle fusion to presynaptic active zone membrane	1/49	31/28564	0.051859409500893	0.185571543699091	0.143804961145446	Stx1b	1
BP	GO:0032367	intracellular cholesterol transport	1/49	31/28564	0.051859409500893	0.185571543699091	0.143804961145446	Ldlr	1
BP	GO:0033137	negative regulation of peptidyl-serine phosphorylation	1/49	31/28564	0.051859409500893	0.185571543699091	0.143804961145446	Gadd45a	1
BP	GO:0033139	regulation of peptidyl-serine phosphorylation of STAT protein	1/49	31/28564	0.051859409500893	0.185571543699091	0.143804961145446	Gadd45a	1
BP	GO:0050802	circadian sleep/wake cycle, sleep	1/49	31/28564	0.051859409500893	0.185571543699091	0.143804961145446	Per3	1
BP	GO:0051446	positive regulation of meiotic cell cycle	1/49	31/28564	0.051859409500893	0.185571543699091	0.143804961145446	Lfng	1
BP	GO:0098810	neurotransmitter reuptake	1/49	31/28564	0.051859409500893	0.185571543699091	0.143804961145446	Per2	1
BP	GO:0150077	regulation of neuroinflammatory response	1/49	31/28564	0.051859409500893	0.185571543699091	0.143804961145446	Ldlr	1
BP	GO:0005979	regulation of glycogen biosynthetic process	1/49	32/28564	0.0534876606113426	0.187206812139699	0.145072179760307	Ppp1r3c	1
BP	GO:0010962	regulation of glucan biosynthetic process	1/49	32/28564	0.0534876606113426	0.187206812139699	0.145072179760307	Ppp1r3c	1
BP	GO:0042749	regulation of circadian sleep/wake cycle	1/49	32/28564	0.0534876606113426	0.187206812139699	0.145072179760307	Per3	1
BP	GO:0048641	regulation of skeletal muscle tissue development	1/49	32/28564	0.0534876606113426	0.187206812139699	0.145072179760307	Usp2	1
BP	GO:0050996	positive regulation of lipid catabolic process	1/49	32/28564	0.0534876606113426	0.187206812139699	0.145072179760307	Ldlr	1
BP	GO:0099500	vesicle fusion to plasma membrane	1/49	32/28564	0.0534876606113426	0.187206812139699	0.145072179760307	Stx1b	1
BP	GO:0009743	response to carbohydrate	2/49	220/28564	0.0548303992285018	0.18998500881553	0.147225087781971	Slc9b2/Cdt1	2
BP	GO:0006270	DNA replication initiation	1/49	33/28564	0.0551131724797728	0.18998500881553	0.147225087781971	Cdt1	1
BP	GO:0033260	nuclear DNA replication	1/49	33/28564	0.0551131724797728	0.18998500881553	0.147225087781971	Cdt1	1
BP	GO:0099637	neurotransmitter receptor transport	1/49	33/28564	0.0551131724797728	0.18998500881553	0.147225087781971	Stx1b	1
BP	GO:0050796	regulation of insulin secretion	2/49	221/28564	0.0552719681538404	0.18998500881553	0.147225087781971	Slc9b2/Per2	2
BP	GO:0060538	skeletal muscle organ development	2/49	224/28564	0.0566042825226151	0.190243970923979	0.14742576529535	Hlf/Usp2	2
BP	GO:0002313	mature B cell differentiation involved in immune response	1/49	34/28564	0.0567359496186214	0.190243970923979	0.14742576529535	Lfng	1
BP	GO:0002675	positive regulation of acute inflammatory response	1/49	34/28564	0.0567359496186214	0.190243970923979	0.14742576529535	C2cd4a	1
BP	GO:0022410	circadian sleep/wake cycle process	1/49	34/28564	0.0567359496186214	0.190243970923979	0.14742576529535	Per3	1
BP	GO:0032366	intracellular sterol transport	1/49	34/28564	0.0567359496186214	0.190243970923979	0.14742576529535	Ldlr	1
BP	GO:0046475	glycerophospholipid catabolic process	1/49	34/28564	0.0567359496186214	0.190243970923979	0.14742576529535	Ldlr	1
BP	GO:0071404	cellular response to low-density lipoprotein particle stimulus	1/49	34/28564	0.0567359496186214	0.190243970923979	0.14742576529535	Ldlr	1
BP	GO:0017157	regulation of exocytosis	2/49	226/28564	0.0574987773665384	0.192130060956482	0.148887353092889	Cspg5/Stx1b	2
BP	GO:0048499	synaptic vesicle membrane organization	1/49	35/28564	0.0583559965330511	0.19364498503528	0.150061313248349	Stx1b	1
BP	GO:0055094	response to lipoprotein particle	1/49	35/28564	0.0583559965330511	0.19364498503528	0.150061313248349	Ldlr	1
BP	GO:0033673	negative regulation of kinase activity	2/49	230/28564	0.0593026571447543	0.193651217826269	0.15006614322523	Gadd45a/Gadd45b	2
BP	GO:0000082	G1/S transition of mitotic cell cycle	2/49	231/28564	0.0597566978744132	0.193651217826269	0.15006614322523	Rbm38/Plk3	2
BP	GO:0099504	synaptic vesicle cycle	2/49	231/28564	0.0597566978744132	0.193651217826269	0.15006614322523	Cspg5/Stx1b	2
BP	GO:0007026	negative regulation of microtubule depolymerization	1/49	36/28564	0.0599733177209613	0.193651217826269	0.15006614322523	Mid1	1
BP	GO:0042501	serine phosphorylation of STAT protein	1/49	36/28564	0.0599733177209613	0.193651217826269	0.15006614322523	Gadd45a	1
BP	GO:0043537	negative regulation of blood vessel endothelial cell migration	1/49	36/28564	0.0599733177209613	0.193651217826269	0.15006614322523	Gadd45a	1
BP	GO:0045746	negative regulation of Notch signaling pathway	1/49	36/28564	0.0599733177209613	0.193651217826269	0.15006614322523	Lfng	1
BP	GO:0099560	synaptic membrane adhesion	1/49	36/28564	0.0599733177209613	0.193651217826269	0.15006614322523	Lrrc4	1
BP	GO:0045672	positive regulation of osteoclast differentiation	1/49	37/28564	0.061587917672997	0.194285569238171	0.150557721181218	Slc9b2	1
BP	GO:0045686	negative regulation of glial cell differentiation	1/49	37/28564	0.061587917672997	0.194285569238171	0.150557721181218	Ldlr	1
BP	GO:0048710	regulation of astrocyte differentiation	1/49	37/28564	0.061587917672997	0.194285569238171	0.150557721181218	Ldlr	1
BP	GO:0070542	response to fatty acid	1/49	37/28564	0.061587917672997	0.194285569238171	0.150557721181218	Ldlr	1
BP	GO:0097242	amyloid-beta clearance	1/49	37/28564	0.061587917672997	0.194285569238171	0.150557721181218	Ldlr	1
BP	GO:1903421	regulation of synaptic vesicle recycling	1/49	37/28564	0.061587917672997	0.194285569238171	0.150557721181218	Stx1b	1
BP	GO:1904861	excitatory synapse assembly	1/49	37/28564	0.061587917672997	0.194285569238171	0.150557721181218	Lrrc4	1
BP	GO:1901617	organic hydroxy compound biosynthetic process	2/49	236/28564	0.062045059910884	0.195085942473894	0.151177954433422	Per2/Isyna1	2
BP	GO:0001964	startle response	1/49	38/28564	0.0631998008725627	0.196144365814847	0.151998158460328	Aph1b	1
BP	GO:0034381	plasma lipoprotein particle clearance	1/49	38/28564	0.0631998008725627	0.196144365814847	0.151998158460328	Ldlr	1
BP	GO:0044786	cell cycle DNA replication	1/49	38/28564	0.0631998008725627	0.196144365814847	0.151998158460328	Cdt1	1
BP	GO:0071402	cellular response to lipoprotein particle stimulus	1/49	38/28564	0.0631998008725627	0.196144365814847	0.151998158460328	Ldlr	1
BP	GO:0003018	vascular process in circulatory system	2/49	240/28564	0.0638972229514678	0.196682923899384	0.15241550329067	C2cd4a/Per2	2
BP	GO:0032984	protein-containing complex disassembly	2/49	240/28564	0.0638972229514678	0.196682923899384	0.15241550329067	Per2/Mid1	2
BP	GO:0014002	astrocyte development	1/49	39/28564	0.0648089717958346	0.196682923899384	0.15241550329067	Ldlr	1
BP	GO:0031114	regulation of microtubule depolymerization	1/49	39/28564	0.0648089717958346	0.196682923899384	0.15241550329067	Mid1	1
BP	GO:0060479	lung cell differentiation	1/49	39/28564	0.0648089717958346	0.196682923899384	0.15241550329067	Ascl1	1
BP	GO:0060487	lung epithelial cell differentiation	1/49	39/28564	0.0648089717958346	0.196682923899384	0.15241550329067	Ascl1	1
BP	GO:0070873	regulation of glycogen metabolic process	1/49	39/28564	0.0648089717958346	0.196682923899384	0.15241550329067	Ppp1r3c	1
BP	GO:0019432	triglyceride biosynthetic process	1/49	40/28564	0.066415434911768	0.197802490932874	0.153283089400812	Ldlr	1
BP	GO:0042745	circadian sleep/wake cycle	1/49	40/28564	0.066415434911768	0.197802490932874	0.153283089400812	Per3	1
BP	GO:0046461	neutral lipid catabolic process	1/49	40/28564	0.066415434911768	0.197802490932874	0.153283089400812	Ldlr	1
BP	GO:0046464	acylglycerol catabolic process	1/49	40/28564	0.066415434911768	0.197802490932874	0.153283089400812	Ldlr	1
BP	GO:0048665	neuron fate specification	1/49	40/28564	0.066415434911768	0.197802490932874	0.153283089400812	Ascl1	1
BP	GO:1903725	regulation of phospholipid metabolic process	1/49	40/28564	0.066415434911768	0.197802490932874	0.153283089400812	Ldlr	1
BP	GO:0001709	cell fate determination	1/49	41/28564	0.0680191946821133	0.199481369113598	0.154584102512705	Ascl1	1
BP	GO:0030224	monocyte differentiation	1/49	41/28564	0.0680191946821133	0.199481369113598	0.154584102512705	Mndal	1
BP	GO:0030431	sleep	1/49	41/28564	0.0680191946821133	0.199481369113598	0.154584102512705	Per3	1
BP	GO:0032885	regulation of polysaccharide biosynthetic process	1/49	41/28564	0.0680191946821133	0.199481369113598	0.154584102512705	Ppp1r3c	1
BP	GO:2000463	positive regulation of excitatory postsynaptic potential	1/49	41/28564	0.0680191946821133	0.199481369113598	0.154584102512705	Stx1b	1
BP	GO:0008608	attachment of spindle microtubules to kinetochore	1/49	42/28564	0.0696202555614238	0.203269816949969	0.157519884492265	Cdt1	1
BP	GO:0045055	regulated exocytosis	2/49	254/28564	0.070525089285903	0.203269816949969	0.157519884492265	Cspg5/Stx1b	2
BP	GO:0002335	mature B cell differentiation	1/49	43/28564	0.0712186219970695	0.203269816949969	0.157519884492265	Lfng	1
BP	GO:0007616	long-term memory	1/49	43/28564	0.0712186219970695	0.203269816949969	0.157519884492265	Ldlr	1
BP	GO:0050892	intestinal absorption	1/49	43/28564	0.0712186219970695	0.203269816949969	0.157519884492265	Ldlr	1
BP	GO:0051154	negative regulation of striated muscle cell differentiation	1/49	43/28564	0.0712186219970695	0.203269816949969	0.157519884492265	Bhlhe41	1
BP	GO:0060563	neuroepithelial cell differentiation	1/49	43/28564	0.0712186219970695	0.203269816949969	0.157519884492265	Ascl1	1
BP	GO:0098751	bone cell development	1/49	43/28564	0.0712186219970695	0.203269816949969	0.157519884492265	Slc9b2	1
BP	GO:1900026	positive regulation of substrate adhesion-dependent cell spreading	1/49	43/28564	0.0712186219970695	0.203269816949969	0.157519884492265	Cspg5	1
BP	GO:0001504	neurotransmitter uptake	1/49	44/28564	0.0728142984292474	0.206232920318098	0.159816082261761	Per2	1
BP	GO:0097106	postsynaptic density organization	1/49	44/28564	0.0728142984292474	0.206232920318098	0.159816082261761	Lrrc4	1
BP	GO:0044843	cell cycle G1/S phase transition	2/49	259/28564	0.0729451015147027	0.206232920318098	0.159816082261761	Rbm38/Plk3	2
BP	GO:0034976	response to endoplasmic reticulum stress	2/49	260/28564	0.0734323457175738	0.206232920318098	0.159816082261761	Foxred2/Stc2	2
BP	GO:0090150	establishment of protein localization to membrane	2/49	260/28564	0.0734323457175738	0.206232920318098	0.159816082261761	Gm10320/Stx1b	2
BP	GO:0006509	membrane protein ectodomain proteolysis	1/49	45/28564	0.0744072892909925	0.206232920318098	0.159816082261761	Aph1b	1
BP	GO:0006904	vesicle docking involved in exocytosis	1/49	45/28564	0.0744072892909925	0.206232920318098	0.159816082261761	Stx1b	1
BP	GO:0032365	intracellular lipid transport	1/49	45/28564	0.0744072892909925	0.206232920318098	0.159816082261761	Ldlr	1
BP	GO:0045840	positive regulation of mitotic nuclear division	1/49	45/28564	0.0744072892909925	0.206232920318098	0.159816082261761	Cdt1	1
BP	GO:0090181	regulation of cholesterol metabolic process	1/49	45/28564	0.0744072892909925	0.206232920318098	0.159816082261761	Ldlr	1
BP	GO:0090276	regulation of peptide hormone secretion	2/49	264/28564	0.0753919637486229	0.207640163671948	0.160906597390259	Slc9b2/Per2	2
BP	GO:0030073	insulin secretion	2/49	265/28564	0.0758845040462478	0.207640163671948	0.160906597390259	Slc9b2/Per2	2
BP	GO:0002931	response to ischemia	1/49	46/28564	0.0759975990081896	0.207640163671948	0.160906597390259	Per2	1
BP	GO:0044275	cellular carbohydrate catabolic process	1/49	46/28564	0.0759975990081896	0.207640163671948	0.160906597390259	Ppp1r3c	1
BP	GO:0045047	protein targeting to ER	1/49	46/28564	0.0759975990081896	0.207640163671948	0.160906597390259	Gm10320	1
BP	GO:0045926	negative regulation of growth	2/49	267/28564	0.0768727134511125	0.208328490756948	0.161440002715993	Mndal/Stc2	2
BP	GO:0031348	negative regulation of defense response	2/49	268/28564	0.077368372856602	0.208328490756948	0.161440002715993	Mndal/Ldlr	2
BP	GO:0001774	microglial cell activation	1/49	47/28564	0.0775852319995841	0.208328490756948	0.161440002715993	Ldlr	1
BP	GO:0043114	regulation of vascular permeability	1/49	47/28564	0.0775852319995841	0.208328490756948	0.161440002715993	C2cd4a	1
BP	GO:0002791	regulation of peptide secretion	2/49	269/28564	0.0778650622845542	0.208328490756948	0.161440002715993	Slc9b2/Per2	2
BP	GO:0051348	negative regulation of transferase activity	2/49	269/28564	0.0778650622845542	0.208328490756948	0.161440002715993	Gadd45a/Gadd45b	2
BP	GO:0090087	regulation of peptide transport	2/49	271/28564	0.078861511946609	0.208328490756948	0.161440002715993	Slc9b2/Per2	2
BP	GO:0099003	vesicle-mediated transport in synapse	2/49	271/28564	0.078861511946609	0.208328490756948	0.161440002715993	Cspg5/Stx1b	2
BP	GO:0001941	postsynaptic membrane organization	1/49	48/28564	0.0791701926767949	0.208328490756948	0.161440002715993	Lrrc4	1
BP	GO:0007094	mitotic spindle assembly checkpoint signaling	1/49	48/28564	0.0791701926767949	0.208328490756948	0.161440002715993	Cdt1	1
BP	GO:0032881	regulation of polysaccharide metabolic process	1/49	48/28564	0.0791701926767949	0.208328490756948	0.161440002715993	Ppp1r3c	1
BP	GO:0034205	amyloid-beta formation	1/49	48/28564	0.0791701926767949	0.208328490756948	0.161440002715993	Aph1b	1
BP	GO:0071173	spindle assembly checkpoint signaling	1/49	48/28564	0.0791701926767949	0.208328490756948	0.161440002715993	Cdt1	1
BP	GO:0006898	receptor-mediated endocytosis	2/49	273/28564	0.0798620240434921	0.208328490756948	0.161440002715993	Slc9b2/Ldlr	2
BP	GO:0014003	oligodendrocyte development	1/49	49/28564	0.0807524854443235	0.208328490756948	0.161440002715993	Ascl1	1
BP	GO:0031111	negative regulation of microtubule polymerization or depolymerization	1/49	49/28564	0.0807524854443235	0.208328490756948	0.161440002715993	Mid1	1
BP	GO:0045740	positive regulation of DNA replication	1/49	49/28564	0.0807524854443235	0.208328490756948	0.161440002715993	Cdt1	1
BP	GO:0048483	autonomic nervous system development	1/49	49/28564	0.0807524854443235	0.208328490756948	0.161440002715993	Ascl1	1
BP	GO:0072583	clathrin-dependent endocytosis	1/49	49/28564	0.0807524854443235	0.208328490756948	0.161440002715993	Slc9b2	1
BP	GO:1901976	regulation of cell cycle checkpoint	1/49	49/28564	0.0807524854443235	0.208328490756948	0.161440002715993	Cdt1	1
BP	GO:0002573	myeloid leukocyte differentiation	2/49	277/28564	0.0818750829920318	0.208328490756948	0.161440002715993	Mndal/Slc9b2	2
BP	GO:0033046	negative regulation of sister chromatid segregation	1/49	50/28564	0.0823321146995655	0.208328490756948	0.161440002715993	Cdt1	1
BP	GO:0033048	negative regulation of mitotic sister chromatid segregation	1/49	50/28564	0.0823321146995655	0.208328490756948	0.161440002715993	Cdt1	1
BP	GO:0045841	negative regulation of mitotic metaphase/anaphase transition	1/49	50/28564	0.0823321146995655	0.208328490756948	0.161440002715993	Cdt1	1
BP	GO:0071174	mitotic spindle checkpoint signaling	1/49	50/28564	0.0823321146995655	0.208328490756948	0.161440002715993	Cdt1	1
BP	GO:0072599	establishment of protein localization to endoplasmic reticulum	1/49	50/28564	0.0823321146995655	0.208328490756948	0.161440002715993	Gm10320	1
BP	GO:0090207	regulation of triglyceride metabolic process	1/49	50/28564	0.0823321146995655	0.208328490756948	0.161440002715993	Ldlr	1
BP	GO:2000816	negative regulation of mitotic sister chromatid separation	1/49	50/28564	0.0823321146995655	0.208328490756948	0.161440002715993	Cdt1	1
BP	GO:0002269	leukocyte activation involved in inflammatory response	1/49	51/28564	0.0839090848328236	0.211204231902041	0.163668500875738	Ldlr	1
BP	GO:0032350	regulation of hormone metabolic process	1/49	51/28564	0.0839090848328236	0.211204231902041	0.163668500875738	Stc2	1
BP	GO:1902100	negative regulation of metaphase/anaphase transition of cell cycle	1/49	52/28564	0.0854834002273168	0.213518689472036	0.165462043540154	Cdt1	1
BP	GO:1905819	negative regulation of chromosome separation	1/49	52/28564	0.0854834002273168	0.213518689472036	0.165462043540154	Cdt1	1
BP	GO:0016485	protein processing	2/49	286/28564	0.0864617564566343	0.213518689472036	0.165462043540154	Mndal/Aph1b	2
BP	GO:0001881	receptor recycling	1/49	53/28564	0.0870550652591932	0.213518689472036	0.165462043540154	Ldlr	1
BP	GO:0007080	mitotic metaphase plate congression	1/49	53/28564	0.0870550652591932	0.213518689472036	0.165462043540154	Cdt1	1
BP	GO:0021879	forebrain neuron differentiation	1/49	53/28564	0.0870550652591932	0.213518689472036	0.165462043540154	Ascl1	1
BP	GO:0031577	spindle checkpoint signaling	1/49	53/28564	0.0870550652591932	0.213518689472036	0.165462043540154	Cdt1	1
BP	GO:0051985	negative regulation of chromosome segregation	1/49	53/28564	0.0870550652591932	0.213518689472036	0.165462043540154	Cdt1	1
BP	GO:1902930	regulation of alcohol biosynthetic process	1/49	53/28564	0.0870550652591932	0.213518689472036	0.165462043540154	Isyna1	1
BP	GO:2000677	regulation of transcription regulatory region DNA binding	1/49	53/28564	0.0870550652591932	0.213518689472036	0.165462043540154	Per2	1
BP	GO:0006605	protein targeting	2/49	290/28564	0.0885250549948804	0.215165814788205	0.1667384504039	Gm10320/Ppp1r3c	2
BP	GO:0046460	neutral lipid biosynthetic process	1/49	54/28564	0.0886240842975401	0.215165814788205	0.1667384504039	Ldlr	1
BP	GO:0046463	acylglycerol biosynthetic process	1/49	54/28564	0.0886240842975401	0.215165814788205	0.1667384504039	Ldlr	1
BP	GO:0090329	regulation of DNA-templated DNA replication	1/49	54/28564	0.0886240842975401	0.215165814788205	0.1667384504039	Cdt1	1
BP	GO:0051924	regulation of calcium ion transport	2/49	292/28564	0.0895622842102687	0.215692400933951	0.167146517819406	Stc2/Usp2	2
BP	GO:0007019	microtubule depolymerization	1/49	55/28564	0.0901904617043946	0.215692400933951	0.167146517819406	Mid1	1
BP	GO:0033047	regulation of mitotic sister chromatid segregation	1/49	55/28564	0.0901904617043946	0.215692400933951	0.167146517819406	Cdt1	1
BP	GO:0061900	glial cell activation	1/49	55/28564	0.0901904617043946	0.215692400933951	0.167146517819406	Ldlr	1
BP	GO:0089718	amino acid import across plasma membrane	1/49	55/28564	0.0901904617043946	0.215692400933951	0.167146517819406	Per2	1
BP	GO:0099084	postsynaptic specialization organization	1/49	55/28564	0.0901904617043946	0.215692400933951	0.167146517819406	Lrrc4	1
BP	GO:0010596	negative regulation of endothelial cell migration	1/49	56/28564	0.091754201834756	0.216729752609682	0.167950392780238	Gadd45a	1
BP	GO:0021517	ventral spinal cord development	1/49	56/28564	0.091754201834756	0.216729752609682	0.167950392780238	Ascl1	1
BP	GO:0050435	amyloid-beta metabolic process	1/49	56/28564	0.091754201834756	0.216729752609682	0.167950392780238	Aph1b	1
BP	GO:0072698	protein localization to microtubule cytoskeleton	1/49	56/28564	0.091754201834756	0.216729752609682	0.167950392780238	Mid1	1
BP	GO:1901861	regulation of muscle tissue development	1/49	56/28564	0.091754201834756	0.216729752609682	0.167950392780238	Usp2	1
BP	GO:0002673	regulation of acute inflammatory response	1/49	57/28564	0.0933153090365975	0.217735721085394	0.16872994795707	C2cd4a	1
BP	GO:0009395	phospholipid catabolic process	1/49	57/28564	0.0933153090365975	0.217735721085394	0.16872994795707	Ldlr	1
BP	GO:0010677	negative regulation of cellular carbohydrate metabolic process	1/49	57/28564	0.0933153090365975	0.217735721085394	0.16872994795707	Isyna1	1
BP	GO:0051955	regulation of amino acid transport	1/49	57/28564	0.0933153090365975	0.217735721085394	0.16872994795707	Per2	1
BP	GO:0060428	lung epithelium development	1/49	57/28564	0.0933153090365975	0.217735721085394	0.16872994795707	Ascl1	1
BP	GO:0010965	regulation of mitotic sister chromatid separation	1/49	58/28564	0.0948737876508751	0.218711447974012	0.169486068020035	Cdt1	1
BP	GO:0014014	negative regulation of gliogenesis	1/49	58/28564	0.0948737876508751	0.218711447974012	0.169486068020035	Ldlr	1
BP	GO:0033619	membrane protein proteolysis	1/49	58/28564	0.0948737876508751	0.218711447974012	0.169486068020035	Aph1b	1
BP	GO:0043030	regulation of macrophage activation	1/49	58/28564	0.0948737876508751	0.218711447974012	0.169486068020035	Ldlr	1
BP	GO:0065002	intracellular protein transmembrane transport	1/49	58/28564	0.0948737876508751	0.218711447974012	0.169486068020035	Gm10320	1
BP	GO:0035458	cellular response to interferon-beta	1/49	59/28564	0.0964296420115398	0.220059902836724	0.170531026181579	Mndal	1
BP	GO:0050881	musculoskeletal movement	1/49	59/28564	0.0964296420115398	0.220059902836724	0.170531026181579	Ascl1	1
BP	GO:0051445	regulation of meiotic cell cycle	1/49	59/28564	0.0964296420115398	0.220059902836724	0.170531026181579	Lfng	1
BP	GO:2000300	regulation of synaptic vesicle exocytosis	1/49	59/28564	0.0964296420115398	0.220059902836724	0.170531026181579	Cspg5	1
BP	GO:0000381	regulation of alternative mRNA splicing, via spliceosome	1/49	60/28564	0.0979828764455488	0.220059902836724	0.170531026181579	Rbm38	1
BP	GO:0021515	cell differentiation in spinal cord	1/49	60/28564	0.0979828764455488	0.220059902836724	0.170531026181579	Ascl1	1
BP	GO:0042987	amyloid precursor protein catabolic process	1/49	60/28564	0.0979828764455488	0.220059902836724	0.170531026181579	Aph1b	1
BP	GO:0044380	protein localization to cytoskeleton	1/49	60/28564	0.0979828764455488	0.220059902836724	0.170531026181579	Mid1	1
BP	GO:0045839	negative regulation of mitotic nuclear division	1/49	60/28564	0.0979828764455488	0.220059902836724	0.170531026181579	Cdt1	1
BP	GO:0050879	multicellular organismal movement	1/49	60/28564	0.0979828764455488	0.220059902836724	0.170531026181579	Ascl1	1
BP	GO:1900024	regulation of substrate adhesion-dependent cell spreading	1/49	60/28564	0.0979828764455488	0.220059902836724	0.170531026181579	Cspg5	1
BP	GO:0046470	phosphatidylcholine metabolic process	1/49	61/28564	0.0995334952728777	0.222117849735241	0.17212579102473	Ldlr	1
BP	GO:0051306	mitotic sister chromatid separation	1/49	61/28564	0.0995334952728777	0.222117849735241	0.17212579102473	Cdt1	1
BP	GO:0031647	regulation of protein stability	2/49	311/28564	0.0995940306424961	0.222117849735241	0.17212579102473	Per3/Usp2	2
BP	GO:0031122	cytoplasmic microtubule organization	1/49	62/28564	0.101081502806528	0.223873351481432	0.173486182038187	Plk3	1
BP	GO:0042446	hormone biosynthetic process	1/49	62/28564	0.101081502806528	0.223873351481432	0.173486182038187	Stc2	1
BP	GO:0048255	mRNA stabilization	1/49	62/28564	0.101081502806528	0.223873351481432	0.173486182038187	Rbm38	1
BP	GO:0045912	negative regulation of carbohydrate metabolic process	1/49	63/28564	0.102626903352541	0.22573211081442	0.174926590456046	Isyna1	1
BP	GO:0071806	protein transmembrane transport	1/49	63/28564	0.102626903352541	0.22573211081442	0.174926590456046	Gm10320	1
BP	GO:0098815	modulation of excitatory postsynaptic potential	1/49	63/28564	0.102626903352541	0.22573211081442	0.174926590456046	Stx1b	1
BP	GO:0046173	polyol biosynthetic process	1/49	64/28564	0.104169701210011	0.22807932296895	0.176745515631501	Isyna1	1
BP	GO:0048278	vesicle docking	1/49	64/28564	0.104169701210011	0.22807932296895	0.176745515631501	Stx1b	1
BP	GO:0030072	peptide hormone secretion	2/49	320/28564	0.104452846799137	0.228178314533878	0.176822227167464	Slc9b2/Per2	2
BP	GO:0021872	forebrain generation of neurons	1/49	65/28564	0.105709900671088	0.229877085586334	0.178138655862963	Ascl1	1
BP	GO:0051785	positive regulation of nuclear division	1/49	65/28564	0.105709900671088	0.229877085586334	0.178138655862963	Cdt1	1
BP	GO:0045071	negative regulation of viral genome replication	1/49	66/28564	0.107247506020999	0.232167851634624	0.179913839255852	Mndal	1
BP	GO:0046503	glycerolipid catabolic process	1/49	66/28564	0.107247506020999	0.232167851634624	0.179913839255852	Ldlr	1
BP	GO:0007611	learning or memory	2/49	326/28564	0.107728065710227	0.232682916702946	0.180312978642533	Aph1b/Ldlr	2
BP	GO:0032731	positive regulation of interleukin-1 beta production	1/49	67/28564	0.108782521538052	0.232955693619513	0.180524361665525	Mndal	1
BP	GO:0043470	regulation of carbohydrate catabolic process	1/49	67/28564	0.108782521538052	0.232955693619513	0.180524361665525	Ppp1r3c	1
BP	GO:1903539	protein localization to postsynaptic membrane	1/49	67/28564	0.108782521538052	0.232955693619513	0.180524361665525	Stx1b	1
BP	GO:0002790	peptide secretion	2/49	328/28564	0.108826017457291	0.232955693619513	0.180524361665525	Slc9b2/Per2	2
BP	GO:0030330	DNA damage response, signal transduction by p53 class mediator	1/49	68/28564	0.110314951493648	0.234053182483205	0.181374838738974	Rbm38	1
BP	GO:0051148	negative regulation of muscle cell differentiation	1/49	68/28564	0.110314951493648	0.234053182483205	0.181374838738974	Bhlhe41	1
BP	GO:0062237	protein localization to postsynapse	1/49	68/28564	0.110314951493648	0.234053182483205	0.181374838738974	Stx1b	1
BP	GO:0097006	regulation of plasma lipoprotein particle levels	1/49	68/28564	0.110314951493648	0.234053182483205	0.181374838738974	Ldlr	1
BP	GO:0002227	innate immune response in mucosa	1/49	69/28564	0.111844800152296	0.235734424936377	0.182677683996578	Ear2	1
BP	GO:0051310	metaphase plate congression	1/49	69/28564	0.111844800152296	0.235734424936377	0.182677683996578	Cdt1	1
BP	GO:1902475	L-alpha-amino acid transmembrane transport	1/49	69/28564	0.111844800152296	0.235734424936377	0.182677683996578	Per2	1
BP	GO:0050708	regulation of protein secretion	2/49	336/28564	0.113248009189559	0.236871060629586	0.183558497123635	Slc9b2/Per2	2
BP	GO:0015800	acidic amino acid transport	1/49	70/28564	0.113372071771616	0.236871060629586	0.183558497123635	Per2	1
BP	GO:0042149	cellular response to glucose starvation	1/49	70/28564	0.113372071771616	0.236871060629586	0.183558497123635	Mndal	1
BP	GO:0051784	negative regulation of nuclear division	1/49	70/28564	0.113372071771616	0.236871060629586	0.183558497123635	Cdt1	1
BP	GO:0046883	regulation of hormone secretion	2/49	337/28564	0.113804086991373	0.237256781358102	0.183857403697734	Slc9b2/Per2	2
BP	GO:0035456	response to interferon-beta	1/49	71/28564	0.114896770602359	0.238027564717955	0.184454706866666	Mndal	1
BP	GO:0050994	regulation of lipid catabolic process	1/49	71/28564	0.114896770602359	0.238027564717955	0.184454706866666	Ldlr	1
BP	GO:0051321	meiotic cell cycle	2/49	339/28564	0.114918417585415	0.238027564717955	0.184454706866666	Lfng/Utp14b	2
BP	GO:0030968	endoplasmic reticulum unfolded protein response	1/49	72/28564	0.116418900888411	0.239432300378464	0.185543278708299	Stc2	1
BP	GO:1902373	negative regulation of mRNA catabolic process	1/49	72/28564	0.116418900888411	0.239432300378464	0.185543278708299	Rbm38	1
BP	GO:0015833	peptide transport	2/49	342/28564	0.116595291216624	0.239432300378464	0.185543278708299	Slc9b2/Per2	2
BP	GO:0051146	striated muscle cell differentiation	2/49	342/28564	0.116595291216624	0.239432300378464	0.185543278708299	Bhlhe41/Rbm38	2
BP	GO:0043489	RNA stabilization	1/49	73/28564	0.117938466866808	0.241157760608248	0.186880389648673	Rbm38	1
BP	GO:1905818	regulation of chromosome separation	1/49	73/28564	0.117938466866808	0.241157760608248	0.186880389648673	Cdt1	1
BP	GO:0006066	alcohol metabolic process	2/49	346/28564	0.118840995067275	0.241683118954144	0.187287505605209	Isyna1/Ldlr	2
BP	GO:0015980	energy derivation by oxidation of organic compounds	2/49	347/28564	0.119404157764563	0.241683118954144	0.187287505605209	Per2/Ppp1r3c	2
BP	GO:0002763	positive regulation of myeloid leukocyte differentiation	1/49	74/28564	0.119455472767742	0.241683118954144	0.187287505605209	Slc9b2	1
BP	GO:0010633	negative regulation of epithelial cell migration	1/49	74/28564	0.119455472767742	0.241683118954144	0.187287505605209	Gadd45a	1
BP	GO:0051926	negative regulation of calcium ion transport	1/49	74/28564	0.119455472767742	0.241683118954144	0.187287505605209	Usp2	1
BP	GO:0071214	cellular response to abiotic stimulus	2/49	349/28564	0.120532539938296	0.24219239244088	0.187682156921422	Mndal/Gadd45a	2
BP	GO:0104004	cellular response to environmental stimulus	2/49	349/28564	0.120532539938296	0.24219239244088	0.187682156921422	Mndal/Gadd45a	2
BP	GO:0007422	peripheral nervous system development	1/49	75/28564	0.120969922814579	0.24219239244088	0.187682156921422	Ascl1	1
BP	GO:0017156	calcium-ion regulated exocytosis	1/49	75/28564	0.120969922814579	0.24219239244088	0.187682156921422	Stx1b	1
BP	GO:2000179	positive regulation of neural precursor cell proliferation	1/49	75/28564	0.120969922814579	0.24219239244088	0.187682156921422	Ascl1	1
BP	GO:0001541	ovarian follicle development	1/49	76/28564	0.122481821223863	0.244199722564832	0.189237697306154	Lfng	1
BP	GO:0042982	amyloid precursor protein metabolic process	1/49	76/28564	0.122481821223863	0.244199722564832	0.189237697306154	Aph1b	1
BP	GO:0001933	negative regulation of protein phosphorylation	2/49	354/28564	0.123365312748373	0.245450902335456	0.190207274078077	Gadd45a/Gadd45b	2
BP	GO:0001756	somitogenesis	1/49	77/28564	0.12399117220533	0.245676723439899	0.190382269632368	Lfng	1
BP	GO:0070972	protein localization to endoplasmic reticulum	1/49	77/28564	0.12399117220533	0.245676723439899	0.190382269632368	Gm10320	1
BP	GO:0000380	alternative mRNA splicing, via spliceosome	1/49	78/28564	0.125497979961918	0.246624104064507	0.191116423324232	Rbm38	1
BP	GO:0032732	positive regulation of interleukin-1 production	1/49	78/28564	0.125497979961918	0.246624104064507	0.191116423324232	Mndal	1
BP	GO:0150076	neuroinflammatory response	1/49	78/28564	0.125497979961918	0.246624104064507	0.191116423324232	Ldlr	1
BP	GO:2000379	positive regulation of reactive oxygen species metabolic process	1/49	78/28564	0.125497979961918	0.246624104064507	0.191116423324232	Gadd45a	1
BP	GO:0006644	phospholipid metabolic process	2/49	360/28564	0.126786376569196	0.248055308540731	0.19222550664591	Isyna1/Ldlr	2
BP	GO:0015807	L-amino acid transport	1/49	79/28564	0.12700224868978	0.248055308540731	0.19222550664591	Per2	1
BP	GO:0044773	mitotic DNA damage checkpoint signaling	1/49	79/28564	0.12700224868978	0.248055308540731	0.19222550664591	Rbm38	1
BP	GO:0140056	organelle localization by membrane tethering	1/49	80/28564	0.12850398257829	0.250478291245081	0.194103148695491	Stx1b	1
BP	GO:0042176	regulation of protein catabolic process	2/49	364/28564	0.129079880869379	0.250582197882053	0.19418366906836	Ldlr/Plk3	2
BP	GO:0050890	cognition	2/49	364/28564	0.129079880869379	0.250582197882053	0.19418366906836	Aph1b/Ldlr	2
BP	GO:0030433	ubiquitin-dependent ERAD pathway	1/49	81/28564	0.130003185810057	0.25135696611259	0.194784060233235	Foxred2	1
BP	GO:1901880	negative regulation of protein depolymerization	1/49	81/28564	0.130003185810057	0.25135696611259	0.194784060233235	Mid1	1
BP	GO:0052548	regulation of endopeptidase activity	2/49	368/28564	0.131383342347286	0.253229655011924	0.196235263090301	Mndal/Aph1b	2
BP	GO:0051304	chromosome separation	1/49	82/28564	0.131499862560937	0.253229655011924	0.196235263090301	Cdt1	1
BP	GO:0002385	mucosal immune response	1/49	83/28564	0.132994017000039	0.254301833059418	0.197066126052301	Ear2	1
BP	GO:0044774	mitotic DNA integrity checkpoint signaling	1/49	83/28564	0.132994017000039	0.254301833059418	0.197066126052301	Rbm38	1
BP	GO:0048844	artery morphogenesis	1/49	83/28564	0.132994017000039	0.254301833059418	0.197066126052301	Ldlr	1
BP	GO:0051604	protein maturation	2/49	371/28564	0.133117330756859	0.254301833059418	0.197066126052301	Mndal/Aph1b	2
BP	GO:0051303	establishment of chromosome localization	1/49	84/28564	0.134485653289741	0.256405052693562	0.19869597409764	Cdt1	1
BP	GO:0043112	receptor metabolic process	1/49	85/28564	0.135974775585696	0.256969729293052	0.199133558949448	Ldlr	1
BP	GO:0048663	neuron fate commitment	1/49	85/28564	0.135974775585696	0.256969729293052	0.199133558949448	Ascl1	1
BP	GO:0007517	muscle organ development	2/49	377/28564	0.136601318227834	0.256969729293052	0.199133558949448	Hlf/Usp2	2
BP	GO:0050727	regulation of inflammatory response	2/49	377/28564	0.136601318227834	0.256969729293052	0.199133558949448	C2cd4a/Ldlr	2
BP	GO:0062012	regulation of small molecule metabolic process	2/49	377/28564	0.136601318227834	0.256969729293052	0.199133558949448	Isyna1/Ldlr	2
BP	GO:0002067	glandular epithelial cell differentiation	1/49	86/28564	0.137461388036846	0.256969729293052	0.199133558949448	Ascl1	1
BP	GO:0022406	membrane docking	1/49	86/28564	0.137461388036846	0.256969729293052	0.199133558949448	Stx1b	1
BP	GO:0031397	negative regulation of protein ubiquitination	1/49	86/28564	0.137461388036846	0.256969729293052	0.199133558949448	Per2	1
BP	GO:0097120	receptor localization to synapse	1/49	86/28564	0.137461388036846	0.256969729293052	0.199133558949448	Stx1b	1
BP	GO:1902369	negative regulation of RNA catabolic process	1/49	86/28564	0.137461388036846	0.256969729293052	0.199133558949448	Rbm38	1
BP	GO:0010639	negative regulation of organelle organization	2/49	381/28564	0.138935523980091	0.257734486458855	0.199726192239671	Cdt1/Mid1	2
BP	GO:0002251	organ or tissue specific immune response	1/49	87/28564	0.138945494785431	0.257734486458855	0.199726192239671	Ear2	1
BP	GO:0019229	regulation of vasoconstriction	1/49	87/28564	0.138945494785431	0.257734486458855	0.199726192239671	Per2	1
BP	GO:0032465	regulation of cytokinesis	1/49	87/28564	0.138945494785431	0.257734486458855	0.199726192239671	Plk3	1
BP	GO:0006887	exocytosis	2/49	382/28564	0.139520486141147	0.25830144055861	0.200165541994818	Cspg5/Stx1b	2
BP	GO:0043525	positive regulation of neuron apoptotic process	1/49	88/28564	0.140427099966999	0.259478976624956	0.201078050049085	Ascl1	1
BP	GO:0007405	neuroblast proliferation	1/49	89/28564	0.141906207710419	0.261205476380598	0.202415966549259	Ascl1	1
BP	GO:0040014	regulation of multicellular organism growth	1/49	89/28564	0.141906207710419	0.261205476380598	0.202415966549259	Stc2	1
BP	GO:0030071	regulation of mitotic metaphase/anaphase transition	1/49	90/28564	0.143382822137888	0.261912621771876	0.202963954745562	Cdt1	1
BP	GO:0031638	zymogen activation	1/49	90/28564	0.143382822137888	0.261912621771876	0.202963954745562	Mndal	1
BP	GO:0050000	chromosome localization	1/49	90/28564	0.143382822137888	0.261912621771876	0.202963954745562	Cdt1	1
BP	GO:0061178	regulation of insulin secretion involved in cellular response to glucose stimulus	1/49	90/28564	0.143382822137888	0.261912621771876	0.202963954745562	Slc9b2	1
BP	GO:0032436	positive regulation of proteasomal ubiquitin-dependent protein catabolic process	1/49	91/28564	0.144856947364945	0.263101917657164	0.203885575836626	Plk3	1
BP	GO:0036465	synaptic vesicle recycling	1/49	91/28564	0.144856947364945	0.263101917657164	0.203885575836626	Stx1b	1
BP	GO:0045665	negative regulation of neuron differentiation	1/49	91/28564	0.144856947364945	0.263101917657164	0.203885575836626	Ascl1	1
BP	GO:0007218	neuropeptide signaling pathway	1/49	92/28564	0.146328587500481	0.264731850738554	0.20514865992143	Ntsr2	1
BP	GO:0015914	phospholipid transport	1/49	92/28564	0.146328587500481	0.264731850738554	0.20514865992143	Ldlr	1
BP	GO:1902903	regulation of supramolecular fiber organization	2/49	394/28564	0.146582495038761	0.264731850738554	0.20514865992143	Mid1/Ldlr	2
BP	GO:0034620	cellular response to unfolded protein	1/49	93/28564	0.147797746646748	0.264930914082675	0.205302920083825	Stc2	1
BP	GO:0045670	regulation of osteoclast differentiation	1/49	93/28564	0.147797746646748	0.264930914082675	0.205302920083825	Slc9b2	1
BP	GO:0048708	astrocyte differentiation	1/49	93/28564	0.147797746646748	0.264930914082675	0.205302920083825	Ldlr	1
BP	GO:1902099	regulation of metaphase/anaphase transition of cell cycle	1/49	93/28564	0.147797746646748	0.264930914082675	0.205302920083825	Cdt1	1
BP	GO:0006094	gluconeogenesis	1/49	94/28564	0.149264428899366	0.266068006160766	0.20618408687723	Per2	1
BP	GO:0006835	dicarboxylic acid transport	1/49	94/28564	0.149264428899366	0.266068006160766	0.20618408687723	Per2	1
BP	GO:0031110	regulation of microtubule polymerization or depolymerization	1/49	94/28564	0.149264428899366	0.266068006160766	0.20618408687723	Mid1	1
BP	GO:0007091	metaphase/anaphase transition of mitotic cell cycle	1/49	95/28564	0.150728638347344	0.266203985589509	0.206289461419453	Cdt1	1
BP	GO:0035914	skeletal muscle cell differentiation	1/49	95/28564	0.150728638347344	0.266203985589509	0.206289461419453	Hlf	1
BP	GO:0060079	excitatory postsynaptic potential	1/49	95/28564	0.150728638347344	0.266203985589509	0.206289461419453	Stx1b	1
BP	GO:0072332	intrinsic apoptotic signaling pathway by p53 class mediator	1/49	95/28564	0.150728638347344	0.266203985589509	0.206289461419453	Mndal	1
BP	GO:1901879	regulation of protein depolymerization	1/49	95/28564	0.150728638347344	0.266203985589509	0.206289461419453	Mid1	1
BP	GO:0043535	regulation of blood vessel endothelial cell migration	1/49	96/28564	0.15219037907308	0.266455731087033	0.206484546564344	Gadd45a	1
BP	GO:0061053	somite development	1/49	96/28564	0.15219037907308	0.266455731087033	0.206484546564344	Lfng	1
BP	GO:1903312	negative regulation of mRNA metabolic process	1/49	96/28564	0.15219037907308	0.266455731087033	0.206484546564344	Rbm38	1
BP	GO:0046879	hormone secretion	2/49	404/28564	0.152524481890236	0.266455731087033	0.206484546564344	Slc9b2/Per2	2
BP	GO:0042326	negative regulation of phosphorylation	2/49	405/28564	0.153121386801609	0.266455731087033	0.206484546564344	Gadd45a/Gadd45b	2
BP	GO:0045685	regulation of glial cell differentiation	1/49	97/28564	0.153649655152377	0.266455731087033	0.206484546564344	Ldlr	1
BP	GO:0061515	myeloid cell development	1/49	97/28564	0.153649655152377	0.266455731087033	0.206484546564344	Slc9b2	1
BP	GO:1901992	positive regulation of mitotic cell cycle phase transition	1/49	97/28564	0.153649655152377	0.266455731087033	0.206484546564344	Cdt1	1
BP	GO:1903321	negative regulation of protein modification by small protein conjugation or removal	1/49	97/28564	0.153649655152377	0.266455731087033	0.206484546564344	Per2	1
BP	GO:2001251	negative regulation of chromosome organization	1/49	97/28564	0.153649655152377	0.266455731087033	0.206484546564344	Cdt1	1
BP	GO:0006979	response to oxidative stress	2/49	408/28564	0.154914960747103	0.266571873400749	0.206574548730508	Stc2/Plk3	2
BP	GO:0002312	B cell activation involved in immune response	1/49	98/28564	0.155106470654451	0.266571873400749	0.206574548730508	Lfng	1
BP	GO:0019319	hexose biosynthetic process	1/49	98/28564	0.155106470654451	0.266571873400749	0.206574548730508	Per2	1
BP	GO:0044784	metaphase/anaphase transition of cell cycle	1/49	98/28564	0.155106470654451	0.266571873400749	0.206574548730508	Cdt1	1
BP	GO:0045824	negative regulation of innate immune response	1/49	98/28564	0.155106470654451	0.266571873400749	0.206574548730508	Mndal	1
BP	GO:0003333	amino acid transmembrane transport	1/49	99/28564	0.156560829641942	0.26859004584369	0.208138491153773	Per2	1
BP	GO:0009914	hormone transport	2/49	413/28564	0.157913584704374	0.268677684375742	0.208206404883677	Slc9b2/Per2	2
BP	GO:0021954	central nervous system neuron development	1/49	100/28564	0.158012736170927	0.268677684375742	0.208206404883677	Ascl1	1
BP	GO:0035418	protein localization to synapse	1/49	100/28564	0.158012736170927	0.268677684375742	0.208206404883677	Stx1b	1
BP	GO:0035773	insulin secretion involved in cellular response to glucose stimulus	1/49	100/28564	0.158012736170927	0.268677684375742	0.208206404883677	Slc9b2	1
BP	GO:0120162	positive regulation of cold-induced thermogenesis	1/49	100/28564	0.158012736170927	0.268677684375742	0.208206404883677	Per2	1
BP	GO:0031667	response to nutrient levels	2/49	414/28564	0.158514680316187	0.269054121103049	0.208498117006479	Mndal/Ldlr	2
BP	GO:0042632	cholesterol homeostasis	1/49	101/28564	0.159462194290925	0.270184177252645	0.209373831447634	Ldlr	1
BP	GO:0032651	regulation of interleukin-1 beta production	1/49	102/28564	0.160909208044912	0.271198471906978	0.21015983883028	Mndal	1
BP	GO:0055092	sterol homeostasis	1/49	102/28564	0.160909208044912	0.271198471906978	0.21015983883028	Ldlr	1
BP	GO:2000117	negative regulation of cysteine-type endopeptidase activity	1/49	102/28564	0.160909208044912	0.271198471906978	0.21015983883028	Mndal	1
BP	GO:0006970	response to osmotic stress	1/49	103/28564	0.162353781469331	0.272198035715189	0.21093443083796	Plk3	1
BP	GO:0034446	substrate adhesion-dependent cell spreading	1/49	103/28564	0.162353781469331	0.272198035715189	0.21093443083796	Cspg5	1
BP	GO:0045069	regulation of viral genome replication	1/49	103/28564	0.162353781469331	0.272198035715189	0.21093443083796	Mndal	1
BP	GO:0032092	positive regulation of protein binding	1/49	104/28564	0.163795918594098	0.273659034724285	0.212066602837765	Lfng	1
BP	GO:0033045	regulation of sister chromatid segregation	1/49	104/28564	0.163795918594098	0.273659034724285	0.212066602837765	Cdt1	1
BP	GO:0021510	spinal cord development	1/49	105/28564	0.165235623442618	0.275105838335887	0.213187774397823	Ascl1	1
BP	GO:0140029	exocytic process	1/49	105/28564	0.165235623442618	0.275105838335887	0.213187774397823	Stx1b	1
BP	GO:0016570	histone modification	2/49	426/28564	0.165761968947246	0.27550386173381	0.213496214679842	Rcor2/Per2	2
BP	GO:2000060	positive regulation of ubiquitin-dependent protein catabolic process	1/49	106/28564	0.166672900031793	0.276444869414334	0.214225429785983	Plk3	1
BP	GO:0042886	amide transport	2/49	429/28564	0.167583260729757	0.276444869414334	0.214225429785983	Slc9b2/Per2	2
BP	GO:0006641	triglyceride metabolic process	1/49	107/28564	0.168107752372029	0.276444869414334	0.214225429785983	Ldlr	1
BP	GO:0036503	ERAD pathway	1/49	107/28564	0.168107752372029	0.276444869414334	0.214225429785983	Foxred2	1
BP	GO:0050795	regulation of behavior	1/49	107/28564	0.168107752372029	0.276444869414334	0.214225429785983	Per3	1
BP	GO:0043161	proteasome-mediated ubiquitin-dependent protein catabolic process	2/49	430/28564	0.168191166475029	0.276444869414334	0.214225429785983	Foxred2/Plk3	2
BP	GO:0016525	negative regulation of angiogenesis	1/49	108/28564	0.169540184467252	0.276444869414334	0.214225429785983	Gadd45a	1
BP	GO:0032611	interleukin-1 beta production	1/49	108/28564	0.169540184467252	0.276444869414334	0.214225429785983	Mndal	1
BP	GO:0009953	dorsal/ventral pattern formation	1/49	109/28564	0.170970200314915	0.276444869414334	0.214225429785983	Ascl1	1
BP	GO:0032890	regulation of organic acid transport	1/49	109/28564	0.170970200314915	0.276444869414334	0.214225429785983	Per2	1
BP	GO:0042116	macrophage activation	1/49	109/28564	0.170970200314915	0.276444869414334	0.214225429785983	Ldlr	1
BP	GO:0046364	monosaccharide biosynthetic process	1/49	109/28564	0.170970200314915	0.276444869414334	0.214225429785983	Per2	1
BP	GO:0046889	positive regulation of lipid biosynthetic process	1/49	109/28564	0.170970200314915	0.276444869414334	0.214225429785983	Ldlr	1
BP	GO:2001252	positive regulation of chromosome organization	1/49	109/28564	0.170970200314915	0.276444869414334	0.214225429785983	Cdt1	1
BP	GO:0043254	regulation of protein-containing complex assembly	2/49	435/28564	0.171236620651075	0.276444869414334	0.214225429785983	Cdt1/Stx1b	2
BP	GO:0042310	vasoconstriction	1/49	110/28564	0.172397803906009	0.276444869414334	0.214225429785983	Per2	1
BP	GO:0071901	negative regulation of protein serine/threonine kinase activity	1/49	110/28564	0.172397803906009	0.276444869414334	0.214225429785983	Gadd45a	1
BP	GO:2000181	negative regulation of blood vessel morphogenesis	1/49	110/28564	0.172397803906009	0.276444869414334	0.214225429785983	Gadd45a	1
BP	GO:2000243	positive regulation of reproductive process	1/49	110/28564	0.172397803906009	0.276444869414334	0.214225429785983	Lfng	1
BP	GO:0009306	protein secretion	2/49	438/28564	0.173068523933493	0.276444869414334	0.214225429785983	Slc9b2/Per2	2
BP	GO:0031331	positive regulation of cellular catabolic process	2/49	438/28564	0.173068523933493	0.276444869414334	0.214225429785983	Ldlr/Plk3	2
BP	GO:0035592	establishment of protein localization to extracellular region	2/49	439/28564	0.173679912026345	0.276444869414334	0.214225429785983	Slc9b2/Per2	2
BP	GO:0019751	polyol metabolic process	1/49	111/28564	0.173822999225071	0.276444869414334	0.214225429785983	Isyna1	1
BP	GO:0034502	protein localization to chromosome	1/49	111/28564	0.173822999225071	0.276444869414334	0.214225429785983	Cdt1	1
BP	GO:0048525	negative regulation of viral process	1/49	111/28564	0.173822999225071	0.276444869414334	0.214225429785983	Mndal	1
BP	GO:1901343	negative regulation of vasculature development	1/49	111/28564	0.173822999225071	0.276444869414334	0.214225429785983	Gadd45a	1
BP	GO:0007200	phospholipase C-activating G protein-coupled receptor signaling pathway	1/49	112/28564	0.1752457902502	0.277786302231308	0.215264946353442	Ntsr2	1
BP	GO:0062014	negative regulation of small molecule metabolic process	1/49	112/28564	0.1752457902502	0.277786302231308	0.215264946353442	Isyna1	1
BP	GO:0071692	protein localization to extracellular region	2/49	445/28564	0.177355944856194	0.279971678871537	0.216958460329625	Slc9b2/Per2	2
BP	GO:0019218	regulation of steroid metabolic process	1/49	114/28564	0.178084175298892	0.279971678871537	0.216958460329625	Ldlr	1
BP	GO:0035282	segmentation	1/49	114/28564	0.178084175298892	0.279971678871537	0.216958460329625	Lfng	1
BP	GO:0035967	cellular response to topologically incorrect protein	1/49	114/28564	0.178084175298892	0.279971678871537	0.216958460329625	Stc2	1
BP	GO:1901800	positive regulation of proteasomal protein catabolic process	1/49	114/28564	0.178084175298892	0.279971678871537	0.216958460329625	Plk3	1
BP	GO:0009991	response to extracellular stimulus	2/49	447/28564	0.178584152992526	0.280298204124112	0.217211494552026	Mndal/Ldlr	2
BP	GO:0000077	DNA damage checkpoint signaling	1/49	115/28564	0.179499777246532	0.280358772604925	0.217258430886424	Rbm38	1
BP	GO:0048024	regulation of mRNA splicing, via spliceosome	1/49	115/28564	0.179499777246532	0.280358772604925	0.217258430886424	Rbm38	1
BP	GO:0071456	cellular response to hypoxia	1/49	115/28564	0.179499777246532	0.280358772604925	0.217258430886424	Plk3	1
BP	GO:0002526	acute inflammatory response	1/49	116/28564	0.180912990748409	0.28119215255709	0.217904242034252	C2cd4a	1
BP	GO:0045639	positive regulation of myeloid cell differentiation	1/49	116/28564	0.180912990748409	0.28119215255709	0.217904242034252	Slc9b2	1
BP	GO:0099565	chemical synaptic transmission, postsynaptic	1/49	116/28564	0.180912990748409	0.28119215255709	0.217904242034252	Stx1b	1
BP	GO:0006816	calcium ion transport	2/49	452/28564	0.181660715666985	0.281897453599739	0.218450800989425	Stc2/Usp2	2
BP	GO:0001708	cell fate specification	1/49	117/28564	0.182323819750565	0.282013779259342	0.218540945235822	Ascl1	1
BP	GO:0045666	positive regulation of neuron differentiation	1/49	117/28564	0.182323819750565	0.282013779259342	0.218540945235822	Ascl1	1
BP	GO:0007088	regulation of mitotic nuclear division	1/49	118/28564	0.183732268192658	0.282823828566227	0.219168676766101	Cdt1	1
BP	GO:0021987	cerebral cortex development	1/49	118/28564	0.183732268192658	0.282823828566227	0.219168676766101	Ascl1	1
BP	GO:0030301	cholesterol transport	1/49	118/28564	0.183732268192658	0.282823828566227	0.219168676766101	Ldlr	1
BP	GO:0006986	response to unfolded protein	1/49	119/28564	0.185138340007977	0.283622472951518	0.219787570280195	Stc2	1
BP	GO:0060840	artery development	1/49	119/28564	0.185138340007977	0.283622472951518	0.219787570280195	Ldlr	1
BP	GO:1901989	positive regulation of cell cycle phase transition	1/49	119/28564	0.185138340007977	0.283622472951518	0.219787570280195	Cdt1	1
BP	GO:0010959	regulation of metal ion transport	2/49	460/28564	0.186600419647146	0.284951914715945	0.220817794620994	Stc2/Usp2	2
BP	GO:0042692	muscle cell differentiation	2/49	460/28564	0.186600419647146	0.284951914715945	0.220817794620994	Bhlhe41/Rbm38	2
BP	GO:0010563	negative regulation of phosphorus metabolic process	2/49	461/28564	0.187219311509643	0.284989396409124	0.220846840310456	Gadd45a/Gadd45b	2
BP	GO:0045936	negative regulation of phosphate metabolic process	2/49	461/28564	0.187219311509643	0.284989396409124	0.220846840310456	Gadd45a/Gadd45b	2
BP	GO:0008585	female gonad development	1/49	122/28564	0.189342334930822	0.285951652281352	0.221592521278343	Lfng	1
BP	GO:0015918	sterol transport	1/49	122/28564	0.189342334930822	0.285951652281352	0.221592521278343	Ldlr	1
BP	GO:0022600	digestive system process	1/49	122/28564	0.189342334930822	0.285951652281352	0.221592521278343	Ldlr	1
BP	GO:0032652	regulation of interleukin-1 production	1/49	122/28564	0.189342334930822	0.285951652281352	0.221592521278343	Mndal	1
BP	GO:0048709	oligodendrocyte differentiation	1/49	122/28564	0.189342334930822	0.285951652281352	0.221592521278343	Ascl1	1
BP	GO:0052547	regulation of peptidase activity	2/49	466/28564	0.190318336779592	0.286706336877155	0.222177349031635	Mndal/Aph1b	2
BP	GO:0006612	protein targeting to membrane	1/49	123/28564	0.190738939444864	0.286706336877155	0.222177349031635	Gm10320	1
BP	GO:0051952	regulation of amine transport	1/49	123/28564	0.190738939444864	0.286706336877155	0.222177349031635	Per2	1
BP	GO:0043534	blood vessel endothelial cell migration	1/49	124/28564	0.192133186903364	0.28789957225051	0.223102022950288	Gadd45a	1
BP	GO:0051261	protein depolymerization	1/49	124/28564	0.192133186903364	0.28789957225051	0.223102022950288	Mid1	1
BP	GO:0046545	development of primary female sexual characteristics	1/49	125/28564	0.193525081201597	0.289532843794589	0.22436769411007	Lfng	1
BP	GO:0022037	metencephalon development	1/49	126/28564	0.194914626228536	0.290253302101189	0.224925998884188	Ascl1	1
BP	GO:1903008	organelle disassembly	1/49	126/28564	0.194914626228536	0.290253302101189	0.224925998884188	Plk3	1
BP	GO:2000177	regulation of neural precursor cell proliferation	1/49	126/28564	0.194914626228536	0.290253302101189	0.224925998884188	Ascl1	1
BP	GO:0006906	vesicle fusion	1/49	127/28564	0.196301825866865	0.291414010845702	0.225825466941513	Stx1b	1
BP	GO:0035249	synaptic transmission, glutamatergic	1/49	127/28564	0.196301825866865	0.291414010845702	0.225825466941513	Aph1b	1
BP	GO:0015748	organophosphate ester transport	1/49	128/28564	0.197686683992987	0.292259102593242	0.226480353911233	Ldlr	1
BP	GO:0032612	interleukin-1 production	1/49	128/28564	0.197686683992987	0.292259102593242	0.226480353911233	Mndal	1
BP	GO:0006091	generation of precursor metabolites and energy	2/49	478/28564	0.19778535722942	0.292259102593242	0.226480353911233	Per2/Ppp1r3c	2
BP	GO:0015837	amine transport	1/49	129/28564	0.199069204477033	0.292802710266065	0.226901611819156	Per2	1
BP	GO:0048640	negative regulation of developmental growth	1/49	129/28564	0.199069204477033	0.292802710266065	0.226901611819156	Stc2	1
BP	GO:0090174	organelle membrane fusion	1/49	129/28564	0.199069204477033	0.292802710266065	0.226901611819156	Stx1b	1
BP	GO:0030099	myeloid cell differentiation	2/49	482/28564	0.200282966948884	0.293482391060118	0.227428316874423	Mndal/Slc9b2	2
BP	GO:0048565	digestive tract development	1/49	130/28564	0.200449391182875	0.293482391060118	0.227428316874423	Ascl1	1
BP	GO:0051983	regulation of chromosome segregation	1/49	130/28564	0.200449391182875	0.293482391060118	0.227428316874423	Cdt1	1
BP	GO:0031109	microtubule polymerization or depolymerization	1/49	131/28564	0.201827247968134	0.29460019908895	0.228294539879039	Mid1	1
BP	GO:1903052	positive regulation of proteolysis involved in protein catabolic process	1/49	131/28564	0.201827247968134	0.29460019908895	0.228294539879039	Plk3	1
BP	GO:0060078	regulation of postsynaptic membrane potential	1/49	132/28564	0.203202778684188	0.295910062898887	0.229309592675061	Stx1b	1
BP	GO:0042391	regulation of membrane potential	2/49	488/28564	0.204036861577101	0.295910062898887	0.229309592675061	Ntsr2/Stx1b	2
BP	GO:0019079	viral genome replication	1/49	133/28564	0.204575987176185	0.295910062898887	0.229309592675061	Mndal	1
BP	GO:0099072	regulation of postsynaptic membrane neurotransmitter receptor levels	1/49	133/28564	0.204575987176185	0.295910062898887	0.229309592675061	Stx1b	1
BP	GO:1901216	positive regulation of neuron death	1/49	133/28564	0.204575987176185	0.295910062898887	0.229309592675061	Ascl1	1
BP	GO:1902414	protein localization to cell junction	1/49	133/28564	0.204575987176185	0.295910062898887	0.229309592675061	Stx1b	1
BP	GO:0030316	osteoclast differentiation	1/49	134/28564	0.205946877283053	0.297444360413326	0.230498565887501	Slc9b2	1
BP	GO:2000112	regulation of cellular macromolecule biosynthetic process	2/49	497/28564	0.209683422828382	0.300647466999832	0.232980749357204	Per2/Ppp1r3c	2
BP	GO:0007030	Golgi organization	1/49	137/28564	0.210045675589038	0.300647466999832	0.232980749357204	Plk3	1
BP	GO:0007098	centrosome cycle	1/49	137/28564	0.210045675589038	0.300647466999832	0.232980749357204	Gadd45a	1
BP	GO:0016579	protein deubiquitination	1/49	137/28564	0.210045675589038	0.300647466999832	0.232980749357204	Usp2	1
BP	GO:0042157	lipoprotein metabolic process	1/49	137/28564	0.210045675589038	0.300647466999832	0.232980749357204	Ldlr	1
BP	GO:0046425	regulation of receptor signaling pathway via JAK-STAT	1/49	137/28564	0.210045675589038	0.300647466999832	0.232980749357204	Gadd45a	1
BP	GO:0006275	regulation of DNA replication	1/49	138/28564	0.211407330420576	0.301695877787697	0.233793194356088	Cdt1	1
BP	GO:0032434	regulation of proteasomal ubiquitin-dependent protein catabolic process	1/49	138/28564	0.211407330420576	0.301695877787697	0.233793194356088	Plk3	1
BP	GO:0002832	negative regulation of response to biotic stimulus	1/49	139/28564	0.212766685968644	0.302286299028044	0.2342507295031	Mndal	1
BP	GO:0007586	digestion	1/49	139/28564	0.212766685968644	0.302286299028044	0.2342507295031	Ldlr	1
BP	GO:0014013	regulation of gliogenesis	1/49	139/28564	0.212766685968644	0.302286299028044	0.2342507295031	Ldlr	1
BP	GO:0036294	cellular response to decreased oxygen levels	1/49	140/28564	0.214123746035048	0.303764308354454	0.235396083308539	Plk3	1
BP	GO:0010811	positive regulation of cell-substrate adhesion	1/49	142/28564	0.216830994899332	0.306245838156789	0.237319095262272	Cspg5	1
BP	GO:0035966	response to topologically incorrect protein	1/49	142/28564	0.216830994899332	0.306245838156789	0.237319095262272	Stc2	1
BP	GO:0046165	alcohol biosynthetic process	1/49	142/28564	0.216830994899332	0.306245838156789	0.237319095262272	Isyna1	1
BP	GO:0006639	acylglycerol metabolic process	1/49	143/28564	0.218181191270099	0.30679730561294	0.237746443952292	Ldlr	1
BP	GO:0055123	digestive system development	1/49	143/28564	0.218181191270099	0.30679730561294	0.237746443952292	Ascl1	1
BP	GO:1905039	carboxylic acid transmembrane transport	1/49	143/28564	0.218181191270099	0.30679730561294	0.237746443952292	Per2	1
BP	GO:0035270	endocrine system development	1/49	144/28564	0.219529107304995	0.307790078809196	0.238515773710874	Ascl1	1
BP	GO:1903825	organic acid transmembrane transport	1/49	144/28564	0.219529107304995	0.307790078809196	0.238515773710874	Per2	1
BP	GO:0006638	neutral lipid metabolic process	1/49	145/28564	0.220874746775158	0.30787628220549	0.238582575310988	Ldlr	1
BP	GO:0046434	organophosphate catabolic process	1/49	145/28564	0.220874746775158	0.30787628220549	0.238582575310988	Ldlr	1
BP	GO:0090316	positive regulation of intracellular protein transport	1/49	145/28564	0.220874746775158	0.30787628220549	0.238582575310988	Plk3	1
BP	GO:1904892	regulation of receptor signaling pathway via STAT	1/49	145/28564	0.220874746775158	0.30787628220549	0.238582575310988	Gadd45a	1
BP	GO:0050684	regulation of mRNA processing	1/49	146/28564	0.222218113445626	0.308850972165732	0.239337891827021	Rbm38	1
BP	GO:0051053	negative regulation of DNA metabolic process	1/49	146/28564	0.222218113445626	0.308850972165732	0.239337891827021	Cdt1	1
BP	GO:0002065	columnar/cuboidal epithelial cell differentiation	1/49	148/28564	0.224898043417152	0.311222544930806	0.241175694771032	Ascl1	1
BP	GO:0006261	DNA-templated DNA replication	1/49	148/28564	0.224898043417152	0.311222544930806	0.241175694771032	Cdt1	1
BP	GO:0008203	cholesterol metabolic process	1/49	148/28564	0.224898043417152	0.311222544930806	0.241175694771032	Ldlr	1
BP	GO:0120161	regulation of cold-induced thermogenesis	1/49	149/28564	0.226234614217847	0.312621030309676	0.242259423081753	Per2	1
BP	GO:0015698	inorganic anion transport	1/49	150/28564	0.22756892721814	0.314012375830498	0.243337618502092	Stc2	1
BP	GO:0002761	regulation of myeloid leukocyte differentiation	1/49	152/28564	0.230230794750111	0.315867427990496	0.24477515412029	Slc9b2	1
BP	GO:0031023	microtubule organizing center organization	1/49	152/28564	0.230230794750111	0.315867427990496	0.24477515412029	Gadd45a	1
BP	GO:0051783	regulation of nuclear division	1/49	152/28564	0.230230794750111	0.315867427990496	0.24477515412029	Cdt1	1
BP	GO:0106106	cold-induced thermogenesis	1/49	152/28564	0.230230794750111	0.315867427990496	0.24477515412029	Per2	1
BP	GO:0050728	negative regulation of inflammatory response	1/49	153/28564	0.231558356732979	0.316782402434988	0.245484195290161	Ldlr	1
BP	GO:0098876	vesicle-mediated transport to the plasma membrane	1/49	153/28564	0.231558356732979	0.316782402434988	0.245484195290161	Stx1b	1
BP	GO:0043467	regulation of generation of precursor metabolites and energy	1/49	154/28564	0.232883675817843	0.318141659699874	0.246537524557501	Ppp1r3c	1
BP	GO:0046660	female sex differentiation	1/49	155/28564	0.234206755715236	0.319493995349803	0.247585490057583	Lfng	1
BP	GO:0010508	positive regulation of autophagy	1/49	156/28564	0.235527600129681	0.319930550317795	0.24792378961019	Plk3	1
BP	GO:0071333	cellular response to glucose stimulus	1/49	156/28564	0.235527600129681	0.319930550317795	0.24792378961019	Slc9b2	1
BP	GO:0071453	cellular response to oxygen levels	1/49	156/28564	0.235527600129681	0.319930550317795	0.24792378961019	Plk3	1
BP	GO:0043271	negative regulation of monoatomic ion transport	1/49	157/28564	0.236846212759702	0.321266645030487	0.24895916952036	Usp2	1
BP	GO:0030317	flagellated sperm motility	1/49	158/28564	0.238162597297836	0.32168722649102	0.24928509072242	Slc9b2	1
BP	GO:0071331	cellular response to hexose stimulus	1/49	158/28564	0.238162597297836	0.32168722649102	0.24928509072242	Slc9b2	1
BP	GO:2001056	positive regulation of cysteine-type endopeptidase activity	1/49	158/28564	0.238162597297836	0.32168722649102	0.24928509072242	Mndal	1
BP	GO:0070646	protein modification by small protein removal	1/49	159/28564	0.239476757430639	0.322553666258403	0.249956520913707	Usp2	1
BP	GO:0071326	cellular response to monosaccharide stimulus	1/49	159/28564	0.239476757430639	0.322553666258403	0.249956520913707	Slc9b2	1
BP	GO:1902652	secondary alcohol metabolic process	1/49	160/28564	0.240788696838697	0.323865862928907	0.250973381513428	Ldlr	1
BP	GO:1903305	regulation of regulated secretory pathway	1/49	161/28564	0.242098419196637	0.324716620992412	0.251632659481525	Cspg5	1
BP	GO:2000377	regulation of reactive oxygen species metabolic process	1/49	161/28564	0.242098419196637	0.324716620992412	0.251632659481525	Gadd45a	1
BP	GO:0016125	sterol metabolic process	1/49	162/28564	0.243405928173131	0.325559672410087	0.25228596533837	Ldlr	1
BP	GO:0070507	regulation of microtubule cytoskeleton organization	1/49	162/28564	0.243405928173131	0.325559672410087	0.25228596533837	Mid1	1
BP	GO:0033135	regulation of peptidyl-serine phosphorylation	1/49	164/28564	0.246014320626782	0.328133148096083	0.2542802289181	Gadd45a	1
BP	GO:1903900	regulation of viral life cycle	1/49	164/28564	0.246014320626782	0.328133148096083	0.2542802289181	Mndal	1
BP	GO:0016052	carbohydrate catabolic process	1/49	165/28564	0.247315211411616	0.328497628453933	0.25456267569121	Ppp1r3c	1
BP	GO:0043488	regulation of mRNA stability	1/49	165/28564	0.247315211411616	0.328497628453933	0.25456267569121	Rbm38	1
BP	GO:0097722	sperm motility	1/49	165/28564	0.247315211411616	0.328497628453933	0.25456267569121	Slc9b2	1
BP	GO:0006865	amino acid transport	1/49	167/28564	0.249910400322128	0.330913891188886	0.256435110234733	Per2	1
BP	GO:0071322	cellular response to carbohydrate stimulus	1/49	167/28564	0.249910400322128	0.330913891188886	0.256435110234733	Slc9b2	1
BP	GO:0030856	regulation of epithelial cell differentiation	1/49	168/28564	0.25120470572003	0.330913891188886	0.256435110234733	Ascl1	1
BP	GO:0048284	organelle fusion	1/49	168/28564	0.25120470572003	0.330913891188886	0.256435110234733	Stx1b	1
BP	GO:1990845	adaptive thermogenesis	1/49	168/28564	0.25120470572003	0.330913891188886	0.256435110234733	Per2	1
BP	GO:2000058	regulation of ubiquitin-dependent protein catabolic process	1/49	168/28564	0.25120470572003	0.330913891188886	0.256435110234733	Plk3	1
BP	GO:0060294	cilium movement involved in cell motility	1/49	171/28564	0.255074509194064	0.335091033311106	0.259672103087252	Slc9b2	1
BP	GO:0061025	membrane fusion	1/49	171/28564	0.255074509194064	0.335091033311106	0.259672103087252	Stx1b	1
BP	GO:0021543	pallium development	1/49	173/28564	0.257643487051106	0.33708063312689	0.261213903723818	Ascl1	1
BP	GO:0043433	negative regulation of DNA-binding transcription factor activity	1/49	173/28564	0.257643487051106	0.33708063312689	0.261213903723818	Bhlhe40	1
BP	GO:0050768	negative regulation of neurogenesis	1/49	173/28564	0.257643487051106	0.33708063312689	0.261213903723818	Ldlr	1
BP	GO:0001678	intracellular glucose homeostasis	1/49	175/28564	0.260203785629791	0.339966526456362	0.263450269116066	Slc9b2	1
BP	GO:0000910	cytokinesis	1/49	176/28564	0.261480689166518	0.340244207477193	0.263665452476701	Plk3	1
BP	GO:0050830	defense response to Gram-positive bacterium	1/49	176/28564	0.261480689166518	0.340244207477193	0.263665452476701	Ear2	1
BP	GO:0051494	negative regulation of cytoskeleton organization	1/49	176/28564	0.261480689166518	0.340244207477193	0.263665452476701	Mid1	1
BP	GO:0010594	regulation of endothelial cell migration	1/49	177/28564	0.262755433644144	0.341439648868204	0.264591835904672	Gadd45a	1
BP	GO:0001539	cilium or flagellum-dependent cell motility	1/49	178/28564	0.264028022637396	0.341704283008452	0.264796908845801	Slc9b2	1
BP	GO:0051961	negative regulation of nervous system development	1/49	178/28564	0.264028022637396	0.341704283008452	0.264796908845801	Ldlr	1
BP	GO:0060285	cilium-dependent cell motility	1/49	178/28564	0.264028022637396	0.341704283008452	0.264796908845801	Slc9b2	1
BP	GO:0030902	hindbrain development	1/49	179/28564	0.265298459715208	0.341964009229683	0.264998178493119	Ascl1	1
BP	GO:0035296	regulation of tube diameter	1/49	179/28564	0.265298459715208	0.341964009229683	0.264998178493119	Per2	1
BP	GO:0097746	blood vessel diameter maintenance	1/49	179/28564	0.265298459715208	0.341964009229683	0.264998178493119	Per2	1
BP	GO:0030183	B cell differentiation	1/49	180/28564	0.26656674844073	0.342218891237832	0.265195694214268	Lfng	1
BP	GO:0035150	regulation of tube size	1/49	180/28564	0.26656674844073	0.342218891237832	0.265195694214268	Per2	1
BP	GO:0065004	protein-DNA complex assembly	1/49	180/28564	0.26656674844073	0.342218891237832	0.265195694214268	Cdt1	1
BP	GO:0043487	regulation of RNA stability	1/49	181/28564	0.267832892371339	0.343384684203361	0.266099102187117	Rbm38	1
BP	GO:0051302	regulation of cell division	1/49	182/28564	0.269096895058645	0.344085229814987	0.266641976016005	Plk3	1
BP	GO:0055088	lipid homeostasis	1/49	182/28564	0.269096895058645	0.344085229814987	0.266641976016005	Ldlr	1
BP	GO:0045834	positive regulation of lipid metabolic process	1/49	185/28564	0.272876091090561	0.347989589568946	0.269667581620851	Ldlr	1
BP	GO:0061013	regulation of mRNA catabolic process	1/49	185/28564	0.272876091090561	0.347989589568946	0.269667581620851	Rbm38	1
BP	GO:0043484	regulation of RNA splicing	1/49	186/28564	0.274131564205772	0.349126387879595	0.270548520765045	Rbm38	1
BP	GO:0009267	cellular response to starvation	1/49	187/28564	0.27538491374957	0.349793552696474	0.271065526813798	Mndal	1
BP	GO:0032388	positive regulation of intracellular transport	1/49	187/28564	0.27538491374957	0.349793552696474	0.271065526813798	Plk3	1
BP	GO:0000070	mitotic sister chromatid segregation	1/49	190/28564	0.27913225609609	0.354084435973744	0.274390661102534	Cdt1	1
BP	GO:0000302	response to reactive oxygen species	1/49	191/28564	0.280377146469365	0.354725176074038	0.274887189844982	Plk3	1
BP	GO:0061136	regulation of proteasomal protein catabolic process	1/49	191/28564	0.280377146469365	0.354725176074038	0.274887189844982	Plk3	1
BP	GO:0001659	temperature homeostasis	1/49	192/28564	0.281619930800349	0.355828081208872	0.275741864149568	Per2	1
BP	GO:0010951	negative regulation of endopeptidase activity	1/49	193/28564	0.282860612577833	0.356925430871239	0.276592233351731	Mndal	1
BP	GO:0050792	regulation of viral process	1/49	194/28564	0.284099195284952	0.358017251351208	0.277438317824436	Mndal	1
BP	GO:0009749	response to glucose	1/49	199/28564	0.290260744279957	0.3653019078274	0.283083416855435	Slc9b2	1
BP	GO:0009746	response to hexose	1/49	202/28564	0.293932706525343	0.369438355908	0.286288874673232	Slc9b2	1
BP	GO:0007259	receptor signaling pathway via JAK-STAT	1/49	203/28564	0.295152553411326	0.369595776311351	0.286410864470461	Gadd45a	1
BP	GO:0071824	protein-DNA complex subunit organization	1/49	203/28564	0.295152553411326	0.369595776311351	0.286410864470461	Cdt1	1
BP	GO:0001764	neuron migration	1/49	204/28564	0.296370335749144	0.369595776311351	0.286410864470461	Ascl1	1
BP	GO:0002695	negative regulation of leukocyte activation	1/49	204/28564	0.296370335749144	0.369595776311351	0.286410864470461	Ldlr	1
BP	GO:0031644	regulation of nervous system process	1/49	204/28564	0.296370335749144	0.369595776311351	0.286410864470461	Stx1b	1
BP	GO:0040029	epigenetic regulation of gene expression	1/49	204/28564	0.296370335749144	0.369595776311351	0.286410864470461	Mndal	1
BP	GO:0034284	response to monosaccharide	1/49	205/28564	0.297586056960296	0.370629907305096	0.287212243628119	Slc9b2	1
BP	GO:0050777	negative regulation of immune response	1/49	207/28564	0.30001132966087	0.373165843248735	0.289177416534336	Mndal	1
BP	GO:0030308	negative regulation of cell growth	1/49	208/28564	0.301220887965579	0.373218128629186	0.289217934045558	Mndal	1
BP	GO:0031334	positive regulation of protein-containing complex assembly	1/49	208/28564	0.301220887965579	0.373218128629186	0.289217934045558	Cdt1	1
BP	GO:0098739	import across plasma membrane	1/49	208/28564	0.301220887965579	0.373218128629186	0.289217934045558	Per2	1
BP	GO:0043491	protein kinase B signaling	1/49	209/28564	0.302428398774215	0.374230754096093	0.290002647924748	Plk3	1
BP	GO:0042594	response to starvation	1/49	210/28564	0.303633865480618	0.374313652397854	0.29006688830787	Mndal	1
BP	GO:0046890	regulation of lipid biosynthetic process	1/49	211/28564	0.304837291473122	0.374313652397854	0.29006688830787	Ldlr	1
BP	GO:0097696	receptor signaling pathway via STAT	1/49	211/28564	0.304837291473122	0.374313652397854	0.29006688830787	Gadd45a	1
BP	GO:0098742	cell-cell adhesion via plasma-membrane adhesion molecules	1/49	211/28564	0.304837291473122	0.374313652397854	0.29006688830787	Lrrc4	1
BP	GO:1902107	positive regulation of leukocyte differentiation	1/49	211/28564	0.304837291473122	0.374313652397854	0.29006688830787	Slc9b2	1
BP	GO:1903708	positive regulation of hemopoiesis	1/49	211/28564	0.304837291473122	0.374313652397854	0.29006688830787	Slc9b2	1
BP	GO:0006364	rRNA processing	1/49	212/28564	0.306038680134562	0.374828983715255	0.290466234018956	Utp14b	1
BP	GO:0061351	neural precursor cell proliferation	1/49	212/28564	0.306038680134562	0.374828983715255	0.290466234018956	Ascl1	1
BP	GO:0021953	central nervous system neuron differentiation	1/49	213/28564	0.307238034842287	0.37533920434873	0.290861619307616	Ascl1	1
BP	GO:0045017	glycerolipid biosynthetic process	1/49	213/28564	0.307238034842287	0.37533920434873	0.290861619307616	Ldlr	1
BP	GO:0031396	regulation of protein ubiquitination	1/49	214/28564	0.308435358968163	0.376322530853014	0.291623628540945	Per2	1
BP	GO:0007416	synapse assembly	1/49	216/28564	0.310823928934497	0.378274299299724	0.293136112513699	Lrrc4	1
BP	GO:0072330	monocarboxylic acid biosynthetic process	1/49	216/28564	0.310823928934497	0.378274299299724	0.293136112513699	Per2	1
BP	GO:0008654	phospholipid biosynthetic process	1/49	220/28564	0.315576849640948	0.383571861604143	0.29724135260691	Isyna1	1
BP	GO:0006006	glucose metabolic process	1/49	222/28564	0.31794125385133	0.385956534738513	0.299089307420438	Per2	1
BP	GO:0002285	lymphocyte activation involved in immune response	1/49	223/28564	0.319120453574754	0.386898249024259	0.299819070096182	Lfng	1
BP	GO:0003341	cilium movement	1/49	224/28564	0.320297656135525	0.387835166962082	0.300545115937906	Slc9b2	1
BP	GO:1903050	regulation of proteolysis involved in protein catabolic process	1/49	225/28564	0.321472864845807	0.388176005081578	0.30080924163064	Plk3	1
BP	GO:2000241	regulation of reproductive process	1/49	225/28564	0.321472864845807	0.388176005081578	0.30080924163064	Lfng	1
BP	GO:0043393	regulation of protein binding	1/49	226/28564	0.322646083012381	0.388176005081578	0.30080924163064	Lfng	1
BP	GO:0001666	response to hypoxia	1/49	227/28564	0.323817313936666	0.388176005081578	0.30080924163064	Plk3	1
BP	GO:0033157	regulation of intracellular protein transport	1/49	227/28564	0.323817313936666	0.388176005081578	0.30080924163064	Plk3	1
BP	GO:0035264	multicellular organism growth	1/49	227/28564	0.323817313936666	0.388176005081578	0.30080924163064	Stc2	1
BP	GO:0048469	cell maturation	1/49	227/28564	0.323817313936666	0.388176005081578	0.30080924163064	Ascl1	1
BP	GO:0050866	negative regulation of cell activation	1/49	227/28564	0.323817313936666	0.388176005081578	0.30080924163064	Ldlr	1
BP	GO:0070374	positive regulation of ERK1 and ERK2 cascade	1/49	228/28564	0.32498656091472	0.389091275801768	0.301518512393445	Ntsr2	1
BP	GO:0010810	regulation of cell-substrate adhesion	1/49	230/28564	0.327319116189617	0.390421682121695	0.302549484197264	Cspg5	1
BP	GO:0043542	endothelial cell migration	1/49	230/28564	0.327319116189617	0.390421682121695	0.302549484197264	Gadd45a	1
BP	GO:0044242	cellular lipid catabolic process	1/49	230/28564	0.327319116189617	0.390421682121695	0.302549484197264	Ldlr	1
BP	GO:0031669	cellular response to nutrient levels	1/49	232/28564	0.329643775098674	0.392706062508855	0.30431971914961	Mndal	1
BP	GO:1903828	negative regulation of protein localization	1/49	234/28564	0.331960563818285	0.39497541029992	0.306078304891876	Cdt1	1
BP	GO:0002218	activation of innate immune response	1/49	236/28564	0.33426950843991	0.396738191329052	0.307444336840251	Mndal	1
BP	GO:0045637	regulation of myeloid cell differentiation	1/49	236/28564	0.33426950843991	0.396738191329052	0.307444336840251	Slc9b2	1
BP	GO:0030324	lung development	1/49	239/28564	0.337718274555408	0.399841759627946	0.309849385102168	Ascl1	1
BP	GO:0031503	protein-containing complex localization	1/49	239/28564	0.337718274555408	0.399841759627946	0.309849385102168	Stx1b	1
BP	GO:0006909	phagocytosis	1/49	240/28564	0.338863969331993	0.400210032745544	0.310134770998687	Ldlr	1
BP	GO:0031330	negative regulation of cellular catabolic process	1/49	240/28564	0.338863969331993	0.400210032745544	0.310134770998687	Rbm38	1
BP	GO:0030323	respiratory tube development	1/49	242/28564	0.341149537363124	0.402413783925259	0.311842523957228	Ascl1	1
BP	GO:0000819	sister chromatid segregation	1/49	243/28564	0.342289417056267	0.403262347612973	0.312500101437637	Cdt1	1
BP	GO:0045664	regulation of neuron differentiation	1/49	244/28564	0.343427364818149	0.404106555657184	0.313154303599113	Ascl1	1
BP	GO:0008406	gonad development	1/49	246/28564	0.345697477367885	0.405285917843278	0.314068226768404	Lfng	1
BP	GO:0033044	regulation of chromosome organization	1/49	246/28564	0.345697477367885	0.405285917843278	0.314068226768404	Cdt1	1
BP	GO:0042445	hormone metabolic process	1/49	246/28564	0.345697477367885	0.405285917843278	0.314068226768404	Stc2	1
BP	GO:0006402	mRNA catabolic process	1/49	248/28564	0.34795990059982	0.406774749684675	0.315221967265661	Rbm38	1
BP	GO:0010632	regulation of epithelial cell migration	1/49	249/28564	0.349088236694982	0.406774749684675	0.315221967265661	Gadd45a	1
BP	GO:0016072	rRNA metabolic process	1/49	249/28564	0.349088236694982	0.406774749684675	0.315221967265661	Utp14b	1
BP	GO:0072593	reactive oxygen species metabolic process	1/49	249/28564	0.349088236694982	0.406774749684675	0.315221967265661	Gadd45a	1
BP	GO:1903320	regulation of protein modification by small protein conjugation or removal	1/49	249/28564	0.349088236694982	0.406774749684675	0.315221967265661	Per2	1
BP	GO:0045137	development of primary sexual characteristics	1/49	250/28564	0.350214660018378	0.407592061841777	0.315855326996646	Lfng	1
BP	GO:0099173	postsynapse organization	1/49	251/28564	0.351339173745124	0.407910735619339	0.316102276875312	Lrrc4	1
BP	GO:2000116	regulation of cysteine-type endopeptidase activity	1/49	251/28564	0.351339173745124	0.407910735619339	0.316102276875312	Mndal	1
BP	GO:0036293	response to decreased oxygen levels	1/49	255/28564	0.355818196007587	0.412611426809282	0.319744983620387	Plk3	1
BP	GO:0019318	hexose metabolic process	1/49	256/28564	0.356933209197585	0.413404526111695	0.320359580083263	Per2	1
BP	GO:0019058	viral life cycle	1/49	257/28564	0.358046331733592	0.414193524888438	0.320970998925676	Mndal	1
BP	GO:0006814	sodium ion transport	1/49	259/28564	0.360266917395256	0.415759294563237	0.322184360860157	Slc9b2	1
BP	GO:0043547	positive regulation of GTPase activity	1/49	259/28564	0.360266917395256	0.415759294563237	0.322184360860157	Rgs16	1
BP	GO:0060348	bone development	1/49	262/28564	0.363583694296679	0.418579547215505	0.324369859320725	Slc9b2	1
BP	GO:0090068	positive regulation of cell cycle process	1/49	262/28564	0.363583694296679	0.418579547215505	0.324369859320725	Cdt1	1
BP	GO:0002274	myeloid leukocyte activation	1/49	264/28564	0.365785514223223	0.419603239401998	0.32516314913321	Ldlr	1
BP	GO:0031668	cellular response to extracellular stimulus	1/49	264/28564	0.365785514223223	0.419603239401998	0.32516314913321	Mndal	1
BP	GO:0098657	import into cell	1/49	264/28564	0.365785514223223	0.419603239401998	0.32516314913321	Per2	1
BP	GO:0010466	negative regulation of peptidase activity	1/49	267/28564	0.369074259224825	0.422870029386627	0.327694682780263	Mndal	1
BP	GO:0032886	regulation of microtubule-based process	1/49	268/28564	0.370166790634444	0.423615694771398	0.328272521276118	Mid1	1
BP	GO:0045444	fat cell differentiation	1/49	270/28564	0.372346296575892	0.424589891101404	0.329027455263258	Per2	1
BP	GO:0060541	respiratory system development	1/49	270/28564	0.372346296575892	0.424589891101404	0.329027455263258	Ascl1	1
BP	GO:1903522	regulation of blood circulation	1/49	270/28564	0.372346296575892	0.424589891101404	0.329027455263258	Per2	1
BP	GO:0006650	glycerophospholipid metabolic process	1/49	272/28564	0.37451841384523	0.42655957111351	0.330553819445846	Ldlr	1
BP	GO:0006260	DNA replication	1/49	273/28564	0.375601709395972	0.427285930380471	0.331116697051328	Cdt1	1
BP	GO:0021537	telencephalon development	1/49	274/28564	0.376683166970451	0.428008480005524	0.331676622450908	Ascl1	1
BP	GO:0140014	mitotic nuclear division	1/49	280/28564	0.383133485567402	0.43482250018833	0.336957011286933	Cdt1	1
BP	GO:0005996	monosaccharide metabolic process	1/49	282/28564	0.385269025805929	0.436729309394664	0.338434654994384	Per2	1
BP	GO:0000375	RNA splicing, via transesterification reactions	1/49	289/28564	0.392686538080409	0.443564652554903	0.34373156764586	Rbm38	1
BP	GO:0000377	RNA splicing, via transesterification reactions with bulged adenosine as nucleophile	1/49	289/28564	0.392686538080409	0.443564652554903	0.34373156764586	Rbm38	1
BP	GO:0000398	mRNA splicing, via spliceosome	1/49	289/28564	0.392686538080409	0.443564652554903	0.34373156764586	Rbm38	1
BP	GO:0010506	regulation of autophagy	1/49	292/28564	0.395838566480547	0.446599041476287	0.346083006730979	Plk3	1
BP	GO:0006401	RNA catabolic process	1/49	293/28564	0.396885677057883	0.447254247119283	0.346590745256807	Rbm38	1
BP	GO:0043523	regulation of neuron apoptotic process	1/49	294/28564	0.397931009795464	0.447905913607805	0.347095741185567	Ascl1	1
BP	GO:0019932	second-messenger-mediated signaling	1/49	295/28564	0.39897456764902	0.448028817769801	0.347190983310992	Rasd1	1
BP	GO:0042593	glucose homeostasis	1/49	295/28564	0.39897456764902	0.448028817769801	0.347190983310992	Slc9b2	1
BP	GO:0033500	carbohydrate homeostasis	1/49	296/28564	0.40001635356947	0.448673313535815	0.347690422431574	Slc9b2	1
BP	GO:0045165	cell fate commitment	1/49	303/28564	0.407259487756418	0.455983277798815	0.353355133226456	Ascl1	1
BP	GO:0042254	ribosome biogenesis	1/49	305/28564	0.40931317439457	0.455983277798815	0.353355133226456	Utp14b	1
BP	GO:0045765	regulation of angiogenesis	1/49	305/28564	0.40931317439457	0.455983277798815	0.353355133226456	Gadd45a	1
BP	GO:0051607	defense response to virus	1/49	305/28564	0.40931317439457	0.455983277798815	0.353355133226456	Mndal	1
BP	GO:0071695	anatomical structure maturation	1/49	305/28564	0.40931317439457	0.455983277798815	0.353355133226456	Ascl1	1
BP	GO:0015850	organic hydroxy compound transport	1/49	306/28564	0.410337402231884	0.455983277798815	0.353355133226456	Ldlr	1
BP	GO:0045089	positive regulation of innate immune response	1/49	306/28564	0.410337402231884	0.455983277798815	0.353355133226456	Mndal	1
BP	GO:0140546	defense response to symbiont	1/49	306/28564	0.410337402231884	0.455983277798815	0.353355133226456	Mndal	1
BP	GO:1903311	regulation of mRNA metabolic process	1/49	307/28564	0.411359890280955	0.456590433772495	0.353825636620802	Rbm38	1
BP	GO:1901342	regulation of vasculature development	1/49	309/28564	0.413399658584846	0.458324014546667	0.355169040414848	Gadd45a	1
BP	GO:0046394	carboxylic acid biosynthetic process	1/49	310/28564	0.414416944613136	0.458921304715932	0.355631898501123	Per2	1
BP	GO:0030336	negative regulation of cell migration	1/49	312/28564	0.41644633482085	0.460636718677273	0.356961224286433	Gadd45a	1
BP	GO:0016053	organic acid biosynthetic process	1/49	313/28564	0.417458444745591	0.461224249436661	0.357416519512961	Per2	1
BP	GO:0070482	response to oxygen levels	1/49	315/28564	0.419477508565068	0.462921669406099	0.358731901213661	Plk3	1
BP	GO:0006874	intracellular calcium ion homeostasis	1/49	316/28564	0.420484468177101	0.463499545956137	0.359179715103488	Stc2	1
BP	GO:0002366	leukocyte activation involved in immune response	1/49	317/28564	0.42148971672777	0.463582418220221	0.359243935309232	Lfng	1
BP	GO:0010721	negative regulation of cell development	1/49	318/28564	0.422493257064102	0.463582418220221	0.359243935309232	Ldlr	1
BP	GO:0042113	B cell activation	1/49	318/28564	0.422493257064102	0.463582418220221	0.359243935309232	Lfng	1
BP	GO:0050769	positive regulation of neurogenesis	1/49	318/28564	0.422493257064102	0.463582418220221	0.359243935309232	Ascl1	1
BP	GO:0002263	cell activation involved in immune response	1/49	321/28564	0.425493657187796	0.466341048277824	0.361381680570928	Lfng	1
BP	GO:0007548	sex differentiation	1/49	322/28564	0.42649039304439	0.466367487947059	0.36140216946449	Lfng	1
BP	GO:0097193	intrinsic apoptotic signaling pathway	1/49	322/28564	0.42649039304439	0.466367487947059	0.36140216946449	Mndal	1
BP	GO:2000146	negative regulation of cell motility	1/49	325/28564	0.429470447595125	0.469091297544105	0.363512931305788	Gadd45a	1
BP	GO:0018105	peptidyl-serine phosphorylation	1/49	326/28564	0.430460424154771	0.46910403041412	0.363522798389077	Gadd45a	1
BP	GO:0051054	positive regulation of DNA metabolic process	1/49	326/28564	0.430460424154771	0.46910403041412	0.363522798389077	Cdt1	1
BP	GO:0010631	epithelial cell migration	1/49	327/28564	0.431448717915533	0.469114875828794	0.36353120282655	Gadd45a	1
BP	GO:0071496	cellular response to external stimulus	1/49	327/28564	0.431448717915533	0.469114875828794	0.36353120282655	Mndal	1
BP	GO:0048608	reproductive structure development	1/49	329/28564	0.433420268239805	0.469661059030478	0.36395445658912	Lfng	1
BP	GO:0070372	regulation of ERK1 and ERK2 cascade	1/49	329/28564	0.433420268239805	0.469661059030478	0.36395445658912	Ntsr2	1
BP	GO:0090132	epithelium migration	1/49	329/28564	0.433420268239805	0.469661059030478	0.36395445658912	Gadd45a	1
BP	GO:0030217	T cell differentiation	1/49	331/28564	0.435385120921143	0.47072641596773	0.364780033667985	Lfng	1
BP	GO:0090130	tissue migration	1/49	331/28564	0.435385120921143	0.47072641596773	0.364780033667985	Gadd45a	1
BP	GO:0061458	reproductive system development	1/49	333/28564	0.437343298239974	0.472311061950603	0.366008023420367	Lfng	1
BP	GO:0016032	viral process	1/49	334/28564	0.438319890581239	0.47283326779236	0.36641269640679	Mndal	1
BP	GO:0002833	positive regulation of response to biotic stimulus	1/49	335/28564	0.439294822404176	0.473352510882702	0.366815073468183	Mndal	1
BP	GO:0009895	negative regulation of catabolic process	1/49	336/28564	0.440268096473474	0.473868804172908	0.367215164640879	Rbm38	1
BP	GO:0051402	neuron apoptotic process	1/49	337/28564	0.441239715549313	0.474361393075499	0.36759688657187	Ascl1	1
BP	GO:0032386	regulation of intracellular transport	1/49	338/28564	0.442209682387379	0.474361393075499	0.36759688657187	Plk3	1
BP	GO:0098813	nuclear chromosome segregation	1/49	338/28564	0.442209682387379	0.474361393075499	0.36759688657187	Cdt1	1
BP	GO:0050806	positive regulation of synaptic transmission	1/49	341/28564	0.445109696964453	0.476938770266939	0.369594173545314	Stx1b	1
BP	GO:0016042	lipid catabolic process	1/49	342/28564	0.446073082318552	0.477437595919075	0.369980728520791	Ldlr	1
BP	GO:0051222	positive regulation of protein transport	1/49	343/28564	0.447034829146076	0.477933557582037	0.370365064105063	Plk3	1
BP	GO:0018209	peptidyl-serine modification	1/49	345/28564	0.448953418132334	0.479450253885198	0.371540397610394	Gadd45a	1
BP	GO:0055074	calcium ion homeostasis	1/49	347/28564	0.450865485700655	0.480956619340298	0.372707725431371	Stc2	1
BP	GO:0008202	steroid metabolic process	1/49	351/28564	0.454670143338708	0.484476297179801	0.375435229470325	Ldlr	1
BP	GO:0043087	regulation of GTPase activity	1/49	353/28564	0.456562776609483	0.48541430462139	0.376162119601231	Rgs16	1
BP	GO:0070371	ERK1 and ERK2 cascade	1/49	353/28564	0.456562776609483	0.48541430462139	0.376162119601231	Ntsr2	1
BP	GO:0071900	regulation of protein serine/threonine kinase activity	1/49	354/28564	0.457506678773395	0.485879185984148	0.376522370127664	Gadd45a	1
BP	GO:0016050	vesicle organization	1/49	355/28564	0.458448974864856	0.486341335061279	0.376880503323926	Stx1b	1
BP	GO:1902105	regulation of leukocyte differentiation	1/49	359/28564	0.462202151959433	0.489240467692159	0.379127128248355	Slc9b2	1
BP	GO:1904951	positive regulation of establishment of protein localization	1/49	359/28564	0.462202151959433	0.489240467692159	0.379127128248355	Plk3	1
BP	GO:0040013	negative regulation of locomotion	1/49	360/28564	0.463136457740464	0.489688933818197	0.379474658114974	Gadd45a	1
BP	GO:0009615	response to virus	1/49	366/28564	0.468708993294903	0.495035159217854	0.383617608701833	Mndal	1
BP	GO:0046942	carboxylic acid transport	1/49	367/28564	0.469632223996674	0.495464579552046	0.383950379412485	Per2	1
BP	GO:0045861	negative regulation of proteolysis	1/49	368/28564	0.470553883074738	0.49577142571243	0.384188163715466	Mndal	1
BP	GO:0015849	organic acid transport	1/49	369/28564	0.471473973148838	0.49577142571243	0.384188163715466	Per2	1
BP	GO:0031589	cell-substrate adhesion	1/49	369/28564	0.471473973148838	0.49577142571243	0.384188163715466	Cspg5	1
BP	GO:0051346	negative regulation of hydrolase activity	1/49	370/28564	0.472392496834446	0.49619321409007	0.38451502019383	Mndal	1
BP	GO:0046486	glycerolipid metabolic process	1/49	374/28564	0.476050979852142	0.499488938378779	0.387068975901892	Ldlr	1
CC	GO:0090575	RNA polymerase II transcription regulator complex	3/48	249/28585	0.00846293699216418	0.326718752901292	0.32319673717566	Dbp/Hlf/Ascl1	3
CC	GO:0034362	low-density lipoprotein particle	1/48	14/28585	0.0232591861201698	0.326718752901292	0.32319673717566	Ldlr	1
CC	GO:0005652	nuclear lamina	1/48	15/28585	0.0249001353017252	0.326718752901292	0.32319673717566	Stx1b	1
CC	GO:0030867	rough endoplasmic reticulum membrane	1/48	17/28585	0.0281739395222605	0.326718752901292	0.32319673717566	Gm10320	1
CC	GO:0000164	protein phosphatase type 1 complex	1/48	19/28585	0.0314369804955275	0.326718752901292	0.32319673717566	Ppp1r3c	1
CC	GO:0032040	small-subunit processome	1/48	38/28585	0.0619056306052885	0.326718752901292	0.32319673717566	Utp14b	1
CC	GO:0097228	sperm principal piece	1/48	42/28585	0.0681994537439984	0.326718752901292	0.32319673717566	Slc9b2	1
CC	GO:0034358	plasma lipoprotein particle	1/48	43/28585	0.0697664378108548	0.326718752901292	0.32319673717566	Ldlr	1
CC	GO:1990777	lipoprotein particle	1/48	43/28585	0.0697664378108548	0.326718752901292	0.32319673717566	Ldlr	1
CC	GO:0016323	basolateral plasma membrane	2/48	258/28585	0.0698158049566081	0.326718752901292	0.32319673717566	Slc9b2/Ldlr	2
CC	GO:0030660	Golgi-associated vesicle membrane	1/48	46/28585	0.0744519245607338	0.326718752901292	0.32319673717566	Cspg5	1
CC	GO:0032994	protein-lipid complex	1/48	46/28585	0.0744519245607338	0.326718752901292	0.32319673717566	Ldlr	1
CC	GO:0031201	SNARE complex	1/48	48/28585	0.0775627360243761	0.326718752901292	0.32319673717566	Stx1b	1
CC	GO:0009925	basal plasma membrane	2/48	292/28585	0.0863611324644605	0.326718752901292	0.32319673717566	Slc9b2/Ldlr	2
CC	GO:0008287	protein serine/threonine phosphatase complex	1/48	54/28585	0.0868338713694596	0.326718752901292	0.32319673717566	Ppp1r3c	1
CC	GO:0010008	endosome membrane	2/48	294/28585	0.0873687290227204	0.326718752901292	0.32319673717566	Slc9b2/Ldlr	2
CC	GO:1903293	phosphatase complex	1/48	55/28585	0.0883701643200838	0.326718752901292	0.32319673717566	Ppp1r3c	1
CC	GO:0055038	recycling endosome membrane	1/48	59/28585	0.0944900681813627	0.326718752901292	0.32319673717566	Ldlr	1
CC	GO:0045178	basal part of cell	2/48	316/28585	0.0986820031840028	0.326718752901292	0.32319673717566	Slc9b2/Ldlr	2
CC	GO:0098791	Golgi apparatus subcompartment	2/48	317/28585	0.0992058497783099	0.326718752901292	0.32319673717566	Ntsr2/Plk3	2
CC	GO:0048787	presynaptic active zone membrane	1/48	67/28585	0.106609434246113	0.326718752901292	0.32319673717566	Stx1b	1
CC	GO:0005905	clathrin-coated pit	1/48	71/28585	0.112609412643549	0.326718752901292	0.32319673717566	Ldlr	1
CC	GO:0043198	dendritic shaft	1/48	71/28585	0.112609412643549	0.326718752901292	0.32319673717566	Ntsr2	1
CC	GO:0045211	postsynaptic membrane	2/48	348/28585	0.115823578412818	0.326718752901292	0.32319673717566	Lrrc4/Cspg5	2
CC	GO:0016529	sarcoplasmic reticulum	1/48	76/28585	0.120053922477255	0.326718752901292	0.32319673717566	Rasd1	1
CC	GO:0030684	preribosome	1/48	77/28585	0.121535469066792	0.326718752901292	0.32319673717566	Utp14b	1
CC	GO:0017053	transcription repressor complex	1/48	78/28585	0.123014573089691	0.326718752901292	0.32319673717566	Bhlhe41	1
CC	GO:0030133	transport vesicle	2/48	368/28585	0.126900068869443	0.326718752901292	0.32319673717566	Slc9b2/Aph1b	2
CC	GO:0000118	histone deacetylase complex	1/48	82/28585	0.128906642250039	0.326718752901292	0.32319673717566	Rcor2	1
CC	GO:0005881	cytoplasmic microtubule	1/48	83/28585	0.130373592436757	0.326718752901292	0.32319673717566	Mid1	1
CC	GO:0005788	endoplasmic reticulum lumen	1/48	89/28585	0.139124630753276	0.326718752901292	0.32319673717566	Foxred2	1
CC	GO:0045121	membrane raft	2/48	390/28585	0.139365257590424	0.326718752901292	0.32319673717566	Rgs16/Ldlr	2
CC	GO:0098857	membrane microdomain	2/48	391/28585	0.139938283231919	0.326718752901292	0.32319673717566	Rgs16/Ldlr	2
CC	GO:0005791	rough endoplasmic reticulum	1/48	94/28585	0.146351245634959	0.326718752901292	0.32319673717566	Gm10320	1
CC	GO:0005795	Golgi stack	1/48	94/28585	0.146351245634959	0.326718752901292	0.32319673717566	Plk3	1
CC	GO:0005798	Golgi-associated vesicle	1/48	97/28585	0.15065866690852	0.326718752901292	0.32319673717566	Cspg5	1
CC	GO:0005901	caveola	1/48	97/28585	0.15065866690852	0.326718752901292	0.32319673717566	Ldlr	1
CC	GO:0016528	sarcoplasm	1/48	99/28585	0.153518450158438	0.326718752901292	0.32319673717566	Rasd1	1
CC	GO:0060076	excitatory synapse	1/48	99/28585	0.153518450158438	0.326718752901292	0.32319673717566	Lrrc4	1
CC	GO:0031594	neuromuscular junction	1/48	108/28585	0.166271227912656	0.336380706506977	0.332754535289083	Stx1b	1
CC	GO:0098839	postsynaptic density membrane	1/48	114/28585	0.174668363859215	0.336380706506977	0.332754535289083	Lrrc4	1
CC	GO:0034451	centriolar satellite	1/48	115/28585	0.176059811947964	0.336380706506977	0.332754535289083	Mid1	1
CC	GO:0048786	presynaptic active zone	1/48	122/28585	0.185735837580113	0.336380706506977	0.332754535289083	Stx1b	1
CC	GO:0034399	nuclear periphery	1/48	134/28585	0.202065082105362	0.336380706506977	0.332754535289083	Stx1b	1
CC	GO:0044853	plasma membrane raft	1/48	134/28585	0.202065082105362	0.336380706506977	0.332754535289083	Ldlr	1
CC	GO:0098982	GABA-ergic synapse	1/48	134/28585	0.202065082105362	0.336380706506977	0.332754535289083	Cspg5	1
CC	GO:0140534	endoplasmic reticulum protein-containing complex	1/48	134/28585	0.202065082105362	0.336380706506977	0.332754535289083	Gm10320	1
CC	GO:0005814	centriole	1/48	137/28585	0.206097028571959	0.336380706506977	0.332754535289083	Hyls1	1
CC	GO:0030672	synaptic vesicle membrane	1/48	143/28585	0.214101165173514	0.336380706506977	0.332754535289083	Slc9b2	1
CC	GO:0099501	exocytic vesicle membrane	1/48	143/28585	0.214101165173514	0.336380706506977	0.332754535289083	Slc9b2	1
CC	GO:0000922	spindle pole	1/48	144/28585	0.215427483437759	0.336380706506977	0.332754535289083	Plk3	1
CC	GO:0098685	Schaffer collateral - CA1 synapse	1/48	144/28585	0.215427483437759	0.336380706506977	0.332754535289083	Lrrc4	1
CC	GO:0005777	peroxisome	1/48	150/28585	0.223339489124462	0.336380706506977	0.332754535289083	Pxt1	1
CC	GO:0042579	microbody	1/48	150/28585	0.223339489124462	0.336380706506977	0.332754535289083	Pxt1	1
CC	GO:0043204	perikaryon	1/48	154/28585	0.228570700224318	0.336380706506977	0.332754535289083	Ntsr2	1
CC	GO:0099634	postsynaptic specialization membrane	1/48	154/28585	0.228570700224318	0.336380706506977	0.332754535289083	Lrrc4	1
CC	GO:0000776	kinetochore	1/48	159/28585	0.235061216595237	0.336380706506977	0.332754535289083	Cdt1	1
CC	GO:0055037	recycling endosome	1/48	159/28585	0.235061216595237	0.336380706506977	0.332754535289083	Ldlr	1
CC	GO:0097730	non-motile cilium	1/48	168/28585	0.246609665284807	0.344661246758456	0.3409458116317	Hyls1	1
CC	GO:0000779	condensed chromosome, centromeric region	1/48	170/28585	0.249152708500089	0.344661246758456	0.3409458116317	Cdt1	1
CC	GO:0036126	sperm flagellum	1/48	182/28585	0.26423539661059	0.358719936279274	0.354852949014374	Slc9b2	1
CC	GO:0030658	transport vesicle membrane	1/48	185/28585	0.267959470473675	0.358719936279274	0.354852949014374	Slc9b2	1
CC	GO:0097729	9+2 motile cilium	1/48	198/28585	0.283884970491783	0.374007183346317	0.369975400139667	Slc9b2	1
CC	GO:0043197	dendritic spine	1/48	206/28585	0.293516130508155	0.380653731752764	0.376550299007173	Lrrc4	1
CC	GO:0044309	neuron spine	1/48	212/28585	0.300656153417989	0.383914780518356	0.379776193791145	Lrrc4	1
CC	GO:0042734	presynaptic membrane	1/48	238/28585	0.330788346300551	0.414058375726131	0.409594842189451	Stx1b	1
CC	GO:0005770	late endosome	1/48	244/28585	0.337559283795693	0.414058375726131	0.409594842189451	Ldlr	1
CC	GO:0005802	trans-Golgi network	1/48	249/28585	0.343150451806062	0.414058375726131	0.409594842189451	Ntsr2	1
CC	GO:0000775	chromosome, centromeric region	1/48	258/28585	0.353098341633211	0.414058375726131	0.409594842189451	Cdt1	1
CC	GO:0008021	synaptic vesicle	1/48	258/28585	0.353098341633211	0.414058375726131	0.409594842189451	Slc9b2	1
CC	GO:0000139	Golgi membrane	1/48	259/28585	0.354194514175365	0.414058375726131	0.409594842189451	Lfng	1
CC	GO:0070382	exocytic vesicle	1/48	275/28585	0.371487911753954	0.423588297394885	0.4190220316652	Slc9b2	1
CC	GO:0031514	motile cilium	1/48	276/28585	0.372553562768995	0.423588297394885	0.4190220316652	Slc9b2	1
CC	GO:0000793	condensed chromosome	1/48	326/28585	0.423639070403671	0.475162741128442	0.470040504857558	Cdt1	1
CC	GO:0005769	early endosome	1/48	347/28585	0.44385945131245	0.488560025417647	0.483293366931851	Ldlr	1
CC	GO:0016607	nuclear speck	1/48	354/28585	0.450443935412345	0.488560025417647	0.483293366931851	Gadd45a	1
CC	GO:0005819	spindle	1/48	357/28585	0.453242433218781	0.488560025417647	0.483293366931851	Plk3	1
CC	GO:0098687	chromosomal region	1/48	367/28585	0.462470352649953	0.492115888076232	0.486810897526266	Cdt1	1
MF	GO:0070888	E-box binding	4/45	46/28171	8.82474215901728e-07	8.82474215901728e-05	6.59533361358134e-05	Ciart/Bhlhe41/Bhlhe40/Ascl1	4
MF	GO:0043425	bHLH transcription factor binding	3/45	36/28171	2.62088082541693e-05	0.00131044041270847	0.000979381782129484	Bhlhe41/Bhlhe40/Ascl1	3
MF	GO:0001222	transcription corepressor binding	2/45	55/28171	0.00351097850797004	0.117032616932335	0.0874664821283765	Per2/Per3	2
MF	GO:0046982	protein heterodimerization activity	3/45	313/28171	0.0136641850948026	0.157880730557865	0.117995072311667	Bhlhe41/Bhlhe40/Gadd45a	3
MF	GO:0001227	DNA-binding transcription repressor activity, RNA polymerase II-specific	3/45	315/28171	0.0138980014127369	0.157880730557865	0.117995072311667	Bhlhe41/Bhlhe40/Ascl1	3
MF	GO:0001217	DNA-binding transcription repressor activity	3/45	319/28171	0.0143724892136496	0.157880730557865	0.117995072311667	Bhlhe41/Bhlhe40/Ascl1	3
MF	GO:0031625	ubiquitin protein ligase binding	3/45	329/28171	0.0155988321701823	0.157880730557865	0.117995072311667	Mid1/Per3/Usp2	3
MF	GO:0005041	low-density lipoprotein particle receptor activity	1/45	10/28171	0.015862053261988	0.157880730557865	0.117995072311667	Ldlr	1
MF	GO:0044389	ubiquitin-like protein ligase binding	3/45	348/28171	0.0180877361391912	0.157880730557865	0.117995072311667	Mid1/Per3/Usp2	3
MF	GO:0001221	transcription coregulator binding	2/45	140/28171	0.0211152059082391	0.157880730557865	0.117995072311667	Per2/Per3	2
MF	GO:0042826	histone deacetylase binding	2/45	141/28171	0.0213975357140158	0.157880730557865	0.117995072311667	Bhlhe41/Per2	2
MF	GO:0015385	sodium:proton antiporter activity	1/45	14/28171	0.0221377561747865	0.157880730557865	0.117995072311667	Slc9b2	1
MF	GO:0061629	RNA polymerase II-specific DNA-binding transcription factor binding	3/45	382/28171	0.0230651411301499	0.157880730557865	0.117995072311667	Bhlhe41/Bhlhe40/Per2	3
MF	GO:0061133	endopeptidase activator activity	1/45	15/28171	0.0237005576441236	0.157880730557865	0.117995072311667	Aph1b	1
MF	GO:0030228	lipoprotein particle receptor activity	1/45	16/28171	0.0252609168892584	0.157880730557865	0.117995072311667	Ldlr	1
MF	GO:1990226	histone methyltransferase binding	1/45	16/28171	0.0252609168892584	0.157880730557865	0.117995072311667	Per2	1
MF	GO:0030169	low-density lipoprotein particle binding	1/45	18/28171	0.0283743236209992	0.166812971753135	0.124670747310238	Ldlr	1
MF	GO:0008320	protein transmembrane transporter activity	1/45	22/28171	0.0345719941377749	0.166812971753135	0.124670747310238	Gm10320	1
MF	GO:0070182	DNA polymerase binding	1/45	22/28171	0.0345719941377749	0.166812971753135	0.124670747310238	Cdt1	1
MF	GO:0051139	metal cation:proton antiporter activity	1/45	23/28171	0.0361153619399631	0.166812971753135	0.124670747310238	Slc9b2	1
MF	GO:0003714	transcription corepressor activity	2/45	193/28171	0.0381307151680672	0.166812971753135	0.124670747310238	Bhlhe41/Rcor2	2
MF	GO:0031681	G-protein beta-subunit binding	1/45	25/28171	0.0391948636091766	0.166812971753135	0.124670747310238	Rasd1	1
MF	GO:0030247	polysaccharide binding	1/45	27/28171	0.0422647445748351	0.166812971753135	0.124670747310238	Ppp1r3c	1
MF	GO:0003712	transcription coregulator activity	3/45	489/28171	0.0431145004992897	0.166812971753135	0.124670747310238	Bhlhe41/Rcor2/Per2	3
MF	GO:0022884	macromolecule transmembrane transporter activity	1/45	28/28171	0.0437960864769863	0.166812971753135	0.124670747310238	Gm10320	1
MF	GO:0071813	lipoprotein particle binding	1/45	30/28171	0.0468515914382988	0.166812971753135	0.124670747310238	Ldlr	1
MF	GO:0071814	protein-lipid complex binding	1/45	30/28171	0.0468515914382988	0.166812971753135	0.124670747310238	Ldlr	1
MF	GO:0140318	protein transporter activity	1/45	30/28171	0.0468515914382988	0.166812971753135	0.124670747310238	Gm10320	1
MF	GO:0008157	protein phosphatase 1 binding	1/45	31/28171	0.0483757618084092	0.166812971753135	0.124670747310238	Ppp1r3c	1
MF	GO:0030332	cyclin binding	1/45	35/28171	0.0544486475919332	0.174877932131544	0.130698244014101	Usp2	1
MF	GO:0005484	SNAP receptor activity	1/45	36/28171	0.055960938282094	0.174877932131544	0.130698244014101	Stx1b	1
MF	GO:0140828	metal cation:monoatomic cation antiporter activity	1/45	36/28171	0.055960938282094	0.174877932131544	0.130698244014101	Slc9b2	1
MF	GO:0036002	pre-mRNA binding	1/45	39/28171	0.0604836344830075	0.183283740857599	0.136980480009363	Per2	1
MF	GO:0008188	neuropeptide receptor activity	1/45	43/28171	0.0664809536536889	0.195532216628497	0.146134604006561	Ntsr2	1
MF	GO:0008017	microtubule binding	2/45	269/28171	0.0687869881190766	0.19653425176879	0.146883493427201	Jakmip3/Mid1	2
MF	GO:0008375	acetylglucosaminyltransferase activity	1/45	47/28171	0.072440834898549	0.201224541384858	0.150388867771842	Lfng	1
MF	GO:0030246	carbohydrate binding	2/45	283/28171	0.0751007001994628	0.202974865403953	0.151697004670323	Eva1c/Ppp1r3c	2
MF	GO:0016504	peptidase activator activity	1/45	60/28171	0.0915546447581473	0.238484310802885	0.178235642810577	Aph1b	1
MF	GO:0070063	RNA polymerase binding	1/45	61/28171	0.0930088812131252	0.238484310802885	0.178235642810577	Per2	1
MF	GO:0001540	amyloid-beta binding	1/45	71/28171	0.107426622868417	0.268566557171042	0.200718163780463	Ldlr	1
MF	GO:0002039	p53 binding	1/45	77/28171	0.115969445113288	0.279489177996201	0.208881385660318	Plk3	1
MF	GO:1990841	promoter-specific chromatin binding	1/45	78/28171	0.117385454758404	0.279489177996201	0.208881385660318	Gadd45a	1
MF	GO:0038024	cargo receptor activity	1/45	82/28171	0.123027349343135	0.281231004959338	0.210183172127505	Ldlr	1
MF	GO:0030674	protein-macromolecule adaptor activity	2/45	381/28171	0.123741642182109	0.281231004959338	0.210183172127505	Aph1b/Stx1b	2
MF	GO:0015631	tubulin binding	2/45	388/28171	0.127462611994766	0.283250248877258	0.211692291266161	Jakmip3/Mid1	2
MF	GO:0050660	flavin adenine dinucleotide binding	1/45	90/28171	0.13420555001741	0.291751195690021	0.218045630463069	Foxred2	1
MF	GO:0004843	cysteine-type deubiquitinase activity	1/45	95/28171	0.141121051223575	0.293616536949276	0.219439727614722	Usp2	1
MF	GO:0022804	active transmembrane transporter activity	2/45	414/28171	0.14151145908533	0.293616536949276	0.219439727614722	Gm10320/Slc9b2	2
MF	GO:0015297	antiporter activity	1/45	97/28171	0.143872103105145	0.293616536949276	0.219439727614722	Slc9b2	1
MF	GO:0101005	deubiquitinase activity	1/45	105/28171	0.15479040785529	0.309580815710581	0.231370925425803	Usp2	1
MF	GO:0042626	ATPase-coupled transmembrane transporter activity	1/45	110/28171	0.16154508509992	0.310652788237342	0.23217208384054	Gm10320	1
MF	GO:0051219	phosphoprotein binding	1/45	111/28171	0.162889672647424	0.310652788237342	0.23217208384054	Mid1	1
MF	GO:0003730	mRNA 3'-UTR binding	1/45	116/28171	0.169581048855266	0.310652788237342	0.23217208384054	Rbm38	1
MF	GO:0000149	SNARE binding	1/45	120/28171	0.174896469055518	0.310652788237342	0.23217208384054	Stx1b	1
MF	GO:0004519	endonuclease activity	1/45	120/28171	0.174896469055518	0.310652788237342	0.23217208384054	Ear2	1
MF	GO:0019783	ubiquitin-like protein peptidase activity	1/45	121/28171	0.176220117370818	0.310652788237342	0.23217208384054	Usp2	1
MF	GO:0004540	ribonuclease activity	1/45	122/28171	0.177541689375036	0.310652788237342	0.23217208384054	Ear2	1
MF	GO:0015078	proton transmembrane transporter activity	1/45	124/28171	0.180178617177658	0.310652788237342	0.23217208384054	Slc9b2	1
MF	GO:0005179	hormone activity	1/45	132/28171	0.190643910224855	0.323125271567551	0.241493624013643	Stc2	1
MF	GO:0008528	G protein-coupled peptide receptor activity	1/45	140/28171	0.200978541947499	0.332726318389198	0.24866914321719	Ntsr2	1
MF	GO:0008194	UDP-glycosyltransferase activity	1/45	148/28171	0.211184107056188	0.332726318389198	0.24866914321719	Lfng	1
MF	GO:0001653	peptide receptor activity	1/45	149/28171	0.212450806381116	0.332726318389198	0.24866914321719	Ntsr2	1
MF	GO:0015399	primary active transmembrane transporter activity	1/45	150/28171	0.213715516741293	0.332726318389198	0.24866914321719	Gm10320	1
MF	GO:0004497	monooxygenase activity	1/45	153/28171	0.217497744532361	0.332726318389198	0.24866914321719	Foxred2	1
MF	GO:0016922	nuclear receptor binding	1/45	157/28171	0.222513054058007	0.332726318389198	0.24866914321719	Per2	1
MF	GO:0015081	sodium ion transmembrane transporter activity	1/45	158/28171	0.22376196219563	0.332726318389198	0.24866914321719	Slc9b2	1
MF	GO:0004721	phosphoprotein phosphatase activity	1/45	159/28171	0.225008908674094	0.332726318389198	0.24866914321719	Ppp1r3c	1
MF	GO:0020037	heme binding	1/45	160/28171	0.226253896504655	0.332726318389198	0.24866914321719	Stc2	1
MF	GO:0016853	isomerase activity	1/45	169/28171	0.237371142451801	0.339101632074002	0.253433851339517	Isyna1	1
MF	GO:0046906	tetrapyrrole binding	1/45	169/28171	0.237371142451801	0.339101632074002	0.253433851339517	Stc2	1
MF	GO:0008201	heparin binding	1/45	174/28171	0.243479743701702	0.33985515293057	0.253997009032321	Eva1c	1
MF	GO:0008234	cysteine-type peptidase activity	1/45	175/28171	0.244695710110011	0.33985515293057	0.253997009032321	Usp2	1
MF	GO:0019903	protein phosphatase binding	1/45	185/28171	0.256750747827405	0.351713353188226	0.262859453435411	Ppp1r3c	1
MF	GO:0002020	protease binding	1/45	192/28171	0.265077126073551	0.353436168098067	0.264147030894345	Ldlr	1
MF	GO:0016758	hexosyltransferase activity	1/45	192/28171	0.265077126073551	0.353436168098067	0.264147030894345	Lfng	1
MF	GO:0004518	nuclease activity	1/45	202/28171	0.276813942694981	0.36422887196708	0.272213156943818	Ear2	1
MF	GO:0061135	endopeptidase regulator activity	1/45	221/28171	0.298611111926804	0.387806638865979	0.289834435362995	Aph1b	1
MF	GO:0022853	active monoatomic ion transmembrane transporter activity	1/45	225/28171	0.303117450861502	0.388612116489105	0.290436423902384	Slc9b2	1
MF	GO:0005539	glycosaminoglycan binding	1/45	235/28171	0.314259807421968	0.394205518363675	0.294616755829694	Eva1c	1
MF	GO:0019902	phosphatase binding	1/45	236/28171	0.31536441469094	0.394205518363675	0.294616755829694	Ppp1r3c	1
MF	GO:0005096	GTPase activator activity	1/45	241/28171	0.320861406784538	0.396125193561158	0.296051460450971	Rgs16	1
MF	GO:0016791	phosphatase activity	1/45	259/28171	0.340295561366591	0.410302840733813	0.306647386232639	Ppp1r3c	1
MF	GO:0015291	secondary active transmembrane transporter activity	1/45	262/28171	0.343481279819892	0.410302840733813	0.306647386232639	Slc9b2	1
MF	GO:0003713	transcription coactivator activity	1/45	266/28171	0.347705515257555	0.410302840733813	0.306647386232639	Per2	1
MF	GO:0016757	glycosyltransferase activity	1/45	267/28171	0.348757414623741	0.410302840733813	0.306647386232639	Lfng	1
MF	GO:0061134	peptidase regulator activity	1/45	276/28171	0.358150174623267	0.416453691422404	0.311244337799902	Aph1b	1
MF	GO:1901681	sulfur compound binding	1/45	293/28171	0.375532013938643	0.429030028960609	0.320643495328455	Eva1c	1
MF	GO:0003924	GTPase activity	1/45	295/28171	0.377546425485336	0.429030028960609	0.320643495328455	Rasd1	1
MF	GO:0042578	phosphoric ester hydrolase activity	1/45	346/28171	0.426820119762766	0.47957316827277	0.358417841551228	Ppp1r3c	1
MF	GO:0005525	GTP binding	1/45	361/28171	0.440571860676923	0.484144901842773	0.361834610850914	Rasd1	1
MF	GO:0042277	peptide binding	1/45	361/28171	0.440571860676923	0.484144901842773	0.361834610850914	Ldlr	1
MF	GO:0003729	mRNA binding	1/45	380/28171	0.45752832367029	0.486217229135533	0.363383402827609	Rbm38	1
MF	GO:0140098	catalytic activity, acting on RNA	1/45	382/28171	0.459283704926623	0.486217229135533	0.363383402827609	Ear2	1
MF	GO:0019001	guanyl nucleotide binding	1/45	385/28171	0.461906367678756	0.486217229135533	0.363383402827609	Rasd1	1
MF	GO:0032561	guanyl ribonucleotide binding	1/45	385/28171	0.461906367678756	0.486217229135533	0.363383402827609	Rasd1	1
