# Supplementary material for: Tumor-secreted clusterin promotes cachectic fat wasting via disrupting circadian gene expression and adipogenesis
Source: EMBO J. 2025 Dec 17;45(3):856–78. doi: 10.1038/s44318-025-00661-4 (PMC12864892; doi:10.1038/s44318-025-00661-4)
Supplement: Supplementary file 8 — Source data Fig. 2 [file 44318_2025_661_MOESM8_ESM.zip › Figure 2/Figure 2C/Figure 2C.xlsx]

## Sheet: Sheet1
		shCTRL					shCLU
	Ciart	0.9505	1.0531	0.9738	1.0226		0.4189	0.2463	0.3132	0.343
	Bhlhe41	0.9458	1.0636	0.9797	1.0109		0.1183	0.1502	0.2425	0.4814
	Dbp	0.9743	1.0409	1.0192	0.9656		0.2961	0.059	0.4208	0.3551
	Bhlhe40	1.0218	1.0789	0.9689	0.9304		0.3159	0.2201	0.3664	0.583
	Per2	0.9234	1.0457	0.9501	1.0808		0.2554	0.3539	0.2902	0.2877
	Hlf	0.9364	0.9816	0.9906	1.0914		0.1419	0.1634	0.1864	0.3912
	Tef	1.0651	1.0394	0.9464	0.9491		0.3522	0.5605	0.4452	0.3951
	Per3	0.9562	1.0549	1.0184	0.9705		0.3106	0.0507	0.1531	0.1661
	Clock	0.9491	1.0895	0.9878	0.9736		1.0524	0.915	0.9675	1.0815
	Bmal1	0.9396	1.0887	0.9908	0.9809		0.8777	1.0916	0.8358	1.0929
