# Supplementary material for: Tumor-secreted clusterin promotes cachectic fat wasting via disrupting circadian gene expression and adipogenesis
Source: EMBO J. 2025 Dec 17;45(3):856–78. doi: 10.1038/s44318-025-00661-4 (PMC12864892; doi:10.1038/s44318-025-00661-4)
Supplement: Supplementary file 8 — Source data Fig. 2 [file 44318_2025_661_MOESM8_ESM.zip › Figure 2/Figure 2D/Figure 2D.xlsx]

## Sheet: Sheet1
CLOCK	(Day)	shCTRL					shCLU
	0	0.9414	0.9705	1.1279	1.0819		1.0105	1.0401	0.9696	0.9798
	6	0.812	0.8317	0.8962	0.9571		0.8348	0.768	0.8964	0.7876
	12	0.6264	0.6186	0.4657	0.5124		0.5995	0.5361	0.6451	0.5542
	18	0.5744	0.5535	0.6714	0.6949		0.7244	0.6613	0.7708	0.6954
	24	1.0901	0.9224	1.0425	1.1524		0.9169	0.8916	0.9346	1.0282
	30	0.7788	0.9188	0.8475	0.7621		0.8454	0.8715	0.7424	0.7879
	36	0.6413	0.5833	0.5419	0.5945		0.3631	0.4839	0.5643	0.5562
	42	0.7344	0.679	0.7231	0.5746		0.6945	0.619	0.7931	0.7404
	48	1.0188	0.8402	0.9616	1.0168		1.0445	1.1414	1.2581	1.1177
BMAL1		shCTRL					shCLU
	0	0.9251	1.0415	1.0142	1.0192		1.0938	1.0206	1.0321	1.1647
	6	0.5327	0.4257	0.3946	0.4113		0.4142	0.4367	0.4776	0.5984
	12	0.3254	0.4373	0.3418	0.3556		0.4907	0.5176	0.4221	0.4521
	18	0.5851	0.6918	0.6721	0.6301		0.7363	0.7613	0.6342	0.7569
	24	1.0192	0.9802	0.9822	1.1137		1.0601	0.9569	0.8501	0.8751
	30	0.4403	0.6284	0.5765	0.4978		0.4261	0.4604	0.5769	0.5634
	36	0.3908	0.3851	0.5014	0.4208		0.4588	0.3276	0.3061	0.3856
	42	0.6714	0.5381	0.7078	0.6528		0.4097	0.6551	0.5579	0.5665
	48	0.8622	0.9261	0.9262	0.793		1.0405	0.8309	0.9292	0.9734
PER3		shCTRL					shCLU
	0	5.8649	5.9248	5.6534	5.5911		0.9438	1.0494	1.0451	0.9617
	6	6.1118	6.0381	6.0835	5.6559		2.2621	2.1011	2.4029	1.8766
	12	6.2154	6.177	6.0821	5.5833		3.3983	3.2009	3.0536	3.4509
	18	6.4788	5.721	6.5239	6.1411		2.4175	2.7659	2.3545	2.3103
	24	5.9406	5.4614	5.8912	5.9715		1.4211	1.5499	1.1675	1.1514
	30	5.9716	5.4295	6.0485	5.6229		1.9959	2.3596	1.7819	1.757
	36	5.3544	5.4511	6.3336	6.1152		3.4914	3.9118	3.5203	3.4105
	42	5.5202	6.2738	6.3201	6.0919		2.2361	2.9467	2.8663	2.8164
	48	5.6952	6.2328	5.913	6.4985		1.0264	0.9525	1.3245	1.4368
