# Supplementary material for: Tumor-secreted clusterin promotes cachectic fat wasting via disrupting circadian gene expression and adipogenesis
Source: EMBO J. 2025 Dec 17;45(3):856–78. doi: 10.1038/s44318-025-00661-4 (PMC12864892; doi:10.1038/s44318-025-00661-4)
Supplement: Supplementary file 8 — Source data Fig. 2 [file 44318_2025_661_MOESM8_ESM.zip › Figure 2/Figure 2J/Figure 2J.xlsx]

## Sheet: Sheet1
Iwat	CTRL	CLU	CLU+siPER3		gWAT	CTRL	CLU	CLU+siPER3		BAT	CTRL	CLU	CLU+siPER3
	1.2745	0.3332	0.7598			0.9994	0.4627	0.6508			0.9152	0.9374	0.9324
	0.8621	0.2697	0.8449			0.8636	0.4861	0.6289			1.0612	0.8476	0.8554
	0.9765	0.6689	0.6111			1.0787	0.7122	0.5912			1.0785	0.9587	0.8623
	0.9441	0.3149	0.6811			0.9371	0.6852	0.7209			0.9683	0.8363	0.9882
	0.9428	0.5216	0.9119			1.1212	0.5749	0.4412			0.9768	0.9568	0.9665
