# Supplementary material for: Tumor-secreted clusterin promotes cachectic fat wasting via disrupting circadian gene expression and adipogenesis
Source: EMBO J. 2025 Dec 17;45(3):856–78. doi: 10.1038/s44318-025-00661-4 (PMC12864892; doi:10.1038/s44318-025-00661-4)
Supplement: Supplementary file 8 — Source data Fig. 2 [file 44318_2025_661_MOESM8_ESM.zip › Figure 2/Figure 2B/Figure 2B.xlsx]

## Sheet: Sheet1
Circadian rhythm related genes
geneID	length	MDA-MB-468-White fat-1-1.rawreads	MDA-MB-468-White fat-1.FPKM	MDA-MB-468-White fat-2.rawreads	MDA-MB-468-White fat-2.FPKM	MDA-MB-468-White fat-3.rawreads	MDA-MB-468-White fat-3.FPKM	MDA-MB-468-shCLU-White fat-1.rawreads	MDA-MB-468-shCLU-White fat-1.FPKM	MDA-MB-468-shCLU-White fat-2.rawreads	MDA-MB-468-shCLU-White fat-2.FPKM	MDA-MB-468-shCLU-White fat-3.rawreads	MDA-MB-468-shCLU-White fat-3.FPKM	baseMean	foldchange	log2FoldChange	lfcSE	stat	pvalue	padj	Regulation	Chr	Start	End	Strand	GeneSymbol	Description	GO_BP	GO_CC	GO_MF	KO	Pathway
ENSMUSG00000038550	2261	90	2.63	77	2.18	73	2.39	10	0.31	21	0.48	12	0.33	50.6741	0.139131	-2.84548	0.336817	-8.44815	2.95957e-17	2.51357e-14	Down	3	95785815	95789563	-	Ciart	circadian associated repressor of transcription [Source:MGI Symbol%3BAcc:MGI:2684975]	GO:0032922:circadian regulation of gene expression;GO:0045475:locomotor rhythm;GO:0045892:negative regulation of transcription, DNA-templated;	GO:0005634:nucleus;GO:0016605:PML body;	GO:0070888:E-box binding;GO:0000978:RNA polymerase II core promoter proximal region sequence-specific DNA binding;	-	-
ENSMUSG00000030256	6720	967	9.5	949	9.04	943	10.38	81	0.83	268	2.05	190	1.77	605.825	0.142365	-2.81233	0.189735	-14.8224	1.04968e-49	8.9149e-46	Down	6	145803969	145811284	-	Bhlhe41	basic helix-loop-helix family%2C member e41 [Source:MGI Symbol%3BAcc:MGI:1930704]	GO:0009952:anterior/posterior pattern specification;GO:0032922:circadian regulation of gene expression;GO:0007623:circadian rhythm;GO:0010832:negative regulation of myotube differentiation;GO:0010944:negative regulation of transcription by competitive promoter binding;GO:0000122:negative regulation of transcription from RNA polymerase II promoter;GO:0045892:negative regulation of transcription, D…	GO:0005654:nucleoplasm;GO:0005634:nucleus;GO:0017053:transcriptional repressor complex;	GO:0043425:bHLH transcription factor binding;GO:0000981:sequence-specific DNA binding RNA polymerase II transcription factor activity;GO:0001227:RNA polymerase II transcription regulatory region sequence-specific DNA binding transcription factor activity involved in negative regulation of transcription;GO:0070888:E-box binding;GO:0042826:histone deacetylase binding;GO:0043426:MRF binding;GO:00469…	K03730	;ko04710 Circadian rhythm;
ENSMUSG00000059824	2993	708	15.61	688	14.72	809	20	146	3.37	326	5.59	256	5.37	514.847	0.253725	-1.97866	0.158814	-12.459	1.24867e-35	4.24198e-32	Down	7	45354512	45359627	+	Dbp	D site albumin promoter binding protein [Source:MGI Symbol%3BAcc:MGI:94866]	GO:0007623:circadian rhythm;GO:0001889:liver development;GO:0045944:positive regulation of transcription from RNA polymerase II promoter;GO:0006357:regulation of transcription from RNA polymerase II promoter;	GO:0005634:nucleus;	GO:0001228:RNA polymerase II transcription regulatory region sequence-specific DNA binding transcription factor activity involved in positive regulation of transcription;GO:0000981:sequence-specific DNA binding RNA polymerase II transcription factor activity;GO:0000978:RNA polymerase II core promoter proximal region sequence-specific DNA binding;GO:0000977:RNA polymerase II regulatory region sequ…	K09056	-
ENSMUSG00000030103	4705	2251	31.57	2258	30.73	2356	37.04	404	5.92	1037	11.31	1061	14.15	1632.75	0.279628	-1.83842	0.207283	-8.86915	7.37043e-19	8.94243e-16	Down	6	108637590	108643886	+	Bhlhe40	basic helix-loop-helix family%2C member e40 [Source:MGI Symbol%3BAcc:MGI:1097714]	GO:0009952:anterior/posterior pattern specification;GO:0032922:circadian regulation of gene expression;GO:0007623:circadian rhythm;GO:0043153:entrainment of circadian clock by photoperiod;GO:0043433:negative regulation of sequence-specific DNA binding transcription factor activity;GO:0000122:negative regulation of transcription from RNA polymerase II promoter;GO:0045892:negative regulation of tra…	GO:0005737:cytoplasm;GO:0016604:nuclear body;GO:0005654:nucleoplasm;GO:0005634:nucleus;	GO:0043425:bHLH transcription factor binding;GO:0003677:DNA binding;GO:0000981:sequence-specific DNA binding RNA polymerase II transcription factor activity;GO:0001227:RNA polymerase II transcription regulatory region sequence-specific DNA binding transcription factor activity involved in negative regulation of transcription;GO:0070888:E-box binding;GO:0043426:MRF binding;GO:0019904:protein domai…	K03729	;ko04710 Circadian rhythm;
ENSMUSG00000055866	5856	306	3.45	334	3.65	315	3.98	74	0.87	189	1.66	124	1.33	231.467	0.311015	-1.68494	0.170274	-9.8955	4.3545e-23	7.39656e-20	Down	1	91343704	91387046	-	Per2	period circadian clock 2 [Source:MGI Symbol%3BAcc:MGI:1195265]	GO:0032922:circadian regulation of gene expression;GO:0097167:circadian regulation of translation;GO:0007623:circadian rhythm;GO:0043153:entrainment of circadian clock by photoperiod;GO:0006631:fatty acid metabolic process;GO:0006094:gluconeogenesis;GO:0005978:glycogen biosynthetic process;GO:0070932:histone H3 deacetylation;GO:0019249:lactate biosynthetic process;GO:0042754:negative regulation o…	GO:0005737:cytoplasm;GO:0005829:cytosol;GO:0005654:nucleoplasm;GO:0005634:nucleus;GO:0048471:perinuclear region of cytoplasm;	GO:0042826:histone deacetylase binding;GO:1990226:histone methyltransferase binding;GO:0042802:identical protein binding;GO:0019900:kinase binding;GO:0016922:ligand-dependent nuclear receptor binding;GO:0036002:pre-mRNA binding;GO:0070063:RNA polymerase binding;GO:0000978:RNA polymerase II core promoter proximal region sequence-specific DNA binding;GO:0000976:transcription regulatory region seque…	K02633	;ko04710 Circadian rhythm;ko04711 Circadian rhythm - fly;ko04713 Circadian entrainment;ko05202 Transcriptional misregulation in cancer;ko05221 Acute myeloid leukemia;
ENSMUSG00000003949	6681	178	1.76	235	2.25	244	2.7	61	0.63	107	0.82	116	1.09	163.382	0.339808	-1.55721	0.216967	-7.17716	7.11747e-13	3.30115e-10	Down	11	90227362	90281721	-	Hlf	hepatic leukemia factor [Source:MGI Symbol%3BAcc:MGI:96108]	GO:0045944:positive regulation of transcription from RNA polymerase II promoter;GO:0006357:regulation of transcription from RNA polymerase II promoter;GO:0048511:rhythmic process;GO:0035914:skeletal muscle cell differentiation;	GO:0005654:nucleoplasm;GO:0005634:nucleus;	GO:0001228:RNA polymerase II transcription regulatory region sequence-specific DNA binding transcription factor activity involved in positive regulation of transcription;GO:0000981:sequence-specific DNA binding RNA polymerase II transcription factor activity;GO:0000978:RNA polymerase II core promoter proximal region sequence-specific DNA binding;GO:0043565:sequence-specific DNA binding;	K09057	;ko04711 Circadian rhythm - fly;
ENSMUSG00000022389	7867	2086	17.5	2317	18.86	2314	21.76	835	7.32	1332	8.69	1035	8.25	1713.93	0.374514	-1.41691	0.100677	-14.0739	5.49713e-45	3.11248e-41	Down	15	81686622	81711064	+	Tef	thyrotroph embryonic factor [Source:MGI Symbol%3BAcc:MGI:98663]	GO:0045944:positive regulation of transcription from RNA polymerase II promoter;GO:0006357:regulation of transcription from RNA polymerase II promoter;GO:0048511:rhythmic process;	GO:0005634:nucleus;	GO:0001228:RNA polymerase II transcription regulatory region sequence-specific DNA binding transcription factor activity involved in positive regulation of transcription;GO:0000981:sequence-specific DNA binding RNA polymerase II transcription factor activity;GO:0003690:double-stranded DNA binding;GO:0042802:identical protein binding;GO:0044877:macromolecular complex binding;GO:0000978:RNA polymer…	K09058	-
ENSMUSG00000028957	9608	636	4.37	715	4.77	678	5.22	217	1.56	542	2.9	336	2.19	530.085	0.411737	-1.2802	0.145568	-8.79452	1.43659e-18	1.6268e-15	Down	4	151088109	151129122	-	Per3	period circadian clock 3 [Source:MGI Symbol%3BAcc:MGI:1277134]	GO:0032922:circadian regulation of gene expression;GO:0007623:circadian rhythm;GO:0043153:entrainment of circadian clock by photoperiod;GO:0000122:negative regulation of transcription from RNA polymerase II promoter;GO:0050821:protein stabilization;GO:0045187:regulation of circadian sleep/wake cycle, sleep;	GO:0005737:cytoplasm;GO:0005634:nucleus;	GO:0019900:kinase binding;GO:0000976:transcription regulatory region sequence-specific DNA binding;GO:0001222:transcription corepressor binding;GO:0031625:ubiquitin protein ligase binding;	K02633	;ko04710 Circadian rhythm;ko04711 Circadian rhythm - fly;ko04713 Circadian entrainment;ko05202 Transcriptional misregulation in cancer;ko05221 Acute myeloid leukemia;
