# Supplementary material for: Tumor-secreted clusterin promotes cachectic fat wasting via disrupting circadian gene expression and adipogenesis
Source: EMBO J. 2025 Dec 17;45(3):856–78. doi: 10.1038/s44318-025-00661-4 (PMC12864892; doi:10.1038/s44318-025-00661-4)
Supplement: Supplementary file 9 — Source data Fig. 3 [file 44318_2025_661_MOESM9_ESM.zip]

Archive with 48 entries (38 files):
- Figure 3/
- __MACOSX/._Figure 3
- Figure 3/Figure 3E/
- __MACOSX/Figure 3/._Figure 3E
- Figure 3/Figure 3B/
- __MACOSX/Figure 3/._Figure 3B
- Figure 3/Figure 3C/
- __MACOSX/Figure 3/._Figure 3C
- Figure 3/Figure 3D/
- __MACOSX/Figure 3/._Figure 3D
- Figure 3/Figure 3H/
- __MACOSX/Figure 3/._Figure 3H
- Figure 3/Figure 3A/
- __MACOSX/Figure 3/._Figure 3A
- Figure 3/Figure 3F/
- __MACOSX/Figure 3/._Figure 3F
- Figure 3/Figure 3G/
- __MACOSX/Figure 3/._Figure 3G
- Figure 3/Figure 3I/
- __MACOSX/Figure 3/._Figure 3I
- Figure 3/Figure 3E/Figure 3E.tif
- __MACOSX/Figure 3/Figure 3E/._Figure 3E.tif
- Figure 3/Figure 3B/Figure 3B.tif
- __MACOSX/Figure 3/Figure 3B/._Figure 3B.tif
- Figure 3/Figure 3C/Figure 3C.xlsx
- __MACOSX/Figure 3/Figure 3C/._Figure 3C.xlsx
- Figure 3/Figure 3D/Figure 3D.tif
- __MACOSX/Figure 3/Figure 3D/._Figure 3D.tif
- Figure 3/Figure 3D/Figure 3D.xlsx
- __MACOSX/Figure 3/Figure 3D/._Figure 3D.xlsx
- Figure 3/Figure 3H/Figure 3H.tif
- __MACOSX/Figure 3/Figure 3H/._Figure 3H.tif
- Figure 3/Figure 3H/Figure 3H.xlsx
- __MACOSX/Figure 3/Figure 3H/._Figure 3H.xlsx
- Figure 3/Figure 3A/Figure 3A.tif
- __MACOSX/Figure 3/Figure 3A/._Figure 3A.tif
- Figure 3/Figure 3F/Figure 3F.xlsx
- __MACOSX/Figure 3/Figure 3F/._Figure 3F.xlsx
- Figure 3/Figure 3F/Figure 3F.tif
- __MACOSX/Figure 3/Figure 3F/._Figure 3F.tif
- Figure 3/Figure 3G/Figure 3G.xlsx
- __MACOSX/Figure 3/Figure 3G/._Figure 3G.xlsx
- Figure 3/Figure 3G/Figure 3G.tif
- __MACOSX/Figure 3/Figure 3G/._Figure 3G.tif
- Figure 3/Figure 3I/Figure 3I.xlsx
- __MACOSX/Figure 3/Figure 3I/._Figure 3I.xlsx
- Figure 3/Figure 3I/Figure 3I.tif
- __MACOSX/Figure 3/Figure 3I/._Figure 3I.tif
