# Supplementary material for: Tumor-secreted clusterin promotes cachectic fat wasting via disrupting circadian gene expression and adipogenesis
Source: EMBO J. 2025 Dec 17;45(3):856–78. doi: 10.1038/s44318-025-00661-4 (PMC12864892; doi:10.1038/s44318-025-00661-4)
Supplement: Supplementary file 9 — Source data Fig. 3 [file 44318_2025_661_MOESM9_ESM.zip › Figure 3/Figure 3C/Figure 3C.xlsx]

## Sheet: Sheet1
		shCTRL						shCLU
	PKP3	1.0298	0.9752	1.0366	0.9584			0.0215	0.0422	0.0518	0.0933
	CLU	1.0129	0.9895	0.9742	1.0234			1.0621	1.0108	0.9847	0.9501
