# Supplementary material for: Tumor-secreted clusterin promotes cachectic fat wasting via disrupting circadian gene expression and adipogenesis
Source: EMBO J. 2025 Dec 17;45(3):856–78. doi: 10.1038/s44318-025-00661-4 (PMC12864892; doi:10.1038/s44318-025-00661-4)
Supplement: Supplementary file 9 — Source data Fig. 3 [file 44318_2025_661_MOESM9_ESM.zip › Figure 3/Figure 3D/Figure 3D.xlsx]

## Sheet: Sheet1
CLU		shCTRL					shPKP3
	0h	1	1	1		0h	1	1	1
	12h	0.4978	0.3764	0.4198		12h	0.2212	0.3065	0.2586
	24h	0.2906	0.1227	0.2075		24h	0.0656	0.0307	0.0613
secreted CLU		shCTRL					shPKP3
	0h	1	1	1		0h	1	1	1
	12h	0.4459	0.2605	0.3258		12h	0.1416	0.2423	0.1185
	24h	0.1586	0.1268	0.1057		24h	0.0241	0.0458	0.0142
