# Supplementary material for: Tumor-secreted clusterin promotes cachectic fat wasting via disrupting circadian gene expression and adipogenesis
Source: EMBO J. 2025 Dec 17;45(3):856–78. doi: 10.1038/s44318-025-00661-4 (PMC12864892; doi:10.1038/s44318-025-00661-4)
Supplement: Supplementary file 10 — Source data Fig. 4 [file 44318_2025_661_MOESM10_ESM.zip]

Archive with 44 entries (33 files):
- Figure 4/
- __MACOSX/._Figure 4
- Figure 4/Figure 4E/
- __MACOSX/Figure 4/._Figure 4E
- Figure 4/Figure 4B/
- __MACOSX/Figure 4/._Figure 4B
- Figure 4/Figure 4J/
- __MACOSX/Figure 4/._Figure 4J
- Figure 4/Figure 4C/
- __MACOSX/Figure 4/._Figure 4C
- Figure 4/Figure 4D/
- __MACOSX/Figure 4/._Figure 4D
- Figure 4/Figure 4A/
- __MACOSX/Figure 4/._Figure 4A
- Figure 4/Figure 4F/
- __MACOSX/Figure 4/._Figure 4F
- Figure 4/Figure 4H/
- __MACOSX/Figure 4/._Figure 4H
- Figure 4/Figure 4I/
- __MACOSX/Figure 4/._Figure 4I
- Figure 4/Figure 4G/
- __MACOSX/Figure 4/._Figure 4G
- Figure 4/Figure 4E/Figure 4E.xlsx
- __MACOSX/Figure 4/Figure 4E/._Figure 4E.xlsx
- Figure 4/Figure 4B/Figure 4B.xlsx
- __MACOSX/Figure 4/Figure 4B/._Figure 4B.xlsx
- Figure 4/Figure 4J/Figure 4J.tif
- __MACOSX/Figure 4/Figure 4J/._Figure 4J.tif
- Figure 4/Figure 4C/Figure 4C.tif
- __MACOSX/Figure 4/Figure 4C/._Figure 4C.tif
- Figure 4/Figure 4D/Figure 4D.tif
- __MACOSX/Figure 4/Figure 4D/._Figure 4D.tif
- Figure 4/Figure 4D/Figure 4D.xlsx
- __MACOSX/Figure 4/Figure 4D/._Figure 4D.xlsx
- Figure 4/Figure 4A/Figure 4A.xlsx
- __MACOSX/Figure 4/Figure 4A/._Figure 4A.xlsx
- Figure 4/Figure 4F/Figure 4F.xlsx
- __MACOSX/Figure 4/Figure 4F/._Figure 4F.xlsx
- Figure 4/Figure 4H/Figure 4H.xlsx
- __MACOSX/Figure 4/Figure 4H/._Figure 4H.xlsx
- Figure 4/Figure 4I/Figure 4I.xlsx
- __MACOSX/Figure 4/Figure 4I/._Figure 4I.xlsx
- Figure 4/Figure 4G/Figure 4G.xlsx
- __MACOSX/Figure 4/Figure 4G/._Figure 4G.xlsx
