# Supplementary material for: Tumor-secreted clusterin promotes cachectic fat wasting via disrupting circadian gene expression and adipogenesis
Source: EMBO J. 2025 Dec 17;45(3):856–78. doi: 10.1038/s44318-025-00661-4 (PMC12864892; doi:10.1038/s44318-025-00661-4)
Supplement: Supplementary file 10 — Source data Fig. 4 [file 44318_2025_661_MOESM10_ESM.zip › Figure 4/Figure 4E/Figure 4E.xlsx]

## Sheet: Sheet1
		shCTRL		shPKP3		shCLU		shPKP3+CLU
secreted CLU
		1399.7		320.5		113.5		1166.4
		1451.1		95.9		238.9		955.5
		1948.6		215.3		93.2		669.4
		1710.5		163.6		269.4		1082.2
		1890.1		163.2		65.4		732.3
