# Supplementary material for: Tumor-secreted clusterin promotes cachectic fat wasting via disrupting circadian gene expression and adipogenesis
Source: EMBO J. 2025 Dec 17;45(3):856–78. doi: 10.1038/s44318-025-00661-4 (PMC12864892; doi:10.1038/s44318-025-00661-4)
Supplement: Supplementary file 10 — Source data Fig. 4 [file 44318_2025_661_MOESM10_ESM.zip › Figure 4/Figure 4B/Figure 4B.xlsx]

## Sheet: Sheet1
			shCTRL	shPKP3	shCLU	shPKP3+CLU
		IWAT	1.3664	5.4184	7.4393	4.5162
			0.7447	7.6532	5.5709	3.5584
			1.1636	7.3039	7.1155	2.2528
			0.9475	6.2398	6.1241	3.7357
			0.7778	6.1537	6.1898	4.1125
		GWAT	1.2768	5.4367	4.7802	2.1654
			1.0449	6.9939	7.3098	2.8238
			0.8519	4.8832	6.4148	4.2242
			0.9693	6.3231	7.1353	3.4222
			0.8571	5.3694	5.3177	3.9216
		BAT	1.2468	1.4931	1.0944	0.9944
			1.0113	1.0215	1.3731	1.0617
			0.9407	1.2342	1.0147	1.2636
			1.0171	1.0302	1.0534	1.0809
			0.7841	1.1238	1.1032	0.8092
