# Supplementary material for: Tumor-secreted clusterin promotes cachectic fat wasting via disrupting circadian gene expression and adipogenesis
Source: EMBO J. 2025 Dec 17;45(3):856–78. doi: 10.1038/s44318-025-00661-4 (PMC12864892; doi:10.1038/s44318-025-00661-4)
Supplement: Supplementary file 10 — Source data Fig. 4 [file 44318_2025_661_MOESM10_ESM.zip › Figure 4/Figure 4A/Figure 4A.xlsx]

## Sheet: Sheet1
			WEIGHT(g)
	WEEK		shCTRL						shPKP3						shCLU						shPKP3+CLU
	0		14.5	16.6	15.2	14.3	14.7		14.3	16.2	14.6	14.2	15.3		15	16.6	14.2	14.4	14.7		14.6	14.3	14.7	14.9	15
	7		15.2	14.7	16.2	15.7	15.6		14.9	17.6	15.3	16.1	16		14.9	15.4	16.7	15.8	15.4		15.5	16.1	15.2	15.1	15.4
	14		17.1	15.4	16.3	16.9	17.7		15.3	16.7	18.7	16.8	15.4		16.8	18.9	18.4	15.8	17.3		16.7	19.2	17.4	16.6	16.4
	21		18.6	21.2	17.6	18.5	18.4		19.5	20.2	18.3	19.4	18.2		17.6	18.6	20.2	17.2	19.5		21	20.6	18.4	17.8	18.2
	28		19.6	21	19.8	20.3	19.9		22	21.6	20.3	21.4	19.7		23	22.1	21.4	20.3	20.3		19.7	18.2	23.3	20.6	21.6
	35		18.4	20	17.3	18.6	19.4		23	22	20.5	19.7	21.3		23.4	20.1	20.4	21.6	23.7		22.6	23.7	20.5	20.7	20.3
	42		19.3	19.6	16.6	17.1	17.2		20.3	23.6	21.7	20.6	23.8		22.7	21.3	21.4	20.7	20.6		19.7	18.6	21.4	19.2	20.5
