# Supplementary material for: Tumor-secreted clusterin promotes cachectic fat wasting via disrupting circadian gene expression and adipogenesis
Source: EMBO J. 2025 Dec 17;45(3):856–78. doi: 10.1038/s44318-025-00661-4 (PMC12864892; doi:10.1038/s44318-025-00661-4)
Supplement: Supplementary file 10 — Source data Fig. 4 [file 44318_2025_661_MOESM10_ESM.zip › Figure 4/Figure 4F/Figure 4F.xlsx]

## Sheet: Sheet1
		shCTRL					shPKP3					shCLU					shPKP3+CLU
	Ciart	0.9294	1.0376	1.0901	0.9429		0.6355	0.7628	0.6667	0.8357		0.2854	0.3762	0.4197	0.1884		0.5411	0.8997	0.7773	1.0289
	Bhlhe41	0.9832	1.0188	1.0148	0.9832		0.8566	0.7225	0.7532	0.6808		0.1347	0.0719	0.0977	0.1775		0.8036	0.6501	0.8441	0.9145
	Dbp	1.0407	0.9441	0.9553	1.0599		0.5139	0.7456	0.5364	0.7612		0.0713	0.0332	0.0552	0.0813		0.7725	0.4631	0.5352	0.8167
	Bhlhe40	0.9336	1.0209	1.0656	0.9799		0.4902	0.5868	0.2416	0.3915		0.4736	0.5495	0.0721	0.1923		0.9501	0.8624	0.7224	0.7155
	Per2	1.0483	0.9535	1.0295	0.9687		0.2482	0.3397	0.2915	0.2767		0.2991	0.1886	0.2345	0.3324		0.7479	0.9188	0.8864	0.8447
	Hlf	1.0768	0.9533	0.9651	1.0048		0.5637	0.3801	0.4472	0.5201		0.3561	0.4519	0.3848	0.4173		0.8524	0.9428	0.7906	0.8612
	Tef	0.9285	1.0706	0.9397	1.0612		0.3117	0.2673	0.5381	0.7186		0.3214	0.5149	0.3529	0.3905		0.8525	0.8219	0.7245	0.8139
	Per3	1.0373	0.9626	1.0319	0.9682		0.3685	0.2271	0.2852	0.2331		0.3181	0.2543	0.3522	0.3342		1.0109	0.8824	0.9242	0.7496
	Clock	0.9529	0.9639	1.0714	1.0118		0.9839	1.1621	0.9915	1.1228		0.8697	1.0579	0.9744	0.9521		1.2203	1.0195	1.0106	1.0378
	Bmal1	0.9279	1.0299	1.0935	0.9487		0.9991	0.9502	0.8199	0.9178		0.9198	1.0623	0.9411	1.0225		1.0252	1.0834	0.9383	0.8899
