# Supplementary material for: Tumor-secreted clusterin promotes cachectic fat wasting via disrupting circadian gene expression and adipogenesis
Source: EMBO J. 2025 Dec 17;45(3):856–78. doi: 10.1038/s44318-025-00661-4 (PMC12864892; doi:10.1038/s44318-025-00661-4)
Supplement: Supplementary file 10 — Source data Fig. 4 [file 44318_2025_661_MOESM10_ESM.zip › Figure 4/Figure 4H/Figure 4H.xlsx]

## Sheet: Sheet1
		hour		shCTRL					shPKP3					shCLU					shPKP3+CLU
	BMAL1	0		0.9376	0.8782	0.9565	0.9157		1.1122	0.9815	1.0478	1.0621		0.9899	1.0018	0.9706	1.0377		1.0356	1.0165	1.0258	1.0733
		6		0.5342	0.6907	0.6502	0.4176		0.8229	0.6628	0.5318	0.7521		0.6782	0.7623	0.6418	0.6503		0.5269	0.7267	0.7112	0.6984
		12		0.1598	0.1636	0.2256	0.1311		0.1596	0.2172	0.1948	0.2666		0.2627	0.2238	0.1153	0.1352		0.2809	0.3111	0.2254	0.1896
		18		0.7875	0.7215	0.7747	0.6532		0.6324	0.7153	0.6735	0.6698		0.5959	0.6496	0.7137	0.6588		0.6555	0.6601	0.6809	0.6652
		24		1.1844	1.0873	1.0252	1.0477		0.9448	0.9953	1.0715	0.9681		1.0494	1.1128	0.9531	0.8915		0.8467	0.8524	0.9706	0.9335
		30		0.6682	0.7417	0.7182	0.6573		0.6112	0.5386	0.6527	0.5274		0.6171	0.6269	0.7936	0.6389		0.6232	0.7548	0.6849	0.7189
		36		0.3522	0.2413	0.3596	0.2803		0.3419	0.5498	0.4914	0.4276		0.3363	0.4661	0.3957	0.4277		0.3424	0.5118	0.4227	0.4959
		42		0.4811	0.6112	0.5724	0.5306		0.5949	0.6673	0.7341	0.5188		0.5817	0.5943	0.7431	0.8271		0.8103	0.5278	0.7833	0.7174
		48		0.8736	1.0608	0.9874	1.0315		0.8952	0.9629	1.0678	0.8396		0.9639	1.1188	1.2195	0.9854		1.3166	1.0642	1.1553	1.1742
