# Supplementary material for: Tumor-secreted clusterin promotes cachectic fat wasting via disrupting circadian gene expression and adipogenesis
Source: EMBO J. 2025 Dec 17;45(3):856–78. doi: 10.1038/s44318-025-00661-4 (PMC12864892; doi:10.1038/s44318-025-00661-4)
Supplement: Supplementary file 10 — Source data Fig. 4 [file 44318_2025_661_MOESM10_ESM.zip › Figure 4/Figure 4I/Figure 4I.xlsx]

## Sheet: Sheet1
		hour		shCTRL					shPKP3					shCLU					shPKP3+CLU
	PER3	0		3.8336	4.1559	3.9428	3.9414		1.1341	1.0283	1.0546	1.0667		0.9814	1.0212	0.9697	1.0277		3.6632	3.5963	3.8754	3.7486
		6		4.4222	3.9763	4.1225	4.0929		1.0408	1.2682	1.4883	1.3766		1.3767	1.4449	1.5587	1.3976		3.8985	4.1853	4.0116	4.0867
		12		4.2377	4.3372	4.2584	4.4874		2.9771	2.8662	3.4223	3.1624		3.5622	3.3363	3.2147	3.6796		4.2357	4.2531	4.1104	4.3621
		18		4.1376	4.5118	4.1137	4.3661		1.6903	2.0856	2.0434	1.8649		2.2114	2.1365	1.9929	1.9991		3.8766	3.9825	3.7698	4.2161
		24		4.1644	4.4234	4.2874	3.8593		0.8347	0.9863	1.1411	0.9943		1.3239	1.1123	1.0311	1.0655		3.9776	4.1741	3.9346	4.0528
		30		4.2333	4.3908	4.3274	3.8417		1.6577	1.8928	1.9216	2.1582		1.2646	1.4921	1.5993	1.3725		3.7772	3.9918	3.8643	4.2375
		36		4.1275	4.5296	4.3825	4.2688		2.7102	3.0358	3.2023	3.2185		2.1661	2.3448	2.8217	2.9409		4.2116	4.1219	4.0584	3.9546
		42		4.1547	4.2985	4.4841	4.3111		1.6903	1.7144	1.4373	1.7399		1.8322	1.7124	1.9675	1.7705		4.1126	3.6567	4.0114	3.7622
		48		3.8716	4.2142	4.3272	4.1718		0.5442	0.8335	0.7145	0.6371		0.5563	0.7626	0.6994	0.8389		3.7562	4.1911	4.0629	4.1263
