# Supplementary material for: Tumor-secreted clusterin promotes cachectic fat wasting via disrupting circadian gene expression and adipogenesis
Source: EMBO J. 2025 Dec 17;45(3):856–78. doi: 10.1038/s44318-025-00661-4 (PMC12864892; doi:10.1038/s44318-025-00661-4)
Supplement: Supplementary file 10 — Source data Fig. 4 [file 44318_2025_661_MOESM10_ESM.zip › Figure 4/Figure 4G/Figure 4G.xlsx]

## Sheet: Sheet1
		hour		shCTRL					shPKP3					shCLU					shPKP3+CLU
	CLOCK	0		0.8873	1.1343	0.9792	1.2509		0.8404	0.9723	1.0652	0.9375		0.9742	1.0128	0.9839	1.0291		0.9943	1.1329	1.0432	1.2126
		6		0.8424	0.7983	0.7816	0.9679		0.8735	0.8106	1.0446	0.9589		0.9464	0.9738	0.9229	0.8621		0.9688	0.9228	0.9194	0.9571
		12		0.3583	0.5236	0.4737	0.5152		0.4852	0.5318	0.4555	0.4224		0.4517	0.5623	0.4814	0.5145		0.6317	0.5273	0.5743	0.5901
		18		0.8917	0.8492	0.9535	0.8164		0.8256	0.8415	0.8658	0.7904		0.7613	0.8709	0.8358	0.8198		0.8364	0.8432	0.7173	0.8184
		24		1.1357	0.9602	1.2143	0.9113		0.8887	0.9528	1.0416	0.9702		1.1214	1.0166	0.9474	0.9554		1.0375	0.9625	0.9816	0.9508
		30		0.7614	0.8235	0.7464	0.8976		0.9874	0.8351	0.8634	0.7812		0.8111	0.9888	0.9205	0.8498		0.9804	0.8566	0.9682	0.8873
		36		0.3311	0.4267	0.4932	0.3898		0.4564	0.4818	0.4921	0.5265		0.4013	0.5847	0.5367	0.4763		0.5959	0.4731	0.4904	0.5788
		42		0.5766	0.4952	0.7265	0.5979		0.6673	0.6374	0.7122	0.5639		0.5242	0.5927	0.5717	0.6628		0.5657	0.6319	0.6578	0.5675
		48		0.7247	0.8689	0.8991	0.9937		0.8988	0.8332	1.0104	0.7928		0.8232	0.8322	0.8822	0.9891		0.8187	0.9218	0.9502	0.8345
