# Supplementary material for: Tumor-secreted clusterin promotes cachectic fat wasting via disrupting circadian gene expression and adipogenesis
Source: EMBO J. 2025 Dec 17;45(3):856–78. doi: 10.1038/s44318-025-00661-4 (PMC12864892; doi:10.1038/s44318-025-00661-4)
Supplement: Supplementary file 11 — Source data Fig. 5 [file 44318_2025_661_MOESM11_ESM.zip]

Archive with 56 entries (42 files):
- Figure 5/
- __MACOSX/._Figure 5
- Figure 5/Figure 5I/
- __MACOSX/Figure 5/._Figure 5I
- Figure 5/Figure 5G/
- __MACOSX/Figure 5/._Figure 5G
- Figure 5/Figure 5A/
- __MACOSX/Figure 5/._Figure 5A
- Figure 5/Figure 5F/
- __MACOSX/Figure 5/._Figure 5F
- Figure 5/Figure 5H/
- __MACOSX/Figure 5/._Figure 5H
- Figure 5/Figure 5M/
- __MACOSX/Figure 5/._Figure 5M
- Figure 5/Figure 5J/
- __MACOSX/Figure 5/._Figure 5J
- Figure 5/Figure 5C/
- __MACOSX/Figure 5/._Figure 5C
- Figure 5/Figure 5D/
- __MACOSX/Figure 5/._Figure 5D
- Figure 5/Figure 5E/
- __MACOSX/Figure 5/._Figure 5E
- Figure 5/Figure 5B/
- __MACOSX/Figure 5/._Figure 5B
- Figure 5/Figure 5K/
- __MACOSX/Figure 5/._Figure 5K
- Figure 5/Figure 5L/
- __MACOSX/Figure 5/._Figure 5L
- Figure 5/Figure 5I/Figure 5I.xlsx
- __MACOSX/Figure 5/Figure 5I/._Figure 5I.xlsx
- Figure 5/Figure 5G/Figure 5G.xlsx
- __MACOSX/Figure 5/Figure 5G/._Figure 5G.xlsx
- Figure 5/Figure 5A/Figure 5A.tif
- __MACOSX/Figure 5/Figure 5A/._Figure 5A.tif
- Figure 5/Figure 5A/Figure 5A.xlsx
- __MACOSX/Figure 5/Figure 5A/._Figure 5A.xlsx
- Figure 5/Figure 5F/Figure 5F.xlsx
- __MACOSX/Figure 5/Figure 5F/._Figure 5F.xlsx
- Figure 5/Figure 5H/Figure 5H.xlsx
- __MACOSX/Figure 5/Figure 5H/._Figure 5H.xlsx
- Figure 5/Figure 5M/Figure 5M.xlsx
- __MACOSX/Figure 5/Figure 5M/._Figure 5M.xlsx
- Figure 5/Figure 5J/Figure 5J.xlsx
- __MACOSX/Figure 5/Figure 5J/._Figure 5J.xlsx
- Figure 5/Figure 5C/Figure 5C.xlsx
- __MACOSX/Figure 5/Figure 5C/._Figure 5C.xlsx
- Figure 5/Figure 5D/Figure 5D.xlsx
- __MACOSX/Figure 5/Figure 5D/._Figure 5D.xlsx
- Figure 5/Figure 5E/Figure 5E.xlsx
- __MACOSX/Figure 5/Figure 5E/._Figure 5E.xlsx
- Figure 5/Figure 5B/Figure 5B.xlsx
- __MACOSX/Figure 5/Figure 5B/._Figure 5B.xlsx
- Figure 5/Figure 5K/Figure 5K.xlsx
- __MACOSX/Figure 5/Figure 5K/._Figure 5K.xlsx
- Figure 5/Figure 5L/Figure 5L.xlsx
- __MACOSX/Figure 5/Figure 5L/._Figure 5L.xlsx
