# Supplementary material for: Tumor-secreted clusterin promotes cachectic fat wasting via disrupting circadian gene expression and adipogenesis
Source: EMBO J. 2025 Dec 17;45(3):856–78. doi: 10.1038/s44318-025-00661-4 (PMC12864892; doi:10.1038/s44318-025-00661-4)
Supplement: Supplementary file 11 — Source data Fig. 5 [file 44318_2025_661_MOESM11_ESM.zip › Figure 5/Figure 5I/Figure 5I.xlsx]

## Sheet: Sheet1
		CLOCK
		WAT from healthy woman		WAT from cachectic TNBC patients
		1.55		1.02
		1.49		2.86
		3.21		1.01
		2.55		3.96
		0.87		2.89
		0.92		1.02
		0.81		1.77
		0.69		0.69
		0.9		1.23
		1.2		1.05
		0.95		1.44
		0.58		0.69
		0.25		1.09
		0.96		0.6
		0.54		0.33
		0.86		1.06
		0.76		0.93
		0.29		1.64
		0.56		0.95
		0.52		1.03
		0.86
		0.97
		0.71
