# Supplementary material for: Tumor-secreted clusterin promotes cachectic fat wasting via disrupting circadian gene expression and adipogenesis
Source: EMBO J. 2025 Dec 17;45(3):856–78. doi: 10.1038/s44318-025-00661-4 (PMC12864892; doi:10.1038/s44318-025-00661-4)
Supplement: Supplementary file 11 — Source data Fig. 5 [file 44318_2025_661_MOESM11_ESM.zip › Figure 5/Figure 5G/Figure 5G.xlsx]

## Sheet: Sheet1
	PKP3		secreted CLU
	2		50.2
	4		62.3
	3		74.7
	0		76.7
	2		130.7
	1		80.6
	3		180.6
	8		264.4
	6		164.7
	4		114.6
	8		167.8
	1		92.7
	8		179.9
	9		211.3
	3		206.7
	4		105.4
	6		117.6
	4		184.2
	6		232.8
	6		166.3
