# Supplementary material for: Tumor-secreted clusterin promotes cachectic fat wasting via disrupting circadian gene expression and adipogenesis
Source: EMBO J. 2025 Dec 17;45(3):856–78. doi: 10.1038/s44318-025-00661-4 (PMC12864892; doi:10.1038/s44318-025-00661-4)
Supplement: Supplementary file 11 — Source data Fig. 5 [file 44318_2025_661_MOESM11_ESM.zip › Figure 5/Figure 5F/Figure 5F.xlsx]

## Sheet: Sheet1
		PKP3+/CLU+		PKP3-/CLU+		PKP3+/CLU-		PKP3-/CLU-
		74.7		130.7		62.3		50.2
		180.6		92.7				76.7
		264.4						80.6
		164.7
		114.6
		167.8
		179.9
		211.3
		206.7
		105.4
		117.6
		184.2
		232.8
		166.3
