# Supplementary material for: Tumor-secreted clusterin promotes cachectic fat wasting via disrupting circadian gene expression and adipogenesis
Source: EMBO J. 2025 Dec 17;45(3):856–78. doi: 10.1038/s44318-025-00661-4 (PMC12864892; doi:10.1038/s44318-025-00661-4)
Supplement: Supplementary file 11 — Source data Fig. 5 [file 44318_2025_661_MOESM11_ESM.zip › Figure 5/Figure 5H/Figure 5H.xlsx]

## Sheet: Sheet1
		CLU		secreted CLU
		0		50.2
		0		62.3
		3		74.7
		2		76.7
		4		130.7
		1		80.6
		4		180.6
		6		264.4
		4		164.7
		6		114.6
		6		167.8
		3		92.7
		6		179.9
		6		211.3
		4		206.7
		4		105.4
		6		117.6
		8		184.2
		10		232.8
		4		166.3
