# Supplementary material for: Tumor-secreted clusterin promotes cachectic fat wasting via disrupting circadian gene expression and adipogenesis
Source: EMBO J. 2025 Dec 17;45(3):856–78. doi: 10.1038/s44318-025-00661-4 (PMC12864892; doi:10.1038/s44318-025-00661-4)
Supplement: Supplementary file 11 — Source data Fig. 5 [file 44318_2025_661_MOESM11_ESM.zip › Figure 5/Figure 5M/Figure 5M.xlsx]

## Sheet: Sheet1
			secreted CLU		per3
			50.2		0.36
			62.3		0.17
			74.7		1.32
			76.7		0.67
			130.7		0.77
			80.6		0.25
			180.6		3.88
			264.4		9.61
			164.7		1.77
			114.6		1.14
			167.8		5.1
			92.7		0.36
			179.9		1.35
			211.3		4.69
			206.7		2.44
			105.4		3.28
			117.6		0.96
			184.2		0.88
			232.8		7.33
			166.3		1.66
