# Supplementary material for: Tumor-secreted clusterin promotes cachectic fat wasting via disrupting circadian gene expression and adipogenesis
Source: EMBO J. 2025 Dec 17;45(3):856–78. doi: 10.1038/s44318-025-00661-4 (PMC12864892; doi:10.1038/s44318-025-00661-4)
Supplement: Supplementary file 11 — Source data Fig. 5 [file 44318_2025_661_MOESM11_ESM.zip › Figure 5/Figure 5J/Figure 5J.xlsx]

## Sheet: Sheet1
		BMAL1
		WAT from healthy woman		WAT from cachectic TNBC patients
		0.85		1.24
		1.87		2.11
		5.21		0.97
		0.63		3.02
		0.31		0.33
		0.17		2.34
		1.89		0.83
		0.84		1.02
		0.86		0.79
		0.92		0.92
		1.02		5.73
		0.71		0.54
		0.22		1.96
		1.04		1.06
		1.09		0.94
		0.91		0.83
		0.74		1.17
		0.97		0.88
		0.26		0.56
		0.47		0.68
		0.59
		0.76
		0.67
