# Supplementary material for: Tumor-secreted clusterin promotes cachectic fat wasting via disrupting circadian gene expression and adipogenesis
Source: EMBO J. 2025 Dec 17;45(3):856–78. doi: 10.1038/s44318-025-00661-4 (PMC12864892; doi:10.1038/s44318-025-00661-4)
Supplement: Supplementary file 11 — Source data Fig. 5 [file 44318_2025_661_MOESM11_ESM.zip › Figure 5/Figure 5C/Figure 5C.xlsx]

## Sheet: Sheet1
		PKP3
		Paracancerous tissue	Cachexia TNBC tissue
		2	2
		0	4
		0	3
		0	0
		0	2
		0	1
		0	3
		0	8
		0	6
		0	4
		0	8
		1	1
		0	8
		0	9
		2	3
		0	4
		0	6
		0	4
		1	6
		2	6
