# Supplementary material for: Tumor-secreted clusterin promotes cachectic fat wasting via disrupting circadian gene expression and adipogenesis
Source: EMBO J. 2025 Dec 17;45(3):856–78. doi: 10.1038/s44318-025-00661-4 (PMC12864892; doi:10.1038/s44318-025-00661-4)
Supplement: Supplementary file 11 — Source data Fig. 5 [file 44318_2025_661_MOESM11_ESM.zip › Figure 5/Figure 5E/Figure 5E.xlsx]

## Sheet: Sheet1
		CLU		PKP3
		0		2
		0		4
		3		3
		2		0
		4		2
		1		1
		4		3
		6		8
		4		6
		6		4
		6		8
		3		1
		6		8
		6		9
		4		3
		4		4
		6		6
		8		4
		10		6
		4		6
