# Supplementary material for: Tumor-secreted clusterin promotes cachectic fat wasting via disrupting circadian gene expression and adipogenesis
Source: EMBO J. 2025 Dec 17;45(3):856–78. doi: 10.1038/s44318-025-00661-4 (PMC12864892; doi:10.1038/s44318-025-00661-4)
Supplement: Supplementary file 11 — Source data Fig. 5 [file 44318_2025_661_MOESM11_ESM.zip › Figure 5/Figure 5B/Figure 5B.xlsx]

## Sheet: Sheet1
			PKP3+	PKP3-
		CLU+	14	2
		CLU-	1	3
