# Supplementary material for: Tumor-secreted clusterin promotes cachectic fat wasting via disrupting circadian gene expression and adipogenesis
Source: EMBO J. 2025 Dec 17;45(3):856–78. doi: 10.1038/s44318-025-00661-4 (PMC12864892; doi:10.1038/s44318-025-00661-4)
Supplement: Supplementary file 11 — Source data Fig. 5 [file 44318_2025_661_MOESM11_ESM.zip › Figure 5/Figure 5L/Figure 5L.xlsx]

## Sheet: Sheet1
	PKP3+/CLU+		PKP3-/CLU+		PKP3+/CLU-		PKP3-/CLU-
	1.32		0.77		0.17		0.36
	3.88		0.36				0.67
	9.61						0.25
	1.77
	1.14
	5.1
	1.35
	4.69
	2.44
	3.28
	0.96
	0.88
	7.33
	1.66
