# Supplementary material for: Tumor-secreted clusterin promotes cachectic fat wasting via disrupting circadian gene expression and adipogenesis
Source: EMBO J. 2025 Dec 17;45(3):856–78. doi: 10.1038/s44318-025-00661-4 (PMC12864892; doi:10.1038/s44318-025-00661-4)
Supplement: Supplementary file 12 — Source data Fig. 6 [file 44318_2025_661_MOESM12_ESM.zip]

Archive with 50 entries (38 files):
- Figure 6/
- __MACOSX/._Figure 6
- Figure 6/Figure 6F/
- __MACOSX/Figure 6/._Figure 6F
- Figure 6/Figure 6A/
- __MACOSX/Figure 6/._Figure 6A
- Figure 6/Figure 6H/
- __MACOSX/Figure 6/._Figure 6H
- Figure 6/Figure 6I/
- __MACOSX/Figure 6/._Figure 6I
- Figure 6/Figure 6G/
- __MACOSX/Figure 6/._Figure 6G
- Figure 6/Figure 6B/
- __MACOSX/Figure 6/._Figure 6B
- Figure 6/Figure 6E/
- __MACOSX/Figure 6/._Figure 6E
- Figure 6/Figure 6K/
- __MACOSX/Figure 6/._Figure 6K
- Figure 6/Figure 6J/
- __MACOSX/Figure 6/._Figure 6J
- Figure 6/Figure 6D/
- __MACOSX/Figure 6/._Figure 6D
- Figure 6/Figure 6C/
- __MACOSX/Figure 6/._Figure 6C
- Figure 6/Figure 6F/Figure 6F.tif
- __MACOSX/Figure 6/Figure 6F/._Figure 6F.tif
- Figure 6/Figure 6A/Figure 6A.xlsx
- __MACOSX/Figure 6/Figure 6A/._Figure 6A.xlsx
- Figure 6/Figure 6A/Figure 6A.tif
- __MACOSX/Figure 6/Figure 6A/._Figure 6A.tif
- Figure 6/Figure 6H/Figure 6H.xlsx
- __MACOSX/Figure 6/Figure 6H/._Figure 6H.xlsx
- Figure 6/Figure 6I/Figure 6I.xlsx
- __MACOSX/Figure 6/Figure 6I/._Figure 6I.xlsx
- Figure 6/Figure 6G/Figure 6G.xlsx
- __MACOSX/Figure 6/Figure 6G/._Figure 6G.xlsx
- Figure 6/Figure 6G/Figure 6G.tif
- __MACOSX/Figure 6/Figure 6G/._Figure 6G.tif
- Figure 6/Figure 6B/Figure 6B.tif
- __MACOSX/Figure 6/Figure 6B/._Figure 6B.tif
- Figure 6/Figure 6E/Figure 6E.xlsx
- __MACOSX/Figure 6/Figure 6E/._Figure 6E.xlsx
- Figure 6/Figure 6K/Figure 6K.tif
- __MACOSX/Figure 6/Figure 6K/._Figure 6K.tif
- Figure 6/Figure 6J/Figure 6J.tif
- __MACOSX/Figure 6/Figure 6J/._Figure 6J.tif
- Figure 6/Figure 6D/Figure 6D.xlsx
- __MACOSX/Figure 6/Figure 6D/._Figure 6D.xlsx
- Figure 6/Figure 6C/Figure 6C.tif
- __MACOSX/Figure 6/Figure 6C/._Figure 6C.tif
