# Supplementary material for: Tumor-secreted clusterin promotes cachectic fat wasting via disrupting circadian gene expression and adipogenesis
Source: EMBO J. 2025 Dec 17;45(3):856–78. doi: 10.1038/s44318-025-00661-4 (PMC12864892; doi:10.1038/s44318-025-00661-4)
Supplement: Supplementary file 12 — Source data Fig. 6 [file 44318_2025_661_MOESM12_ESM.zip › Figure 6/Figure 6H/Figure 6H.xlsx]

## Sheet: Sheet1
secreted CLU			shCTRL		shPKP3		shCLU
			942.1		271.2		267.1
			1324.8		118.2		152.9
			1182.4		335.7		41.6
			1031.2		53.2		90.1
			919.5		296.1		164.4
