# Supplementary material for: Tumor-secreted clusterin promotes cachectic fat wasting via disrupting circadian gene expression and adipogenesis
Source: EMBO J. 2025 Dec 17;45(3):856–78. doi: 10.1038/s44318-025-00661-4 (PMC12864892; doi:10.1038/s44318-025-00661-4)
Supplement: Supplementary file 12 — Source data Fig. 6 [file 44318_2025_661_MOESM12_ESM.zip › Figure 6/Figure 6I/Figure 6I.xlsx]

## Sheet: Sheet1
		HOUR		shCTRL					shPKP3					shCLU
	CLOCK	0		0.9408	0.8684	0.9576	1.1179		1.2394	1.0646	0.9315	1.1211		1.0735	0.9428	0.9453	1.0384
		6		0.8292	0.7195	0.7201	0.8654		0.8579	0.8667	0.7632	0.6248		0.7598	0.7847	0.7231	0.8943
		12		0.5459	0.4864	0.3716	0.3931		0.4817	0.5487	0.4651	0.3463		0.4236	0.5558	0.5934	0.5369
		18		0.8129	0.7562	0.7247	0.7899		0.6381	0.7734	0.8158	0.7592		0.7112	0.7869	0.7396	0.6786
		24		0.9147	1.0316	1.1599	1.1648		0.7921	0.8986	0.9733	0.8674		1.0224	0.9238	1.0611	0.8687
		30		0.6809	0.8181	0.8491	0.7387		0.6336	0.7967	0.8329	0.8593		0.8651	0.8598	0.7127	0.7319
		36		0.4859	0.7673	0.6649	0.6889		0.4433	0.5213	0.6196	0.4979		0.5713	0.5797	0.7627	0.6336
		42		0.7367	0.8526	0.8132	0.7626		0.6115	0.7248	0.7973	0.8319		0.7484	0.8742	0.8239	0.9679
		48		0.8652	1.1805	0.9682	1.0311		0.7839	1.0519	1.0151	0.8917		0.8336	0.8947	0.9594	0.9955
		HOUR		shCTRL					shPKP3					shCLU
	BMAL1	0		0.8886	0.9824	0.9977	1.0561		1.2456	1.0862	1.0309	1.1128		1.0637	0.9481	1.0526	0.9356
		6		0.6482	0.4814	0.5309	0.4522		0.7227	0.5689	0.6841	0.6432		0.5334	0.6246	0.5427	0.6828
		12		0.3871	0.2235	0.1976	0.2654		0.2752	0.3517	0.2488	0.3827		0.2639	0.2752	0.2154	0.3367
		18		0.6825	0.8113	0.6539	0.7943		0.4935	0.5648	0.7116	0.6507		0.4896	0.6332	0.5417	0.5574
		24		1.0308	0.9725	0.9634	0.8539		1.0384	1.0642	0.9277	1.1172		1.2361	1.0178	1.1349	1.0388
		30		0.4616	0.5643	0.5895	0.6993		0.5937	0.7531	0.7196	0.7259		0.5819	0.6912	0.6423	0.6391
		36		0.3668	0.4684	0.4803	0.3921		0.4128	0.4522	0.3745	0.3319		0.2856	0.3644	0.4609	0.2963
		42		0.7104	0.9278	0.8583	0.9155		0.7591	0.7826	0.8726	0.6215		0.6344	0.7702	0.7913	0.8566
		48		0.8321	0.9576	1.0882	1.0547		0.9962	0.9379	1.0643	0.8655		0.9957	1.1168	1.2682	1.1508
		HOUR		shCTRL					shPKP3					shCLU
	PER3	0		4.1117	4.2338	4.0153	4.4276		0.9384	0.7403	0.9526	0.8481		1.0741	0.9384	0.9847	1.0028
		6		4.5613	4.4549	4.4305	4.3261		2.0327	2.1138	1.9585	1.7614		2.2361	1.8507	2.0942	1.9156
		12		4.6835	4.5327	4.2866	4.6249		3.0218	3.1687	3.3542	2.8901		3.4389	3.1127	3.2318	3.3279
		18		4.3117	4.4108	3.9631	4.2649		2.6391	2.7878	2.5623	2.4112		2.4503	2.3741	2.0125	2.5695
		24		4.3358	4.0379	4.1903	4.2588		1.4498	1.0531	1.0531	1.2147		1.2353	1.2134	0.9621	1.0631
		30		4.4854	4.5168	4.0315	4.6385		1.9882	2.1684	2.1149	2.3684		1.9255	2.1138	2.4322	2.0657
		36		4.3942	4.0231	4.2382	4.5103		3.1877	2.8713	2.9347	3.0699		2.7879	2.9344	2.5851	2.8894
		42		3.8783	4.4617	4.3199	3.9906		2.6321	2.4187	2.2263	2.5231		2.2548	2.2322	1.9117	2.3926
		48		4.5392	4.3125	4.5174	4.0323		1.3295	1.0534	1.1621	1.2405		0.9023	0.9103	0.8656	0.7275
