# Supplementary material for: Tumor-secreted clusterin promotes cachectic fat wasting via disrupting circadian gene expression and adipogenesis
Source: EMBO J. 2025 Dec 17;45(3):856–78. doi: 10.1038/s44318-025-00661-4 (PMC12864892; doi:10.1038/s44318-025-00661-4)
Supplement: Supplementary file 12 — Source data Fig. 6 [file 44318_2025_661_MOESM12_ESM.zip › Figure 6/Figure 6E/Figure 6E.xlsx]

## Sheet: Sheet1
		shCTRL	shPKP3	shCLU		shCTRL	shPKP3	shCLU		shCTRL	shPKP3	shCLU
	IWAT	1.3412	2.6213	1.7545	GWAT	1.0522	2.3152	4.3246	BAT	1.0427	1.0285	1.1945
		0.9186	1.9728	2.5423		1.2261	3.5524	3.1265		1.1116	1.2309	1.2931
		0.8449	1.7484	2.3356		0.9578	4.2317	2.2523		0.9328	1.0526	1.0143
		1.1282	2.2389	1.9412		0.9064	2.6882	2.4561		1.0252	0.8993	0.9235
		0.7671	2.5931	2.4319		0.8575	4.0574	4.1693		0.8877	1.1046	1.1437
