# Supplementary material for: Tumor-secreted clusterin promotes cachectic fat wasting via disrupting circadian gene expression and adipogenesis
Source: EMBO J. 2025 Dec 17;45(3):856–78. doi: 10.1038/s44318-025-00661-4 (PMC12864892; doi:10.1038/s44318-025-00661-4)
Supplement: Supplementary file 12 — Source data Fig. 6 [file 44318_2025_661_MOESM12_ESM.zip › Figure 6/Figure 6D/Figure 6D.xlsx]

## Sheet: Sheet1
	WEEK		shCTRL						shPKP3						shCLU
	0		18.3	19.4	17.2	16.5	17.4		18.7	17.2	16.8	20.7	20.5		18.5	17.2	16.1	17.4	17.8
	7		19.8	16.3	19.8	17.4	20.2		20.9	18.7	19.6	19.7	20.6		21.8	20.8	20.9	18.3	19.3
	14		20.4	21.3	22.5	18.7	19.2		22.1	23.6	21.1	20.7	20.8		23.6	21.8	22.3	19.5	18.7
	21		22.2	24.1	20.6	23.1	21.7		22.1	23.6	24.3	24.6	21.9		20.8	21.5	23.7	21.3	24.9
	28		24.2	26.9	22.4	23.7	24.1		21.8	25.8	24.6	23.4	26.3		24.9	23.4	21.3	24.3	25.7
	35		26.9	28.8	30.1	24.2	25.1		25.8	26.4	24.5	28.3	26.6		29.7	27.4	25.8	26.9	28.3
	42		28.2	27.4	24.9	25.4	26.3		30.4	28.9	27.2	24.3	25.7		26.2	28.8	29.4	30.3	28.8
	49		27.3	28.5	28.3	24.9	26.4		25.7	26.1	28.9	27.9	26.1		24.5	26.1	28.6	28.9	29.4
	56		27.4	25.6	26.6	26.2	27.7		28.9	27.2	29.1	28.8	26.3		25.5	27.8	28.3	26.1	28.9
	63		27.3	24.5	23.3	25.2	26.8		25.2	28.6	26.5	24.2	24.8		26.5	26.4	27.6	25.9	28.4
	70		22.6	25.1	22.2	26.3	21.9		27.5	28.9	29.2	26.8	26.9		25.1	28.8	26.3	27.4	29.2
	77		18.6	19.4	22.3	23.2	20.1		25.9	27.1	26.8	28.6	29.4		26.2	25.5	27.9	27.6	28.3
