# Supplementary material for: Tumor-secreted clusterin promotes cachectic fat wasting via disrupting circadian gene expression and adipogenesis
Source: EMBO J. 2025 Dec 17;45(3):856–78. doi: 10.1038/s44318-025-00661-4 (PMC12864892; doi:10.1038/s44318-025-00661-4)
Supplement: Supplementary file 13 — Figure EV1 Source Data [file 44318_2025_661_MOESM13_ESM.zip]

Archive with 4 entries (3 files):
- Figure EV1/
- __MACOSX/._Figure EV1
- Figure EV1/Figure EV1.xlsx
- __MACOSX/Figure EV1/._Figure EV1.xlsx
