# Supplementary material for: Tumor-secreted clusterin promotes cachectic fat wasting via disrupting circadian gene expression and adipogenesis
Source: EMBO J. 2025 Dec 17;45(3):856–78. doi: 10.1038/s44318-025-00661-4 (PMC12864892; doi:10.1038/s44318-025-00661-4)
Supplement: Supplementary file 13 — Figure EV1 Source Data [file 44318_2025_661_MOESM13_ESM.zip › Figure EV1/Figure EV1.xlsx]

## Sheet: Sheet1
		shCTRL	shCLU		shCTRL	shCLU		shCTRL	shCLU
	IWAT	1993.8	6968.8	GWAT	1868.8	2393.8	BAT	136.1	122.2
		718.8	5975		1400	2462.5		127.8	166.7
		1031.3	8600		1843.8	3237.5		127.8	177.8
		850	8300		1243.8	2843.8		133.3	126.1
		1118.8	7918.8		1193.8	5050		105.6	172.2
		568.8	5062.5		2156.3	2518.8		127.8	152.8
		431.3	6006.3		1831.3	2012.5		138.9	150
		1325	6575		1375	3618.8		133.3	153.3
		2550	6093.8		1406.3	3362.5		108.3	122.2
		743.8	5318.8		2868.8	2112.5		163.9	169.4
