# Supplementary material for: Tumor-secreted clusterin promotes cachectic fat wasting via disrupting circadian gene expression and adipogenesis
Source: EMBO J. 2025 Dec 17;45(3):856–78. doi: 10.1038/s44318-025-00661-4 (PMC12864892; doi:10.1038/s44318-025-00661-4)
Supplement: Supplementary file 14 — Figure EV2 Source Data [file 44318_2025_661_MOESM14_ESM.zip]

Archive with 22 entries (16 files):
- Figure EV2/
- __MACOSX/._Figure EV2
- Figure EV2/Figure EV2A/
- __MACOSX/Figure EV2/._Figure EV2A
- Figure EV2/Figure EV2B/
- __MACOSX/Figure EV2/._Figure EV2B
- Figure EV2/Figure EV2E/
- __MACOSX/Figure EV2/._Figure EV2E
- Figure EV2/Figure EV2D/
- __MACOSX/Figure EV2/._Figure EV2D
- Figure EV2/Figure EV2C/
- __MACOSX/Figure EV2/._Figure EV2C
- Figure EV2/Figure EV2A/Figure EV2A.xlsx
- __MACOSX/Figure EV2/Figure EV2A/._Figure EV2A.xlsx
- Figure EV2/Figure EV2B/Figure EV2B.tif
- __MACOSX/Figure EV2/Figure EV2B/._Figure EV2B.tif
- Figure EV2/Figure EV2E/Figure EV2E.xlsx
- __MACOSX/Figure EV2/Figure EV2E/._Figure EV2E.xlsx
- Figure EV2/Figure EV2D/Figure EV2D.tif
- __MACOSX/Figure EV2/Figure EV2D/._Figure EV2D.tif
- Figure EV2/Figure EV2C/Figure EV2C.xlsx
- __MACOSX/Figure EV2/Figure EV2C/._Figure EV2C.xlsx
