# Supplementary material for: Tumor-secreted clusterin promotes cachectic fat wasting via disrupting circadian gene expression and adipogenesis
Source: EMBO J. 2025 Dec 17;45(3):856–78. doi: 10.1038/s44318-025-00661-4 (PMC12864892; doi:10.1038/s44318-025-00661-4)
Supplement: Supplementary file 14 — Figure EV2 Source Data [file 44318_2025_661_MOESM14_ESM.zip › Figure EV2/Figure EV2A/Figure EV2A.xlsx]

## Sheet: Sheet1
		shCTRL	shCLU			shCTRL	shCLU
	CLOCK	1.1832	1.9123		BMAL1	1.2386	6.9134
		0.8303	2.8476			0.7821	5.4035
		0.9865	3.3937			0.9793	7.7351
