# Supplementary material for: Tumor-secreted clusterin promotes cachectic fat wasting via disrupting circadian gene expression and adipogenesis
Source: EMBO J. 2025 Dec 17;45(3):856–78. doi: 10.1038/s44318-025-00661-4 (PMC12864892; doi:10.1038/s44318-025-00661-4)
Supplement: Supplementary file 14 — Figure EV2 Source Data [file 44318_2025_661_MOESM14_ESM.zip › Figure EV2/Figure EV2E/Figure EV2E.xlsx]

## Sheet: Sheet1
		CTRL	CLU	CLU+siPER3		CTRL	CLU	CLU+siPER3		CTRL	CLU	CLU+siPER3
	IWAT	7056.3	5031.3	5993.8	GWAT	4218.8	3243.8	2806.3	BAT	291.7	116.7	319.4
		5818.8	3287.5	5437.5		3775	1150	2406.3		311.1	263.9	166.7
		9337.5	5056.3	5756.3		3556.3	2768.8	3787.5		255.6	136.1	183.3
		5300	3943.8	3831.3		4181.3	1787.5	2887.5		227.8	252.8	152.8
		7862.5	1850	4431.3		4856.3	2025	1900		266.7	141.7	200
		4956.3	4250	5343.8		3531.3	2850	2668.8		236.1	197.8	216.7
		7568.8	5825	5431.3		2493.8	2287.5	2962.5		219.4	230.6	188.9
		9013	2893.8	3293.8		2918.8	2031.3	2768.8		283.3	144.4	277.8
		7087.5	3006.3	6443.8		3150	1950	1962.5		158.3	155.6	202.8
		8418.8	2037.5	5268.8		3987.5	2587.5	3475		272.2	258.3	155.6
