# Supplementary material for: Tumor-secreted clusterin promotes cachectic fat wasting via disrupting circadian gene expression and adipogenesis
Source: EMBO J. 2025 Dec 17;45(3):856–78. doi: 10.1038/s44318-025-00661-4 (PMC12864892; doi:10.1038/s44318-025-00661-4)
Supplement: Supplementary file 14 — Figure EV2 Source Data [file 44318_2025_661_MOESM14_ESM.zip › Figure EV2/Figure EV2C/Figure EV2C.xlsx]

## Sheet: Sheet1
		shCTRL		shCLU
		siCTRL	si14-3-3	siCTRL	si14-3-3
	PER3	1.0506	1.1285	0.2167	0.9665
		1.0429	1.3364	0.3553	0.9372
		0.9247	1.0992	0.3972	0.7284
		0.9818	1.0507	0.2843	0.8971
