# Supplementary material for: Tumor-secreted clusterin promotes cachectic fat wasting via disrupting circadian gene expression and adipogenesis
Source: EMBO J. 2025 Dec 17;45(3):856–78. doi: 10.1038/s44318-025-00661-4 (PMC12864892; doi:10.1038/s44318-025-00661-4)
Supplement: Supplementary file 15 — Figure EV3 Source Data [file 44318_2025_661_MOESM15_ESM.zip]

Archive with 46 entries (35 files):
- Figure EV3/
- __MACOSX/._Figure EV3
- Figure EV3/Figure EV3D/
- __MACOSX/Figure EV3/._Figure EV3D
- Figure EV3/Figure EV3C/
- __MACOSX/Figure EV3/._Figure EV3C
- Figure EV3/Figure EV3J/
- __MACOSX/Figure EV3/._Figure EV3J
- Figure EV3/Figure EV3B/
- __MACOSX/Figure EV3/._Figure EV3B
- Figure EV3/Figure EV3E/
- __MACOSX/Figure EV3/._Figure EV3E
- Figure EV3/Figure EV3G/
- __MACOSX/Figure EV3/._Figure EV3G
- Figure EV3/Figure EV3I/
- __MACOSX/Figure EV3/._Figure EV3I
- Figure EV3/Figure EV3H/
- __MACOSX/Figure EV3/._Figure EV3H
- Figure EV3/Figure EV3F/
- __MACOSX/Figure EV3/._Figure EV3F
- Figure EV3/Figure EV3A/
- __MACOSX/Figure EV3/._Figure EV3A
- Figure EV3/Figure EV3D/Figure EV3D.xlsx
- __MACOSX/Figure EV3/Figure EV3D/._Figure EV3D.xlsx
- Figure EV3/Figure EV3D/Figure EV3D.tif
- __MACOSX/Figure EV3/Figure EV3D/._Figure EV3D.tif
- Figure EV3/Figure EV3C/Figure EV3C.xlsx
- __MACOSX/Figure EV3/Figure EV3C/._Figure EV3C.xlsx
- Figure EV3/Figure EV3C/Figure EV3C.tif
- __MACOSX/Figure EV3/Figure EV3C/._Figure EV3C.tif
- Figure EV3/Figure EV3J/Figure EV3J.xlsx
- __MACOSX/Figure EV3/Figure EV3J/._Figure EV3J.xlsx
- Figure EV3/Figure EV3B/Figure EV3B.xlsx
- __MACOSX/Figure EV3/Figure EV3B/._Figure EV3B.xlsx
- Figure EV3/Figure EV3E/Figure EV3E.xlsx
- __MACOSX/Figure EV3/Figure EV3E/._Figure EV3E.xlsx
- Figure EV3/Figure EV3G/Figure EV3G.xlsx
- __MACOSX/Figure EV3/Figure EV3G/._Figure EV3G.xlsx
- Figure EV3/Figure EV3I/Figure EV3I.xlsx
- __MACOSX/Figure EV3/Figure EV3I/._Figure EV3I.xlsx
- Figure EV3/Figure EV3H/Figure EV3H.xlsx
- __MACOSX/Figure EV3/Figure EV3H/._Figure EV3H.xlsx
- Figure EV3/Figure EV3F/Figure EV3F.xlsx
- __MACOSX/Figure EV3/Figure EV3F/._Figure EV3F.xlsx
- Figure EV3/Figure EV3A/Figure EV3A.xlsx
- __MACOSX/Figure EV3/Figure EV3A/._Figure EV3A.xlsx
