# Supplementary material for: Tumor-secreted clusterin promotes cachectic fat wasting via disrupting circadian gene expression and adipogenesis
Source: EMBO J. 2025 Dec 17;45(3):856–78. doi: 10.1038/s44318-025-00661-4 (PMC12864892; doi:10.1038/s44318-025-00661-4)
Supplement: Supplementary file 15 — Figure EV3 Source Data [file 44318_2025_661_MOESM15_ESM.zip › Figure EV3/Figure EV3J/Figure EV3J.xlsx]

## Sheet: Sheet1
		CTRL							CLU							CLU+siPER3
		H							H							H
	Time	[kcal/h/kg]						Time	[kcal/h/kg]						Time	[kcal/h/kg]
	00:17:55	21.333	26.534	20.938				00:17:55	32.951	33.153	28.712				00:17:55	24.067	30.596	27.865
	00:51:55	23.643	23.43	25.365				00:51:55	34.03	30.106	35.191				00:51:55	24.869	25.995	35.038
	01:25:55	21.155	17	23.577				01:25:55	29.873	33.804	34.943				01:25:55	27.625	33.297	31.943
	01:59:55	23.994	19.014	24.405				01:59:55	26.809	36.575	38.332				01:59:55	26.506	29.453	28.203
	02:33:55	18.261	22.911	23.213				02:33:55	32.005	33.488	33.171				02:33:55	27.436	30.209	26.368
	03:07:55	20.277	25.242	22.232				03:07:55	29.708	32.995	31.49				03:07:55	24.494	24.25	25.645
	03:41:55	22.543	17.253	20.016				03:41:55	36.283	32.198	31.542				03:41:55	28.438	24.216	28.786
	04:15:55	24.563	20.41	21.263				04:15:55	36.319	37.994	35.561				04:15:55	30.143	26.811	34.478
	04:49:55	22.962	17.812	23.783				04:49:55	35.255	33.969	34.135				04:49:55	34.476	28.36	26.141
	05:23:55	18.166	15.327	19.564				05:23:55	29.811	39.633	38.272				05:23:55	27.287	27.041	25.617
	05:57:55	16.697	15.531	19.411				05:57:55	26.015	34.391	33.845				05:57:55	24.897	22.582	26.732
	06:31:55	22.92	20.314	18.716				06:31:55	31.465	31.485	35.452				06:31:55	27.835	23.55	29.269
	07:05:55	22.477	16.01	23.543				07:05:55	35.33	36.611	39.002				07:05:55	24.767	23.037	25.932
	07:39:55	17.847	13.658	18.537				07:39:55	29.668	35.235	33.579				07:39:55	27.221	24.936	19.42
	08:13:55	18.028	13.543	18.587				08:13:55	27.202	24.845	29.053				08:13:55	20.473	25.475	22.273
	08:47:55	17.485	19.522	16.956				08:47:55	26.197	33.729	25.369				08:47:55	24.756	27.888	25.252
	09:21:55	13.129	17.234	15.735				09:21:55	26.517	33.511	33.141				09:21:55	26.448	25.692	25.997
	09:55:55	13.126	18.521	17.079				09:55:55	24.613	27.052	29.328				09:55:55	23.181	24.249	24.114
	10:29:55	18.627	14.511	15.604				10:29:55	33.158	26.857	32.773				10:29:55	22.232	27.273	20.377
	11:03:55	14.831	17.247	16.653				11:03:55	26.427	30.287	24.554				11:03:55	28.116	26.473	25.752
	11:37:55	15.711	21.548	22.038				11:37:55	32.815	31.521	24.162				11:37:55	22.502	29.648	24.763
	12:11:55	15.452	15.743	19.579				12:11:55	24.158	28.054	24.649				12:11:55	26.492	23.784	25.831
	12:45:55	15.899	14.603	18.152				12:45:55	29.189	28.183	21.78				12:45:55	24.187	21.525	24.822
	13:19:55	17.773	15.157	14.564				13:19:55	25.509	24.659	23.142				13:19:55	26.16	22.636	26.342
	13:53:55	19.079	14.217	15.846				13:53:55	33.315	31.948	30.358				13:53:55	22.084	23.247	25.556
	14:27:55	16.074	13.336	17.507				14:27:55	28.297	26.029	33.429				14:27:55	23.302	23.514	24.801
	15:01:55	15.318	15.082	16.211				15:01:55	32.317	26.447	33.823				15:01:55	27.557	25.419	23.462
	15:35:55	16.581	13.846	17.532				15:35:55	33.941	26.832	29.863				15:35:55	26.126	22.145	22.957
	16:09:55	16.608	13.452	13.032				16:09:55	30.979	34.118	29.323				16:09:55	21.092	23.24	25.42
	16:43:55	16.273	14.89	18.518				16:43:55	24.874	29.615	31.274				16:43:55	25.304	20.432	21.6
	17:17:55	14.618	15.838	13.822				17:17:55	31.23	32.178	30.401				17:17:55	21.961	22.26	19.295
	17:51:55	17.113	14.794	15.881				17:51:55	25.336	30.757	31.048				17:51:55	29.482	27.636	23.257
	18:25:55	17.064	18.936	14.214				18:25:55	28.632	33.899	31.37				18:25:55	20.759	21.891	18.979
	18:59:55	18.938	14.101	11.262				18:59:55	29.97	25.108	32.84				18:59:55	23.525	20.935	21.553
	19:33:55	20.782	15.577	16.368				19:33:55	32.006	30.583	29.54				19:33:55	26.542	23.981	23.256
	20:07:55	16.963	13.948	16.735				20:07:55	36.262	38.067	27.318				20:07:55	26.32	20.01	26.16
	20:41:55	18.256	20.858	16.755				20:41:55	33.118	33.247	29.135				20:41:55	32.252	23.409	30.605
	21:15:55	17.006	23.638	16.322				21:15:55	31.702	36.803	35.254				21:15:55	24.752	27.451	28.101
	21:49:55	25.001	19.66	24.533				21:49:55	37.499	29.723	38.611				21:49:55	24.972	26.478	26.572
	22:23:55	22.792	22.22	23.605				22:23:55	31.853	34.909	30.331				22:23:55	23.008	31.878	31.366
	22:57:55	25.368	21.166	24.56				22:57:55	35.293	37.776	34.363				22:57:55	27.309	26.266	25.943
	23:31:55	24.851	23.674	22.029				23:31:55	32.402	37.786	36.043				23:31:55	27.376	29.379	32.09
	00:05:55	22.533	26.582	26.085				00:05:55	37.496	34.905	37.205				00:05:55	23.529	25.25	27.976
	00:39:55	26.998	23.489	22.309				00:39:55	33.368	30.822	32.317				00:39:55	26.517	30.884	31.175
	01:13:55	21.108	25.478	22.124				01:13:55	37.216	33.225	31.235				01:13:55	26.046	27.528	24.529
	01:47:55	25.263	23.216	23.508				01:47:55	37.964	34.486	35.007				01:47:55	29.524	30.129	24.301
	02:21:55	20.989	26.597	19.381				02:21:55	33.463	30.109	30.756				02:21:55	30.574	27.677	26.125
	02:55:55	24.624	28.916	19.936				02:55:55	39.159	38.423	31.696				02:55:55	24.47	28.351	28.411
	03:29:55	19.628	23.874	24.157				03:29:55	37.483	34.202	33.843				03:29:55	24.825	24.441	25.433
	04:03:55	17.67	22.297	17.58				04:03:55	38.25	36.982	37.661				04:03:55	30.863	28.532	27.579
	04:37:55	22.045	22.672	25.853				04:37:55	36.795	39.338	36.865				04:37:55	28.603	27.193	30.157
	05:11:55	29.827	18.56	25.391				05:11:55	31.609	37.689	38.646				05:11:55	23.501	25.556	28.97
	05:45:55	25.205	14.831	23.81				05:45:55	38.113	40.65	35.155				05:45:55	30.389	28.896	23.192
	06:19:55	24.599	21.835	18.721				06:19:55	32.988	37.533	34.263				06:19:55	27.786	28.757	21.709
	06:53:55	22.843	20.611	23.726				06:53:55	37.117	29.374	36.197				06:53:55	27.151	26.665	24.183
	07:27:55	24.582	18.112	22.743				07:27:55	34.313	32.343	30.288				07:27:55	23.777	20.285	24.132
	08:01:55	18.586	15.183	14.134				08:01:55	27.612	20.357	32.878				08:01:55	21.245	23.992	25.515
	08:35:55	23.991	20.839	15.56				08:35:55	27.143	28.141	32.15				08:35:55	27.948	22.719	26.333
	09:09:55	17.519	15.936	14.647				09:09:55	31.152	25.561	30.739				09:09:55	21.448	21.512	24.841
	09:43:55	17.246	15.951	15.333				09:43:55	27.505	28.21	33.001				09:43:55	25.507	30.012	27.329
	10:17:55	14.941	16.311	15.987				10:17:55	30.763	27.836	26.229				10:17:55	25.232	20.343	24.301
	10:51:55	14.636	17.931	13.341				10:51:55	29.763	25.772	26.767				10:51:55	21.058	20.648	23.549
	11:25:55	15.528	17.608	13.865				11:25:55	21.019	31.289	28.152				11:25:55	29.965	29.653	24.297
	11:49:55	21.739	12.629	18.481				11:49:55	25.527	26.654	24.006				11:49:55	27.667	22.808	26.527
	12:23:55	22.844	14.782	16.813				12:23:55	24.862	27.849	24.816				12:23:55	23.977	21.665	23.889
	12:57:55	22.135	13.061	20.895				12:57:55	24.482	23.072	23.663				12:57:55	25.503	21.981	25.025
	13:31:55	22.011	14.161	21.068				13:31:55	32.607	28.461	30.327				13:31:55	29.068	22.385	21.725
	14:05:55	17.873	15.296	22.721				14:05:55	27.204	28.496	22.589				14:05:55	30.158	17.466	29.832
	14:39:55	14.794	15.191	13.589				14:39:55	26.674	28.515	24.354				14:39:55	21.868	21.977	23.822
	15:13:55	14.745	19.697	18.65				15:13:55	30.024	23.871	25.734				15:13:55	23.952	21.133	24.548
	15:47:55	20.947	15.018	19.09				15:47:55	27.45	22.845	22.143				15:47:55	25.597	25.274	30.943
	16:21:55	13.989	15.938	15.907				16:21:55	33.998	27.307	27.111				16:21:55	20.528	30.553	30.538
	16:55:55	14.559	13.487	15.024				16:55:55	28.268	22.228	26.842				16:55:55	22.627	28.665	30.686
	17:29:55	13.694	16.249	19.915				17:29:55	28.807	25.283	24.027				17:29:55	25.46	30.845	29.309
	18:03:55	13.772	14.779	15.257				18:03:55	26.91	28.997	25.273				18:03:55	26.268	23.076	23.184
	18:37:55	14.407	21.066	15.736				18:37:55	24.746	30.701	30.232				18:37:55	21.93	21.983	22.912
	19:11:55	21.331	17.844	16.422				19:11:55	27.457	26.195	26.708				19:11:55	31.252	27.602	31.495
	19:45:55	18.255	13.652	14.849				19:45:55	34.998	31.745	26.051				19:45:55	26.831	23.387	27.101
	20:19:55	15.891	14.771	17.012				20:19:55	36.123	33.542	30.038				20:19:55	29.037	20.439	27.384
	20:53:55	17.702	14.676	16.764				20:53:55	34.38	36.754	24.406				20:53:55	28.487	26.587	28.628
	21:27:55	16.944	21.171	23.817				21:27:55	33.774	31.063	26.486				21:27:55	24.794	23.176	30.841
	22:01:55	14.33	24.888	15.606				22:01:55	38.488	31.574	33.031				22:01:55	25.133	25.123	29.374
	22:35:55	20.586	24.292	18.498				22:35:55	31.999	30.009	36.007				22:35:55	24.508	23.674	30.786
	23:09:55	24.886	23.38	20.311				23:09:55	35.629	36.385	34.108				23:09:55	28.226	22.994	26.619
	23:43:55	22.538	23.138	18.898				23:43:55	37.71	34.37	36.046				23:43:55	28.57	29.264	27.197
