# Supplementary material for: Tumor-secreted clusterin promotes cachectic fat wasting via disrupting circadian gene expression and adipogenesis
Source: EMBO J. 2025 Dec 17;45(3):856–78. doi: 10.1038/s44318-025-00661-4 (PMC12864892; doi:10.1038/s44318-025-00661-4)
Supplement: Supplementary file 15 — Figure EV3 Source Data [file 44318_2025_661_MOESM15_ESM.zip › Figure EV3/Figure EV3B/Figure EV3B.xlsx]

## Sheet: Sheet1
		CTRL					CLU					CLU+siPER3
	PPARG	0.9992	0.9307	1.0596	1.0105		0.5912	0.6784	0.4718	0.4655		0.9522	0.8326	0.8402	0.8415
	Adifoq	1.0235	0.9491	1.0107	1.0167		0.5228	0.3766	0.3933	0.4279		0.7529	0.7965	0.7748	0.8985
	Plin1	0.9631	1.1096	0.9986	0.9287		0.2365	0.4393	0.4786	0.4836		0.9949	0.8512	0.9442	0.8849
	Fabp4	0.9784	1.0287	0.9614	1.0315		0.7662	0.6442	0.6915	0.7519		1.0597	0.8696	0.8954	0.9308
	AP2	1.0011	0.9604	1.0032	1.0353		0.6326	0.7896	0.7174	0.7362		0.9515	0.8689	0.8977	0.8328
	PPARγ2	0.9663	1.0492	1.0211	0.9634		0.6558	0.7118	0.6689	0.5144		0.9406	0.8811	0.7524	0.7743
