# Supplementary material for: Tumor-secreted clusterin promotes cachectic fat wasting via disrupting circadian gene expression and adipogenesis
Source: EMBO J. 2025 Dec 17;45(3):856–78. doi: 10.1038/s44318-025-00661-4 (PMC12864892; doi:10.1038/s44318-025-00661-4)
Supplement: Supplementary file 15 — Figure EV3 Source Data [file 44318_2025_661_MOESM15_ESM.zip › Figure EV3/Figure EV3E/Figure EV3E.xlsx]

## Sheet: Sheet1
		shCTRL							shCLU
		VO2							VO2
	Time	[ml/h/kg]						Time	[ml/h/kg]
	00:17:55	7775	7385	7659				00:17:55	4833	4456	3910
	00:51:55	7137	7006	7375				00:51:55	4577	4284	3656
	01:25:55	6200	6427	6536				01:25:55	4628	4262	3710
	01:59:55	7267	6951	6364				01:59:55	4521	4025	3773
	02:33:55	7498	7073	7148				02:33:55	4109	4576	3925
	03:07:55	7858	7496	7081				03:07:55	4788	3921	4454
	03:41:55	8281	6825	7753				03:41:55	4846	4505	3867
	04:15:55	6408	6578	6964				04:15:55	4224	3726	4539
	04:49:55	7874	7460	7176				04:49:55	4470	4043	4817
	05:23:55	6826	7501	7336				05:23:55	3389	4438	4310
	05:57:55	7739	7381	6897				05:57:55	3549	4338	4089
	06:31:55	7537	7707	6572				06:31:55	3509	3614	2924
	07:05:55	8236	7972	6769				07:05:55	3398	3722	3083
	07:39:55	6867	7916	7819				07:39:55	3378	3502	3226
	08:13:55	6619	6559	6958				08:13:55	3221	3451	3169
	08:47:55	6278	6977	6372				08:47:55	3148	3456	3014
	09:21:55	4945	6366	4999				09:21:55	3353	3406	3273
	09:55:55	4639	6621	5665				09:55:55	3308	3456	3182
	10:29:55	5698	6907	7011				10:29:55	3370	3305	3127
	11:03:55	6830	6046	6543				11:03:55	3122	3862	3792
	11:37:55	5947	6042	6738				11:37:55	3167	3591	3674
	12:11:55	5578	6456	6349				12:11:55	3258	3379	3418
	12:45:55	4979	4804	6428				12:45:55	2973	3411	3662
	13:19:55	6417	6446	6731				13:19:55	3817	3237	3637
	13:53:55	6509	6376	6042				13:53:55	3347	3374	3604
	14:27:55	5246	6878	5462				14:27:55	2902	3321	4418
	15:01:55	5257	6088	6459				15:01:55	3362	3484	3806
	15:35:55	6609	6575	6892				15:35:55	2978	3320	3463
	16:09:55	6740	6012	6459				16:09:55	3448	3475	3061
	16:43:55	6602	5904	5208				16:43:55	3453	3449	3365
	17:17:55	6095	6351	5208				17:17:55	3001	3995	3498
	17:51:55	6445	6558	6201				17:51:55	3694	3489	3358
	18:25:55	6276	6603	6634				18:25:55	3378	3417	3697
	18:59:55	5805	6464	6534				18:59:55	3276	3458	3567
	19:33:55	6217	6745	5981				19:33:55	3188	3477	3032
	20:07:55	6675	7372	6923				20:07:55	3521	3605	3939
	20:41:55	6297	7822	7459				20:41:55	4286	4904	4468
	21:15:55	6949	7960	7854				21:15:55	4866	4501	4432
	21:49:55	6089	8041	8065				21:49:55	4559	4868	4051
	22:23:55	7528	7965	7603				22:23:55	4793	4271	4515
	22:57:55	6233	7327	7218				22:57:55	4751	4272	4630
	23:31:55	6070	6408	6942				23:31:55	4842	4873	3811
	00:05:55	6465	7371	7277				00:05:55	4044	4373	4516
	00:39:55	6991	7559	7476				00:39:55	4322	4566	4243
	01:13:55	6603	7518	7266				01:13:55	4274	3551	4412
	01:47:55	7211	7446	7528				01:47:55	4023	4352	4587
	02:21:55	7069	6455	7395				02:21:55	4872	4794	4533
	02:55:55	7063	7174	6893				02:55:55	4178	4288	4623
	03:29:55	8074	6068	8014				03:29:55	4413	4205	4609
	04:03:55	7529	6737	7120				04:03:55	4296	3680	3939
	04:37:55	7245	7626	7034				04:37:55	4273	3440	4456
	05:11:55	6665	7390	7627				05:11:55	4596	4165	3334
	05:45:55	6512	8319	8014				05:45:55	4659	3904	3429
	06:19:55	6269	8820	8744				06:19:55	4881	4314	4548
	06:53:55	6985	8497	8579				06:53:55	4428	4345	4579
	07:27:55	5033	7117	7275				07:27:55	4700	4247	3795
	08:01:55	6801	8078	6739				08:01:55	3875	3571	3923
	08:35:55	6480	6862	6871				08:35:55	3257	3425	3141
	09:09:55	6894	6688	6391				09:09:55	3356	3379	3067
	09:43:55	7064	6933	6388				09:43:55	3442	3206	3924
	10:17:55	6339	5662	6216				10:17:55	3414	3547	3684
	10:51:55	5768	5141	6387				10:51:55	3761	3214	3187
	11:25:55	6119	5948	6291				11:25:55	3675	3268	3471
	11:49:55	6986	6739	6362				11:49:55	4847	4796	4346
	12:23:55	6012	6405	5908				12:23:55	4701	4678	4654
	12:57:55	6037	6505	6671				12:57:55	3081	3958	3035
	13:31:55	6779	6398	6288				13:31:55	3244	3504	3365
	14:05:55	6689	6402	6401				14:05:55	4129	4258	4383
	14:39:55	6894	6074	6784				14:39:55	3360	3572	3180
	15:13:55	5802	6309	6016				15:13:55	3672	3145	3019
	15:47:55	5005	6056	6306				15:47:55	3863	3536	3210
	16:21:55	6726	6268	6974				16:21:55	3894	3524	3207
	16:55:55	6011	6404	6799				16:55:55	3092	3671	3458
	17:29:55	4596	6225	6255				17:29:55	3773	4616	4236
	18:03:55	4659	6322	6185				18:03:55	3662	3843	4152
	18:37:55	6771	6415	6893				18:37:55	3117	3211	3864
	19:11:55	6131	6751	6741				19:11:55	3763	3649	3337
	19:45:55	5749	6899	5724				19:45:55	3144	2911	3327
	20:19:55	6862	6324	6893				20:19:55	4311	4578	3244
	20:53:55	6551	7115	7233				20:53:55	4292	3890	4591
	21:27:55	6770	7649	7509				21:27:55	4498	4191	4643
	22:01:55	6544	8738	8677				22:01:55	4206	4706	4307
	22:35:55	7842	7916	6516				22:35:55	4311	4719	4703
	23:09:55	8168	8281	6792				23:09:55	4846	4697	4236
	23:43:55	8396	7664	6933				23:43:55	4568	4771	4293
