# Supplementary material for: Tumor-secreted clusterin promotes cachectic fat wasting via disrupting circadian gene expression and adipogenesis
Source: EMBO J. 2025 Dec 17;45(3):856–78. doi: 10.1038/s44318-025-00661-4 (PMC12864892; doi:10.1038/s44318-025-00661-4)
Supplement: Supplementary file 15 — Figure EV3 Source Data [file 44318_2025_661_MOESM15_ESM.zip › Figure EV3/Figure EV3G/Figure EV3G.xlsx]

## Sheet: Sheet1
		shCTRL							shCLU
		H							H
	Time	[kcal/h/kg]						Time	[kcal/h/kg]
	00:17:55	31.605	35.86	37.152				00:17:55	19.908	25.818	24
	00:51:55	36.203	34.824	33.583				00:51:55	22.385	25.092	17.679
	01:25:55	33.128	35.077	30.566				01:25:55	21.044	25.018	23.07
	01:59:55	33.236	35.076	30.189				01:59:55	26.171	19.58	25.875
	02:33:55	36.612	33.86	32.632				02:33:55	24.208	22.115	21.161
	03:07:55	38.127	33.511	35.198				03:07:55	22.725	24.117	20.421
	03:41:55	39.96	32.224	31.209				03:41:55	22.932	22.094	19.513
	04:15:55	31.165	31.054	34.609				04:15:55	24.698	23.285	20.991
	04:49:55	38.262	33.897	35.335				04:49:55	27.78	21.855	25.175
	05:23:55	38.226	36.631	36.046				05:23:55	22.799	25.195	16.343
	05:57:55	33.535	36.146	37.748				05:57:55	23.656	24.067	17.067
	06:31:55	31.832	34.129	36.75				06:31:55	19.13	13.75	16.87
	07:05:55	32.729	38.126	40.513				07:05:55	19.93	14.513	16.267
	07:39:55	33.193	39.016	39.401				07:39:55	15.275	16.138	20.671
	08:13:55	31.532	32.117	33.428				08:13:55	15.181	16.413	18.977
	08:47:55	29.975	28.945	29.64				08:47:55	14.808	16.395	17.601
	09:21:55	23.548	35.843	32.596				09:21:55	15.883	18.008	16.129
	09:55:55	21.996	31.934	32.569				09:55:55	15.619	18.135	16.404
	10:29:55	27.035	28.496	29.567				10:29:55	15.926	16.058	15.685
	11:03:55	32.566	29.485	28.205				11:03:55	14.774	19.531	18.286
	11:37:55	27.873	29.803	28.743				11:37:55	14.95	18.681	17.022
	12:11:55	35.843	33.568	26.93				12:11:55	15.4	15.812	18.56
	12:45:55	26.075	25.905	23.825				12:45:55	14.025	17.515	19.77
	13:19:55	31.277	33.364	25.65				13:19:55	18.051	17.429	20.74
	13:53:55	30.503	28.252	31.602				13:53:55	15.795	17.209	19.52
	14:27:55	27.913	29.695	25.28				14:27:55	21.032	15.53	13.684
	15:01:55	25.199	28.999	30.097				15:01:55	18.273	17.695	15.918
	15:35:55	27.077	26.595	29.368				15:35:55	16.6	18.831	14.037
	16:09:55	31.503	32.571	33.732				16:09:55	16.636	19.645	16.286
	16:43:55	25.168	27.108	30.813				16:43:55	16.374	16.516	18.462
	17:17:55	25.135	34.6	30.768				17:17:55	14.188	19.079	14.663
	17:51:55	25.931	26.894	32.412				17:51:55	22.363	16.632	13.594
	18:25:55	25.543	32.062	34.802				18:25:55	21.126	16.215	20.608
	18:59:55	31.023	28.11	35.93				18:59:55	20.956	16.419	15.786
	19:33:55	29.537	25.506	32.225				19:33:55	15.497	16.397	17.756
	20:07:55	33.384	37.719	35.248				20:07:55	15.903	17.449	18.737
	20:41:55	32.915	35.722	38.101				20:41:55	20.596	23.776	21.384
	21:15:55	36.525	33.785	39.274				21:15:55	21.694	26.306	25.743
	21:49:55	29.62	39.869	36.744				21:49:55	27.352	27.941	24.376
	22:23:55	36.685	37.645	35.146				22:23:55	25.033	26.415	24.725
	22:57:55	30.492	34.891	35.651				22:57:55	25.021	27.204	26.211
	23:31:55	29.703	33.168	35.553				23:31:55	22.986	18.433	25.975
	00:05:55	36.621	34.702	38.616				00:05:55	25.652	26.375	26.154
	00:39:55	39.14	36.776	39.957				00:39:55	25.904	27.254	26.795
	01:13:55	36.933	37.227	33.805				01:13:55	25.797	24.544	17.284
	01:47:55	35.236	39.152	36.969				01:47:55	24.562	28.256	25.959
	02:21:55	31.47	36.155	36.833				02:21:55	23.894	26.523	23.172
	02:55:55	35.248	36.188	34.388				02:55:55	25.058	29.227	25.589
	03:29:55	29.573	38.287	40.011				03:29:55	26.435	25.595	25.42
	04:03:55	32.967	35.633	35.5				04:03:55	26.222	17.864	22.471
	04:37:55	35.614	34.238	38.07				04:37:55	25.893	16.69	22.519
	05:11:55	37.453	36.827	35.104				05:11:55	27.419	16.119	22.697
	05:45:55	36.437	41.554	39.599				05:45:55	27.601	16.476	25.838
	06:19:55	30.092	44.104	39.088				06:19:55	24.049	21.727	24.882
	06:53:55	38.999	42.439	36.971				06:53:55	21.98	24.354	26.809
	07:27:55	24.171	35.484	36.728				07:27:55	18.062	20.778	23.353
	08:01:55	32.983	40.279	36.136				08:01:55	16.962	19.381	19.109
	08:35:55	31.034	34.152	35.953				08:35:55	16.225	17.115	16.006
	09:09:55	29.348	28.602	33.066				09:09:55	16.03	16.369	16.478
	09:43:55	28.367	34.032	26.702				09:43:55	16.697	15.179	14.993
	10:17:55	34.566	27.508	35.804				10:17:55	16.6	16.841	18.697
	10:51:55	27.107	24.868	26.534				10:51:55	18.109	15.196	19.652
	11:25:55	29.924	28.682	26.176				11:25:55	17.856	15.451	20.356
	11:49:55	28.028	27.8	30.149				11:49:55	20.619	23.323	18.197
	12:23:55	28.195	31.065	32.306				12:23:55	22.547	23.057	22.854
	12:57:55	28.38	26.619	33.945				12:57:55	19.884	14.674	15.099
	13:31:55	27.134	25.967	26.055				13:31:55	18.259	16.018	15.855
	14:05:55	26.894	31.024	32.599				14:05:55	15.758	21.224	20.293
	14:39:55	33.079	24.175	28.257				14:39:55	18.158	15.318	16.436
	15:13:55	24.183	33.154	27.846				15:13:55	19.231	14.448	18.015
	15:47:55	25.556	31.497	23.942				15:47:55	15.392	24.045	17.197
	16:21:55	28.979	33.635	32.327				16:21:55	18.736	17.208	20.293
	16:55:55	32.923	26.659	28.769				16:55:55	14.79	17.801	18.592
	17:29:55	21.897	30.134	29.145				17:29:55	18.074	22.532	16.303
	18:03:55	22.121	29.609	31.568				18:03:55	17.777	23.963	16.87
	18:37:55	32.253	35.668	29.956				18:37:55	15.157	15.859	15.558
	19:11:55	34.262	37.764	31.693				19:11:55	14.325	18.076	17.818
	19:45:55	27.573	38.637	39.108				19:45:55	18.459	15.004	14.115
	20:19:55	35.511	33.219	30.992				20:19:55	23.331	20.769	22.167
	20:53:55	36.158	36.497	34.805				20:53:55	29.585	25.595	23.922
	21:27:55	36.577	32.412	37.099				21:27:55	26.633	25.595	28.611
	22:01:55	38.093	31.431	42.37				22:01:55	27.568	25.816	28.669
	22:35:55	36.494	37.965	32.229				22:35:55	27.694	27.678	25.768
	23:09:55	32.964	39.677	36.603				23:09:55	27.362	25.897	29.662
	23:43:55	33.589	41.111	38.305				23:43:55	27.509	25.944	28.672
