# Supplementary material for: Tumor-secreted clusterin promotes cachectic fat wasting via disrupting circadian gene expression and adipogenesis
Source: EMBO J. 2025 Dec 17;45(3):856–78. doi: 10.1038/s44318-025-00661-4 (PMC12864892; doi:10.1038/s44318-025-00661-4)
Supplement: Supplementary file 15 — Figure EV3 Source Data [file 44318_2025_661_MOESM15_ESM.zip › Figure EV3/Figure EV3I/Figure EV3I.xlsx]

## Sheet: Sheet1
		CTRL							CLU							CLU+siPER3
		VCO2							VCO2							VCO2
	Time	[ml/h/kg]						Time	[ml/h/kg]						Time	[ml/h/kg]
	00:17:55	3752	3149	3351				00:17:55	5882	6453	5179				00:17:55	4491	4798	4846
	00:51:55	2923	2471	3931				00:51:55	6802	6452	6303				00:51:55	4800	4034	4214
	01:25:55	3642	3476	3011				01:25:55	5316	6184	6374				01:25:55	4254	4580	4671
	01:59:55	4073	4296	3194				01:59:55	4773	6558	6922				01:59:55	4551	4465	4308
	02:33:55	3569	4241	3687				02:33:55	5657	6219	6730				02:33:55	5157	4606	4601
	03:07:55	3984	3383	3596				03:07:55	5198	6463	6329				03:07:55	5021	5105	4735
	03:41:55	3097	3120	3518				03:41:55	6531	5607	5560				03:41:55	4620	5063	4696
	04:15:55	3634	3276	3154				04:15:55	6582	6341	6046				04:15:55	4310	5247	5097
	04:49:55	4385	2666	3652				04:49:55	6444	5877	6231				04:49:55	4512	4651	5782
	05:23:55	3419	2283	3651				05:23:55	5251	5680	6246				05:23:55	4115	4826	4418
	05:57:55	3170	2305	3372				05:57:55	4438	5649	5473				05:57:55	3363	3967	4973
	06:31:55	4391	3808	3024				06:31:55	5373	5745	5518				06:31:55	3426	4110	4595
	07:05:55	4362	4053	2351				07:05:55	6186	6079	5406				07:05:55	3836	3411	3923
	07:39:55	3476	2472	2006				07:39:55	5149	5723	5898				07:39:55	3803	4877	3730
	08:13:55	3561	2067	1961				08:13:55	4574	4947	3943				08:13:55	3669	3246	3854
	08:47:55	3427	3597	2525				08:47:55	4226	4727	4847				08:47:55	4483	3232	4578
	09:21:55	2437	2593	2360				09:21:55	4184	4575	4673				09:21:55	4057	4376	3294
	09:55:55	2500	2849	2484				09:55:55	4652	4303	4177				09:55:55	3460	3815	3743
	10:29:55	3435	2369	2803				10:29:55	4349	4379	4636				10:29:55	4134	3318	3569
	11:03:55	2615	2508	2716				11:03:55	4857	5210	3945				11:03:55	4213	4016	4100
	11:37:55	2703	2269	2468				11:37:55	4769	5446	3755				11:37:55	5056	3891	3334
	12:11:55	2578	2296	3537				12:11:55	3936	4860	3869				12:11:55	4412	3565	4488
	12:45:55	2656	2127	2819				12:45:55	4211	4926	3301				12:45:55	3967	3855	4111
	13:19:55	2286	2764	3009				13:19:55	4419	4319	3515				13:19:55	4366	3900	3713
	13:53:55	2093	2472	3391				13:53:55	4507	5533	4621				13:53:55	3563	4337	3905
	14:27:55	1972	2842	2845				14:27:55	4492	4553	4022				14:27:55	3764	3621	3829
	15:01:55	2263	2635	2599				15:01:55	5749	4534	5314				15:01:55	2665	3853	3325
	15:35:55	2062	2619	2777				15:35:55	6132	4548	5924				15:35:55	3434	3294	2537
	16:09:55	1995	2488	2777				16:09:55	5532	3854	3946				16:09:55	3456	3375	3941
	16:43:55	2224	2140	2597				16:43:55	5341	4534	4333				16:43:55	3438	4024	3543
	17:17:55	2378	2632	2308				17:17:55	5828	5030	5432				17:17:55	3598	3582	2797
	17:51:55	2514	2546	2735				17:51:55	5547	5113	4245				17:51:55	4652	5079	3567
	18:25:55	1833	2521	2077				18:25:55	5484	5699	6117				18:25:55	3438	3261	2842
	18:59:55	2431	2856	2264				18:59:55	5987	5819	4410				18:59:55	3738	3309	3699
	19:33:55	2680	2190	2243				19:33:55	5536	5460	5249				19:33:55	4187	3834	4220
	20:07:55	2716	2276	2630				20:07:55	6992	4874	6833				20:07:55	4305	4150	3927
	20:41:55	2983	3493	3216				20:41:55	6068	4880	4747				20:41:55	4509	4754	4432
	21:15:55	2608	3431	3596				21:15:55	5699	6428	5732				21:15:55	4862	4451	4997
	21:49:55	3284	3467	3066				21:49:55	6896	5211	6953				21:49:55	5079	4401	4874
	22:23:55	3401	3363	3800				22:23:55	5804	5931	5067				22:23:55	5338	4726	4623
	22:57:55	3341	3008	3774				22:57:55	6308	6505	6711				22:57:55	5134	4440	5486
	23:31:55	4048	3894	3999				23:31:55	6468	6853	6917				23:31:55	4546	4608	4877
	00:05:55	3285	3224	3653				00:05:55	6136	6974	6296				00:05:55	4629	4849	4579
	00:39:55	3716	3891	3583				00:39:55	5744	5952	6136				00:39:55	5275	4363	5314
	01:13:55	3243	3660	3745				01:13:55	5781	5744	6616				01:13:55	4850	4996	4405
	01:47:55	4204	4010	4307				01:47:55	6366	6483	6903				01:47:55	4548	5032	4945
	02:21:55	4058	3884	3277				02:21:55	5674	6153	5413				02:21:55	4533	5288	4630
	02:55:55	3876	4203	3155				02:55:55	5605	6988	5429				02:55:55	5124	4948	4733
	03:29:55	4007	3348	3867				03:29:55	6814	6312	6056				03:29:55	5149	3960	4746
	04:03:55	3782	2956	3561				04:03:55	6876	6769	6228				04:03:55	5376	4641	4807
	04:37:55	3892	3478	3658				04:37:55	6492	7257	6877				04:37:55	4796	5117	4643
	05:11:55	3528	2848	3781				05:11:55	7011	5439	6763				05:11:55	4819	4881	5042
	05:45:55	3785	2239	3212				05:45:55	6041	6707	6190				05:45:55	5302	4735	4617
	06:19:55	4678	3369	3941				06:19:55	6302	5738	6467				06:19:55	4607	5196	4601
	06:53:55	4165	3155	4066				06:53:55	5009	4803	6216				06:53:55	4316	4884	4489
	07:27:55	4582	2702	4436				07:27:55	5874	5358	6210				07:27:55	4772	4547	4710
	08:01:55	2298	2509	2076				08:01:55	5544	5190	5719				08:01:55	4423	3983	3242
	08:35:55	2882	2708	2335				08:35:55	5180	4676	5508				08:35:55	4688	4891	3708
	09:09:55	2189	2777	2201				09:09:55	4109	5165	5038				09:09:55	4405	4012	4177
	09:43:55	2896	2651	2342				09:43:55	4520	5557	4230				09:43:55	5250	3629	3306
	10:17:55	2654	2417	2853				10:17:55	5123	4780	5395				10:17:55	4239	3358	3972
	10:51:55	2926	2779	2385				10:51:55	5095	4201	5148				10:51:55	4354	3585	4437
	11:25:55	2453	3005	2372				11:25:55	5508	5398	5043				11:25:55	5049	3552	4801
	11:49:55	2382	2469	3042				11:49:55	4777	3823	4834				11:49:55	3202	3837	4019
	12:23:55	2501	1892	2396				12:23:55	3728	4700	3879				12:23:55	3159	3277	3581
	12:57:55	2406	2754	2980				12:57:55	4374	4738	4742				12:57:55	3236	3638	3337
	13:31:55	2339	3048	2839				13:31:55	3824	3345	5138				13:31:55	4681	3103	3528
	14:05:55	2667	2758	2312				14:05:55	3752	4502	4547				14:05:55	4801	3235	4416
	14:39:55	2225	3081	2735				14:39:55	3926	4298	4215				14:39:55	3198	3315	3562
	15:13:55	2225	2743	2984				15:13:55	4902	4284	5045				15:13:55	3581	3680	3408
	15:47:55	2275	3074	2844				15:47:55	4269	3688	4697				15:47:55	3977	5098	3844
	16:21:55	2632	2090	2542				16:21:55	3630	4416	4623				16:21:55	4993	5060	3727
	16:55:55	2097	2196	2102				16:55:55	4739	4365	4052				16:55:55	4345	5045	4104
	17:29:55	2743	2065	2604				17:29:55	4889	4241	4756				17:29:55	3411	4762	3540
	18:03:55	2481	2126	2311				18:03:55	4894	4334	4375				18:03:55	3926	3507	3731
	18:37:55	2225	2481	2453				18:37:55	5206	5324	4042				18:37:55	3799	3268	3131
	19:11:55	2718	2640	2267				19:11:55	4583	4854	4320				19:11:55	4256	5185	4118
	19:45:55	2023	2322	2572				19:45:55	4267	5641	5564				19:45:55	3593	3236	3354
	20:19:55	2273	2715	2149				20:19:55	5060	4664	5875				20:19:55	4480	4509	4851
	20:53:55	2229	2666	2747				20:53:55	6490	3998	5842				20:53:55	4471	4254	4483
	21:27:55	3210	2628	2419				21:27:55	5255	4278	5366				21:27:55	5169	3570	5136
	22:01:55	2104	2745	3024				22:01:55	6830	5393	5018				22:01:55	4656	4879	4349
	22:35:55	3078	3037	2537				22:35:55	5692	5211	5351				22:35:55	4870	4760	4514
	23:09:55	2750	4004	3821				23:09:55	6452	6360	5799				23:09:55	4339	3477	4683
	23:43:55	3374	3991	3077				23:43:55	6889	6062	6745				23:43:55	4504	4722	4436
