# Supplementary material for: Tumor-secreted clusterin promotes cachectic fat wasting via disrupting circadian gene expression and adipogenesis
Source: EMBO J. 2025 Dec 17;45(3):856–78. doi: 10.1038/s44318-025-00661-4 (PMC12864892; doi:10.1038/s44318-025-00661-4)
Supplement: Supplementary file 15 — Figure EV3 Source Data [file 44318_2025_661_MOESM15_ESM.zip › Figure EV3/Figure EV3H/Figure EV3H.xlsx]

## Sheet: Sheet1
		CTRL							CLU							CLU+siPER3
		VO2							VO2							VO2
	Time	[ml/h/kg]						Time	[ml/h/kg]						Time	[ml/h/kg]
	00:17:55	4254	4529	4512				00:17:55	6710	7572	5832				00:17:55	5608	6375	5839
	00:51:55	4134	4025	4842				00:51:55	7983	7057	7161				00:51:55	6061	5912	4964
	01:25:55	4539	4392	3469				01:25:55	6088	7385	7078				01:25:55	5429	5319	5510
	01:59:55	4883	3928	4005				01:59:55	5463	6726	7784				01:59:55	5677	6270	6437
	02:33:55	4623	4855	4537				02:33:55	7785	6533	7251				02:33:55	6322	5455	6488
	03:07:55	4175	4632	4453				03:07:55	7471	6079	7277				03:07:55	6177	5861	5791
	03:41:55	3509	4203	4358				03:41:55	7374	6597	7596				03:41:55	5784	5706	6954
	04:15:55	4159	3871	4476				04:15:55	7368	7861	6864				04:15:55	6110	6040	5380
	04:49:55	4596	4188	3771				04:49:55	7137	6970	7352				04:49:55	5313	6947	5716
	05:23:55	3650	3994	3249				05:23:55	6091	6136	7182				05:23:55	5678	5482	5493
	05:57:55	3347	3732	3294				05:57:55	5356	5926	7052				05:57:55	5368	6000	4572
	06:31:55	4583	4306	4044				06:31:55	6476	7616	7447				06:31:55	5879	5595	4800
	07:05:55	4479	3403	4593				07:05:55	7229	7099	6571				07:05:55	5030	4674	5252
	07:39:55	3553	2902	3672				07:39:55	6083	6865	7047				07:39:55	5082	5918	5200
	08:13:55	3575	2886	3420				08:13:55	5619	5174	6393				08:13:55	5232	4539	5458
	08:47:55	3475	3594	3953				08:47:55	5461	5951	6206				08:47:55	5640	4549	4994
	09:21:55	3747	3624	3330				09:21:55	6056	5554	5939				09:21:55	5202	4721	5416
	09:55:55	3826	3605	3636				09:55:55	5225	5196	5657				09:55:55	5526	4980	5144
	10:29:55	3529	3762	3294				10:29:55	5386	5570	5806				10:29:55	4528	4558	5006
	11:03:55	3725	3029	3522				11:03:55	6373	6223	5123				11:03:55	4632	5333	4713
	11:37:55	3228	3675	3741				11:37:55	6773	6470	5077				11:37:55	5803	5926	5134
	12:11:55	3197	3350	3572				12:11:55	5731	5169	5854				12:11:55	4817	5282	4833
	12:45:55	3289	3109	3399				12:45:55	5769	4600	5681				12:45:55	4982	4822	4435
	13:19:55	3666	3453	3204				13:19:55	5021	4886	5254				13:19:55	5211	4704	5357
	13:53:55	3889	3554	3020				13:53:55	6554	6406	5846				13:53:55	4402	4736	4996
	14:27:55	3280	3356	2830				14:27:55	5320	5924	5733				14:27:55	4654	4748	4401
	15:01:55	3158	3657	3192				15:01:55	6587	5438	6312				15:01:55	4481	4925	5003
	15:35:55	3428	2818	2935				15:35:55	5532	5712	6891				15:35:55	5222	3884	4135
	16:09:55	3435	2853	3441				16:09:55	5014	6756	6308				16:09:55	5203	5006	5130
	16:43:55	3400	3154	3286				16:43:55	6016	6355	5072				16:43:55	4733	5153	4538
	17:17:55	3062	3351	3706				17:17:55	6529	6064	6400				17:17:55	5365	5031	3897
	17:51:55	3324	3628	3167				17:51:55	5214	6248	5713				17:51:55	5877	4657	4674
	18:25:55	3068	3622	3754				18:25:55	6885	6421	6253				18:25:55	5150	3804	5277
	18:59:55	3432	4004	3317				18:59:55	5110	6653	6089				18:59:55	4718	4326	4922
	19:33:55	3378	3698	3401				19:33:55	6207	5963	5568				19:33:55	5358	4795	5567
	20:07:55	3566	3152	3484				20:07:55	7697	5564	6930				20:07:55	6268	4979	5832
	20:41:55	4390	3529	3795				20:41:55	6733	6023	6838				20:41:55	5459	5684	5697
	21:15:55	4989	3462	3583				21:15:55	6445	7535	7199				21:15:55	5995	5502	5674
	21:49:55	4141	4128	4443				21:49:55	6425	7580	6079				21:49:55	5990	5270	5530
	22:23:55	4817	4572	4494				22:23:55	6432	6454	7193				22:23:55	6093	6283	5590
	22:57:55	4421	4107	4646				22:57:55	6814	7130	7702				22:57:55	5484	6221	5470
	23:31:55	4871	4497	4948				23:31:55	7302	7555	7647				23:31:55	5954	5408	5451
	00:05:55	4543	4434	4384				00:05:55	7773	7557	7090				00:05:55	5597	5688	5246
	00:39:55	4917	4569	4373				00:39:55	6530	6745	6983				00:39:55	6252	5290	5972
	01:13:55	4144	4274	4587				01:13:55	6313	7587	7050				01:13:55	5901	6171	5660
	01:47:55	4575	4711	4840				01:47:55	7063	7696	6779				01:47:55	5832	5890	6068
	02:21:55	4548	4378	3998				02:21:55	6212	6764	7388				02:21:55	6096	5522	5467
	02:55:55	4652	4877	4173				02:55:55	6470	7975	7334				02:55:55	5652	5557	5899
	03:29:55	4307	4041	4973				03:29:55	7599	6907	6852				03:29:55	4876	5746	5933
	04:03:55	3654	4658	3951				04:03:55	7484	7913	7776				04:03:55	5723	5744	6144
	04:37:55	4502	4777	4339				04:37:55	7945	7327	7514				04:37:55	6002	6036	5734
	05:11:55	4017	3910	4336				05:11:55	7665	6979	6494				05:11:55	5689	5767	5627
	05:45:55	4053	3135	3994				05:45:55	7297	7143	7789				05:45:55	6045	5635	5585
	06:19:55	4929	4595	4326				06:19:55	7709	6823	6760				06:19:55	5580	5410	5794
	06:53:55	4627	4345	4284				06:53:55	6106	7440	7276				06:53:55	5500	5955	5657
	07:27:55	4659	4952	3838				07:27:55	6703	7199	7551				07:27:55	5773	6185	5679
	08:01:55	3536	3125	3004				08:01:55	6246	6738	7034				08:01:55	5201	5228	4976
	08:35:55	3572	3247	3293				08:35:55	5828	6612	6020				08:35:55	5581	5598	4779
	09:09:55	3318	3264	3099				09:09:55	5333	6350	5815				09:09:55	5413	5285	5353
	09:43:55	3303	3233	2962				09:43:55	5890	6814	6753				09:43:55	5842	5964	4524
	10:17:55	3394	3378	3063				10:17:55	5640	6368	5722				10:17:55	5051	4998	5220
	10:51:55	3729	3862	3497				10:51:55	6327	6122	5337				10:51:55	5096	4755	4752
	11:25:55	3252	3625	3834				11:25:55	6173	6325	6424				11:25:55	5929	4966	5644
	11:49:55	3567	3768	3337				11:49:55	6432	6394	5667				11:49:55	4687	5440	4563
	12:23:55	3814	3196	3736				12:23:55	5517	6246	5184				12:23:55	4409	4928	4966
	12:57:55	3661	3572	3798				12:57:55	6139	5930	5534				12:57:55	4467	5115	5591
	13:31:55	3648	3521	3995				13:31:55	5774	6253	5613				13:31:55	5884	4595	5332
	14:05:55	3787	3534	3711				14:05:55	5639	5713	5556				14:05:55	6127	4591	5953
	14:39:55	3129	3837	3840				14:39:55	5562	4997	5019				14:39:55	4449	4710	4847
	15:13:55	3117	3825	3939				15:13:55	6243	5328	6381				15:13:55	4871	4396	4612
	15:47:55	3396	3981	3866				15:47:55	5743	4762	4922				15:47:55	6243	4480	4363
	16:21:55	2963	3323	3414				16:21:55	5690	5776	5047				16:21:55	4230	6090	6151
	16:55:55	3078	2832	3355				16:55:55	5672	5447	5843				16:55:55	4656	5124	6192
	17:29:55	2895	3392	3553				17:29:55	5225	5881	5938				17:29:55	4757	4933	5922
	18:03:55	2898	3101	3229				18:03:55	5984	5543	5577				18:03:55	4909	5404	4697
	18:37:55	3031	3368	3691				18:37:55	5121	6329	6447				18:37:55	4485	4536	4445
	19:11:55	3765	3426	3393				19:11:55	5410	5491	6043				19:11:55	6297	5634	5769
	19:45:55	2896	3116	3406				19:45:55	6494	5413	5884				19:45:55	4417	4779	4894
	20:19:55	3555	3023	3110				20:19:55	6862	6202	6688				20:19:55	5900	6172	5663
	20:53:55	3506	3203	3099				20:53:55	7505	5071	7728				20:53:55	5807	5820	5511
	21:27:55	4025	3984	4471				21:27:55	6591	6383	5520				21:27:55	6197	5075	5737
	22:01:55	4264	3756	3046				22:01:55	7973	7849	6498				22:01:55	5945	6087	5606
	22:35:55	4360	4031	3894				22:35:55	6733	6522	6152				22:35:55	6243	5961	5912
	23:09:55	4262	4809	4438				23:09:55	7230	7447	6838				23:09:55	5742	4645	5719
	23:43:55	4772	4751	4316				23:43:55	7635	7020	7627				23:43:55	5783	5886	5487
