# Supplementary material for: Tumor-secreted clusterin promotes cachectic fat wasting via disrupting circadian gene expression and adipogenesis
Source: EMBO J. 2025 Dec 17;45(3):856–78. doi: 10.1038/s44318-025-00661-4 (PMC12864892; doi:10.1038/s44318-025-00661-4)
Supplement: Supplementary file 15 — Figure EV3 Source Data [file 44318_2025_661_MOESM15_ESM.zip › Figure EV3/Figure EV3F/Figure EV3F.xlsx]

## Sheet: Sheet1
		shCTRL							shCLU
		VCO2							VCO2
	Time	[ml/h/kg]						Time	[ml/h/kg]
	00:17:55	6109	6299	5604				00:17:55	3204	2753	2902
	00:51:55	6055	5400	6257				00:51:55	2958	3109	2860
	01:25:55	4736	5314	5145				01:25:55	3075	3279	2869
	01:59:55	4620	5920	5821				01:59:55	3361	3481	2991
	02:33:55	5146	4866	6386				02:33:55	2685	3690	3381
	03:07:55	6474	5068	5471				03:07:55	3484	3272	3573
	03:41:55	6624	4815	5919				03:41:55	3465	3922	3369
	04:15:55	5345	4638	5691				04:15:55	2716	3213	3469
	04:49:55	6538	5091	5365				04:49:55	3392	3832	3036
	05:23:55	5759	5981	5864				05:23:55	2861	3287	2701
	05:57:55	5828	5419	6555				05:57:55	2628	2907	2785
	06:31:55	5449	6259	6372				06:31:55	2013	3183	2750
	07:05:55	5557	7284	6942				07:05:55	2135	2863	2601
	07:39:55	5628	7068	5334				07:39:55	2317	2934	2556
	08:13:55	5852	4925	5584				08:13:55	2248	2544	2793
	08:47:55	4826	4732	5789				08:47:55	2173	2508	2443
	09:21:55	4244	3673	5159				09:21:55	2413	2448	2122
	09:55:55	3838	3357	4282				09:55:55	2335	2516	2224
	10:29:55	4448	4140	5632				10:29:55	2993	2390	2406
	11:03:55	5109	5029	5556				11:03:55	3052	2233	2771
	11:37:55	4797	5672	5123				11:37:55	2614	2233	2595
	12:11:55	4474	5219	4784				12:11:55	2234	2315	3172
	12:45:55	3801	5151	4247				12:45:55	2134	2089	2786
	13:19:55	4805	5309	5675				13:19:55	2567	2720	2801
	13:53:55	5379	4773	4976				13:53:55	2356	2719	2635
	14:27:55	4086	4163	5208				14:27:55	2031	3275	2466
	15:01:55	4942	4053	4527				15:01:55	2414	2961	2386
	15:35:55	4754	4412	5097				15:35:55	2081	2669	2179
	16:09:55	5354	5467	5434				16:09:55	2982	2440	2661
	16:43:55	4200	5465	4832				16:43:55	2227	2501	2644
	17:17:55	4170	5001	4558				17:17:55	2558	2135	3014
	17:51:55	4960	5428	4851				17:51:55	2492	2607	2254
	18:25:55	5211	5374	5052				18:25:55	2502	2484	2992
	18:59:55	4730	4891	5048				18:59:55	2712	2525	2336
	19:33:55	5387	5104	5052				19:33:55	2653	2438	3125
	20:07:55	5842	5602	5522				20:07:55	2930	2905	2717
	20:41:55	5381	6579	6659				20:41:55	3937	4023	3413
	21:15:55	7065	5784	7147				21:15:55	3305	3182	2919
	21:49:55	7423	5083	7394				21:49:55	2768	3354	3042
	22:23:55	6765	6344	6946				22:23:55	2853	3233	2604
	22:57:55	5360	5827	6053				22:57:55	2836	3535	3285
	23:31:55	5225	5252	5135				23:31:55	3419	3085	3352
	00:05:55	5595	5446	5652				00:05:55	3048	3193	3231
	00:39:55	5998	6318	6058				00:39:55	3458	3810	3334
	01:13:55	5387	6872	6762				01:13:55	3288	3533	2974
	01:47:55	6163	6729	6893				01:47:55	3453	3308	3398
	02:21:55	5453	6302	6952				02:21:55	4155	4243	3868
	02:55:55	6307	6019	6532				02:55:55	3204	3294	3049
	03:29:55	5116	7376	7619				03:29:55	3614	3438	3726
	04:03:55	5801	6727	6662				04:03:55	3839	3041	3596
	04:37:55	6385	7246	7369				04:37:55	3623	2831	2927
	05:11:55	5636	6964	6401				05:11:55	3852	2694	3673
	05:45:55	5261	7928	7896				05:45:55	3789	2679	2834
	06:19:55	4870	8447	6685				06:19:55	3439	3596	4353
	06:53:55	6894	8094	8174				06:53:55	3556	3428	3900
	07:27:55	3919	6722	5520				07:27:55	2809	3685	4367
	08:01:55	4674	7633	5915				08:01:55	2613	2589	3469
	08:35:55	6429	5930	4971				08:35:55	2467	3417	2867
	09:09:55	6066	6359	5774				09:09:55	2940	2455	2666
	09:43:55	5857	6356	6066				09:43:55	2832	2301	2956
	10:17:55	5661	5778	4695				10:17:55	2843	2588	2714
	10:51:55	5712	6043	4164				10:51:55	2971	2288	2888
	11:25:55	4737	5729	4423				11:25:55	3050	2327	2769
	11:49:55	4927	5602	4754				11:49:55	3157	3816	3186
	12:23:55	3985	5180	3848				12:23:55	3804	3369	4095
	12:57:55	4063	5366	5614				12:57:55	2370	2774	2588
	13:31:55	4857	5159	5508				13:31:55	2408	2159	2693
	14:05:55	5310	4960	5240				14:05:55	3571	3056	3636
	14:39:55	4517	5344	4691				14:39:55	2520	2887	3327
	15:13:55	5004	4503	4906				15:13:55	2305	3203	2975
	15:47:55	4634	3813	5113				15:47:55	2478	3411	3044
	16:21:55	5576	5262	5831				16:21:55	3066	3003	2534
	16:55:55	5085	4591	5539				16:55:55	2354	3014	2759
	17:29:55	3422	4957	3518				17:29:55	3611	2897	3924
	18:03:55	3398	4731	5046				18:03:55	2717	2940	3411
	18:37:55	5035	4826	5343				18:37:55	2927	2512	2898
	19:11:55	4569	5526	5087				19:11:55	2934	3107	2658
	19:45:55	4445	5789	4817				19:45:55	2363	2390	2987
	20:19:55	5669	5487	5278				20:19:55	3418	3729	3157
	20:53:55	5177	6117	6247				20:53:55	3285	3203	2964
	21:27:55	5935	5182	6288				21:27:55	3490	3646	3063
	22:01:55	7036	5099	7174				22:01:55	3102	3592	3433
	22:35:55	5982	5299	6385				22:35:55	3369	3662	3703
	23:09:55	5604	6770	6378				23:09:55	3438	3757	2939
	23:43:55	5665	7253	6569				23:43:55	3310	3598	2989
