# Supplementary material for: Tumor-secreted clusterin promotes cachectic fat wasting via disrupting circadian gene expression and adipogenesis
Source: EMBO J. 2025 Dec 17;45(3):856–78. doi: 10.1038/s44318-025-00661-4 (PMC12864892; doi:10.1038/s44318-025-00661-4)
Supplement: Supplementary file 15 — Figure EV3 Source Data [file 44318_2025_661_MOESM15_ESM.zip › Figure EV3/Figure EV3A/Figure EV3A.xlsx]

## Sheet: Sheet1
		shCTRL					shCLU
	PPARG	1.0291	0.9012	1.0836	0.9861		1.5913	1.3505	1.4655	1.5456
	Adifoq	0.9452	0.9531	1.0125	1.0892		3.7453	3.4433	3.6405	4.2996
	Plin1	1.0624	0.9487	1.0385	0.9504		3.5991	3.3887	3.5702	3.1799
	Fabp4	1.0394	0.9874	1.0447	0.9285		2.8835	2.4563	2.1611	2.1558
	AP2	0.9582	1.0869	0.9188	1.0361		2.2492	2.2531	2.1023	1.8559
	PPARγ2	1.0397	0.9774	1.0184	0.9645		2.7743	2.5348	2.2475	2.7487
