# Supplementary material for: Tumor-secreted clusterin promotes cachectic fat wasting via disrupting circadian gene expression and adipogenesis
Source: EMBO J. 2025 Dec 17;45(3):856–78. doi: 10.1038/s44318-025-00661-4 (PMC12864892; doi:10.1038/s44318-025-00661-4)
Supplement: Supplementary file 16 — Figure EV4 Source Data [file 44318_2025_661_MOESM16_ESM.zip]

Archive with 96 entries (74 files):
- Figure EV4/
- __MACOSX/._Figure EV4
- Figure EV4/Figure EV4J/
- __MACOSX/Figure EV4/._Figure EV4J
- Figure EV4/Figure EV4M/
- __MACOSX/Figure EV4/._Figure EV4M
- Figure EV4/Figure EV4D/
- __MACOSX/Figure EV4/._Figure EV4D
- Figure EV4/Figure EV4C/
- __MACOSX/Figure EV4/._Figure EV4C
- Figure EV4/Figure EV4Q/
- __MACOSX/Figure EV4/._Figure EV4Q
- Figure EV4/Figure EV4B/
- __MACOSX/Figure EV4/._Figure EV4B
- Figure EV4/Figure EV4E/
- __MACOSX/Figure EV4/._Figure EV4E
- Figure EV4/Figure EV4L/
- __MACOSX/Figure EV4/._Figure EV4L
- Figure EV4/Figure EV4K/
- __MACOSX/Figure EV4/._Figure EV4K
- Figure EV4/Figure EV4P/
- __MACOSX/Figure EV4/._Figure EV4P
- Figure EV4/Figure EV4U/
- __MACOSX/Figure EV4/._Figure EV4U
- Figure EV4/Figure EV4R/
- __MACOSX/Figure EV4/._Figure EV4R
- Figure EV4/Figure EV4N/
- __MACOSX/Figure EV4/._Figure EV4N
- Figure EV4/Figure EV4I/
- __MACOSX/Figure EV4/._Figure EV4I
- Figure EV4/Figure EV4G/
- __MACOSX/Figure EV4/._Figure EV4G
- Figure EV4/Figure EV4S/
- __MACOSX/Figure EV4/._Figure EV4S
- Figure EV4/Figure EV4T/
- __MACOSX/Figure EV4/._Figure EV4T
- Figure EV4/Figure EV4F/
- __MACOSX/Figure EV4/._Figure EV4F
- Figure EV4/Figure EV4A/
- __MACOSX/Figure EV4/._Figure EV4A
- Figure EV4/Figure EV4H/
- __MACOSX/Figure EV4/._Figure EV4H
- Figure EV4/Figure EV4O/
- __MACOSX/Figure EV4/._Figure EV4O
- Figure EV4/Figure EV4J/Figure EV4J.xlsx
- __MACOSX/Figure EV4/Figure EV4J/._Figure EV4J.xlsx
- Figure EV4/Figure EV4M/Figure EV4M.xlsx
- __MACOSX/Figure EV4/Figure EV4M/._Figure EV4M.xlsx
- Figure EV4/Figure EV4D/Figure EV4D.tif
- __MACOSX/Figure EV4/Figure EV4D/._Figure EV4D.tif
- Figure EV4/Figure EV4C/Figure EV4C.tif
- __MACOSX/Figure EV4/Figure EV4C/._Figure EV4C.tif
- Figure EV4/Figure EV4Q/Figure EV4Q.xlsx
- __MACOSX/Figure EV4/Figure EV4Q/._Figure EV4Q.xlsx
- Figure EV4/Figure EV4Q/Figure EV4Q.tif
- __MACOSX/Figure EV4/Figure EV4Q/._Figure EV4Q.tif
- Figure EV4/Figure EV4B/Figure EV4B.tif
- __MACOSX/Figure EV4/Figure EV4B/._Figure EV4B.tif
- Figure EV4/Figure EV4E/Figure EV4E.tif
- __MACOSX/Figure EV4/Figure EV4E/._Figure EV4E.tif
- Figure EV4/Figure EV4L/Figure EV4L.tif
- __MACOSX/Figure EV4/Figure EV4L/._Figure EV4L.tif
- Figure EV4/Figure EV4K/Figure EV4K.tif
- __MACOSX/Figure EV4/Figure EV4K/._Figure EV4K.tif
- Figure EV4/Figure EV4K/Figure EV4K.xlsx
- __MACOSX/Figure EV4/Figure EV4K/._Figure EV4K.xlsx
- Figure EV4/Figure EV4P/Figure EV4P.xlsx
- __MACOSX/Figure EV4/Figure EV4P/._Figure EV4P.xlsx
- Figure EV4/Figure EV4U/Figure EV4U.xlsx
- __MACOSX/Figure EV4/Figure EV4U/._Figure EV4U.xlsx
- Figure EV4/Figure EV4U/Figure EV4U.tif
- __MACOSX/Figure EV4/Figure EV4U/._Figure EV4U.tif
- Figure EV4/Figure EV4R/Figure EV4R.xlsx
- __MACOSX/Figure EV4/Figure EV4R/._Figure EV4R.xlsx
- Figure EV4/Figure EV4N/Figure EV4N.tif
- __MACOSX/Figure EV4/Figure EV4N/._Figure EV4N.tif
- Figure EV4/Figure EV4N/Figure EV4N.xlsx
- __MACOSX/Figure EV4/Figure EV4N/._Figure EV4N.xlsx
- Figure EV4/Figure EV4I/Figure EV4I.xlsx
- __MACOSX/Figure EV4/Figure EV4I/._Figure EV4I.xlsx
- Figure EV4/Figure EV4G/Figure EV4G.tif
- __MACOSX/Figure EV4/Figure EV4G/._Figure EV4G.tif
- Figure EV4/Figure EV4S/Figure EV4S.xlsx
- __MACOSX/Figure EV4/Figure EV4S/._Figure EV4S.xlsx
- Figure EV4/Figure EV4T/Figure EV4T.xlsx
- __MACOSX/Figure EV4/Figure EV4T/._Figure EV4T.xlsx
- Figure EV4/Figure EV4T/Figure EV4T.tif
- __MACOSX/Figure EV4/Figure EV4T/._Figure EV4T.tif
- Figure EV4/Figure EV4F/Figure EV4F.xlsx
- __MACOSX/Figure EV4/Figure EV4F/._Figure EV4F.xlsx
- Figure EV4/Figure EV4A/Figure EV4A.tif
- __MACOSX/Figure EV4/Figure EV4A/._Figure EV4A.tif
- Figure EV4/Figure EV4H/Figure EV4H.tif
- __MACOSX/Figure EV4/Figure EV4H/._Figure EV4H.tif
- Figure EV4/Figure EV4O/Figure EV4O.xlsx
- __MACOSX/Figure EV4/Figure EV4O/._Figure EV4O.xlsx
