# Supplementary material for: Tumor-secreted clusterin promotes cachectic fat wasting via disrupting circadian gene expression and adipogenesis
Source: EMBO J. 2025 Dec 17;45(3):856–78. doi: 10.1038/s44318-025-00661-4 (PMC12864892; doi:10.1038/s44318-025-00661-4)
Supplement: Supplementary file 16 — Figure EV4 Source Data [file 44318_2025_661_MOESM16_ESM.zip › Figure EV4/Figure EV4J/Figure EV4J.xlsx]

## Sheet: Sheet1
	MDA-MB-231
	shCTRL					shCLU
PKP3	0.9598	1.0556	1.0285	0.9561		0.9304	0.9322	1.0731	0.9786
CLU	0.9762	1.0134	1.0383	0.9721		0.2399	0.0294	0.1137	0.1314
