# Supplementary material for: Tumor-secreted clusterin promotes cachectic fat wasting via disrupting circadian gene expression and adipogenesis
Source: EMBO J. 2025 Dec 17;45(3):856–78. doi: 10.1038/s44318-025-00661-4 (PMC12864892; doi:10.1038/s44318-025-00661-4)
Supplement: Supplementary file 16 — Figure EV4 Source Data [file 44318_2025_661_MOESM16_ESM.zip › Figure EV4/Figure EV4M/Figure EV4M.xlsx]

## Sheet: Sheet1
		shCTRL			shPKP3
		DSG	PKP3		DSG	PKP3
		24.2885	40.9467		53.9058	17.8411
		29.5676	36.7984		73.7148	17.9919
		25.4799	38.3996		54.6446	16.478
		24.9291	44.0898		58.4065	15.6007
		37.821	65.7772		76.3463	16.9574
		44.6801	69.8605		84.4043	17.2698
		49.7874	58.9226		121.291	19.4464
		50.8386	67.298		68.7148	16.2472
		72.6501	105.393		44.9013	15.6741
		77.927	102.159		40.8529	15.8656
		84.0562	96.0256		40.794	15.7035
		95.1885	86.5793		36.4319	13.0086
		105.465	72.5179		37.234	15.234
		112.444	58		49.0394	16.1883
		96.5727	64.3674		49.0199	15.5369
		68.5873	65.2936		46.4269	16.2368
		51.0884	77.9328		40.0507	15.89
		35.8028	77.4098		51.9511	17.1947
		34.45	69.0153		27.9909	11.354
		43.1943	41.6435		29.091	11.7501
		42.2973	42.5179		35.3065	14
		33.9671	47.3944		48.1426	15.1064
		36.9985	53.9503		48.9647	15.9258
		19	58		35.0616	12.5831
		43.298	62.8093		33.9013	14
		52.7392	80.6151		35.9737	13.6976
		57.5953	110.606		29.8542	11.3463
		70.8868	152.2		36.5337	14.1675
		127.906	149.776		34.9756	13.9303
		113.876	130.282		36.9778	13.665
		69.5917	85.5909		43.2911	15.6496
		68.588	79.7801		41.4866	13.8728
		71.8722	77.1242		32	13
		66.4324	78.5289		31.5763	11.5957
		62.6297	81.3791		34.7542	14.1729
		52.9839	85.0007		41.6071	14.239
		51.2337	84.5537		42.6505	14.971
		45.6428	104.236		56.617	21.852
		69.149	116.712		57.5378	18.5944
		89.7451	130.869		53.727	17.6772
		88.8232	126.115		72.0584	17.7424
		64.9978	120.574		69.4301	15.0149
		52.9306	108.447		75.5378	17.7628
		44.8342	93.6056		46.0901	15.6007
		42.8773	89.7297		45.4255	15.1028
		64.5953	85.626		55.1829	18.7397
		66.3886	76.5252		51.5505	18.646
		53.3207	65.8123		49.4482	14.8053
		18.1622	55.8313		88.148	18.9022
		14.9087	57.588		94.0656	19.6822
