# Supplementary material for: Tumor-secreted clusterin promotes cachectic fat wasting via disrupting circadian gene expression and adipogenesis
Source: EMBO J. 2025 Dec 17;45(3):856–78. doi: 10.1038/s44318-025-00661-4 (PMC12864892; doi:10.1038/s44318-025-00661-4)
Supplement: Supplementary file 16 — Figure EV4 Source Data [file 44318_2025_661_MOESM16_ESM.zip › Figure EV4/Figure EV4K/Figure EV4K.xlsx]

## Sheet: Sheet1
CLU
	shCTRL					shPKP3-2
0h	1	1	1		0h	1	1	1
12h	0.6158	0.3305	0.3668		12h	0.3745	0.2421	0.1963
24h	0.2085	0.1309	0.1431		24h	0.1665	0.0512	0.0681
secreted CLU
	shCTRL					shPKP3-2
0h	1	1	1		0h	1	1	1
12h	0.5068	0.3141	0.4232		12h	0.2271	0.2315	0.1575
24h	0.1631	0.1427	0.1366		24h	0.0757	0.0879	0.0282
