# Supplementary material for: Tumor-secreted clusterin promotes cachectic fat wasting via disrupting circadian gene expression and adipogenesis
Source: EMBO J. 2025 Dec 17;45(3):856–78. doi: 10.1038/s44318-025-00661-4 (PMC12864892; doi:10.1038/s44318-025-00661-4)
Supplement: Supplementary file 16 — Figure EV4 Source Data [file 44318_2025_661_MOESM16_ESM.zip › Figure EV4/Figure EV4P/Figure EV4P.xlsx]

## Sheet: Sheet1
		shCTRL			shPKP3
		CLU	LAMP1		CLU	LAMP1
		51.4879	18.4894		28.4	10.2
		47.1578	28.0993		28.5383	11.7704
		49.9511	32.2922		30.2469	12.8025
		52.973	52.0913		31.4667	12.2
		55.7838	108.573		38.9506	15.1457
		44.9028	109.319		43.8691	23.8321
		42.6808	55.3148		39.7333	36.8222
		37.9372	30.0657		34.2469	34.4321
		35.5252	33.0475		31.9605	49.5531
		35.4156	32.1687		51.2	115
		36.1315	46.3572		74.084	168.44
		39.74	85.5566		94.9482	191.61
		41.6443	69.3009		131.778	241
		44.3221	45.6399		132.069	241.484
		52.5457	30.7502		131.965	239.272
		48.4894	22.1293		132	239.178
		43.0241	39.5245		132.748	239.185
		39.5814	71.2418		132.926	240.296
		34.8524	69.0767		132	241.4
		42.756	84.634		132.444	241.879
		45.5851	74.1804		133.062	239.556
		26.7261	59.3667		133.822	239.644
		34.1081	90.4098		132.79	241.395
		42.157	98.3236		132.079	242.6
		47	43		132.778	240.333
		44.1322	25.9262		134.486	240.501
		41.7677	18.0358		132.988	238.161
		40.4324	18.5559		132	209
		43.2432	15.0993		132.983	189.489
		41.4186	15.2768		125.037	207.281
		37.737	17.5953		125.067	207.356
		36.2367	29.8831		122.022	203.931
		43.6275	116.641		114.185	175.012
		45.3601	145.268		89.6889	154.956
		41.7538	62.5712		87.6988	151.701
		33.3024	53.9869		46.7901	129.859
		27.9481	35.8831		37.2	95.4
		26.0438	16.5215		30.2469	34.0741
		23.328	11.6786		29.442	15.6543
		25.6961	11.0811		28.4889	11.6667
		29.0709	12.9138		30.321	22.2049
		33.7239	14.889		34.9877	20.558
		36.3667	14.5793		37.1111	35.3333
		36.4711	14.3514		36.2938	38.9284
		33.3039	14.9094		30.9654	36.3802
		33.5318	16.9226		34.2	36.4
		36.756	17.6961		38.8173	25.279
		33.6516	15.1658		40.2716	15.4074
		42.7107	17.179		43.3333	16
		39.5515	15.6194		49.0864	18.1012
