# Supplementary material for: Tumor-secreted clusterin promotes cachectic fat wasting via disrupting circadian gene expression and adipogenesis
Source: EMBO J. 2025 Dec 17;45(3):856–78. doi: 10.1038/s44318-025-00661-4 (PMC12864892; doi:10.1038/s44318-025-00661-4)
Supplement: Supplementary file 16 — Figure EV4 Source Data [file 44318_2025_661_MOESM16_ESM.zip › Figure EV4/Figure EV4R/Figure EV4R.xlsx]

## Sheet: Sheet1
		shCTRL			shPKP3
		CLU	LAMP1		CLU	LAMP1
		60	29		28.8531	130.641
		51.2076	84.9654		27.8926	92.6116
		49.173	148.509		28.7282	81.4913
		47.0242	224.657		29.2424	105.649
		46.8581	230.509		29.7603	98.3636
		53.308	232.865		29	82.8889
		53.8962	232.862		28.7264	51.5886
		53.7543	202.284		28.5124	24.5702
		56.4775	121.699		35.5464	23.0459
		51.0069	99.2284		33.7612	29.2388
		53.3114	93.5779		33.0083	30.1901
		50.6817	79.4706		29.6097	39.0891
		53.7578	32.2422		33.7282	68.6483
		44.8962	20.2491		45.7107	154.521
		48.8789	25.0415		61.2663	184.57
		47.9273	37.9896		94.9614	237.94
		46.7647	77.3979		101	213
		50	123		100.199	219.237
		49.2007	129.54		95.9017	220.881
		48.6574	175.204		106.289	227.281
		43.3599	187.128		78.27	210.238
		52.436	146.356		45.2801	175.819
		56.0934	126.654		24.9752	69.8264
		48.6298	67.4879		23.0983	49.8485
		42.1384	30.4983		26.955	25.9164
		41.0865	32.9412		28.0165	14.686
		41.1453	79.7647		27.8714	12.5831
		43.9896	120.104		27.5556	12.5556
		38.8339	137.235		27.6116	12.1074
		41.6159	116.27		26.9624	11.9045
		39.5571	126.619		23.4848	10.4995
		56.0173	170.042		21.281	10.1818
		52	199.823		21.5739	11.2691
		43.1869	218.318		22.4738	11.7355
		50	223		24.0496	13.9917
		51.1211	225.166		26.5253	13.8668
		42.4602	222.983		28.3462	12.3701
		44.1799	230.647		35.7273	14.5455
		42.4464	230.823		35	16.2222
		43.3702	230.042		35.2112	17.8567
		44.2768	230.069		35.8926	21.3884
		39.3356	220.315		37.7695	23.4399
		38.3287	189.426		36.0422	34.6171
		42.6817	181.955		38.0661	36.4298
		39.9654	124.474		37.2874	27.4013
		42.4533	71.3529		33.0266	19.4316
		42.1038	71.5467		32.9339	22.9835
		41.0554	77.3633		32.7539	23.4518
		40.3114	141.346		35.6373	21.8714
		40.0104	199.225		33	18
