# Supplementary material for: Tumor-secreted clusterin promotes cachectic fat wasting via disrupting circadian gene expression and adipogenesis
Source: EMBO J. 2025 Dec 17;45(3):856–78. doi: 10.1038/s44318-025-00661-4 (PMC12864892; doi:10.1038/s44318-025-00661-4)
Supplement: Supplementary file 16 — Figure EV4 Source Data [file 44318_2025_661_MOESM16_ESM.zip › Figure EV4/Figure EV4I/Figure EV4I.xlsx]

## Sheet: Sheet1
	MDA-MB-468
	shCTRL					shCLU
PKP3	0.9665	1.0499	0.9684	1.0152		0.9535	0.9175	1.1687	1.0425
CLU	0.9992	1.0129	1.0547	0.9332		0.0543	0.1396	0.0223	0.1023
