# Supplementary material for: Tumor-secreted clusterin promotes cachectic fat wasting via disrupting circadian gene expression and adipogenesis
Source: EMBO J. 2025 Dec 17;45(3):856–78. doi: 10.1038/s44318-025-00661-4 (PMC12864892; doi:10.1038/s44318-025-00661-4)
Supplement: Supplementary file 16 — Figure EV4 Source Data [file 44318_2025_661_MOESM16_ESM.zip › Figure EV4/Figure EV4S/Figure EV4S.xlsx]

## Sheet: Sheet1
		CLU	PKP3
		5	19
		5	17.1661
		7.4567	19.0484
		7.1765	25.0415
		7.1176	25.2111
		9.6713	26.8062
		14.6055	38.3668
		17.1765	34.8131
		17.692	39.2768
		25.045	45.8062
		22.3702	59.2664
		20.1003	94.6955
		26.1834	117.63
		36.9516	112.142
		62.3702	91.6713
		92.5467	92.6713
		146.166	121.903
		188	163
		207.415	179.263
		223	215.156
		206.253	216.529
		158.014	234.225
		193.74	243.339
		202.727	244.609
		131.401	238.917
		79.6851	234.142
		70.5675	232.848
		63.7751	211.343
		61.5882	194.765
		54.9585	163.571
		42.1972	95.8166
		52.1765	104.093
		51.7266	105.82
		48.9654	100.744
		50	90
		60.4706	91.9031
		57.7543	90.7509
		51.3183	112.415
		69.3979	95.6886
		64.9931	105.543
		52.4221	159.626
		52.7958	189.637
		52.6747	181.142
		50.5571	127.73
		44.9723	110.343
		34.2145	76.8339
		36.6886	87.8547
		39.3668	102.567
		38.6125	47.2491
		39.3149	45.7924
