# Supplementary material for: Tumor-secreted clusterin promotes cachectic fat wasting via disrupting circadian gene expression and adipogenesis
Source: EMBO J. 2025 Dec 17;45(3):856–78. doi: 10.1038/s44318-025-00661-4 (PMC12864892; doi:10.1038/s44318-025-00661-4)
Supplement: Supplementary file 16 — Figure EV4 Source Data [file 44318_2025_661_MOESM16_ESM.zip › Figure EV4/Figure EV4T/Figure EV4T.xlsx]

## Sheet: Sheet1
								CLU	PKP3
								35.3666	32.2124
								24.3502	52.9754
								17.7513	57.7863
								24.4439	55.346
								27.3147	48.6853
								32.0237	36.0355
								44.5537	38.8705
								52.6952	43.6876
								59.5035	42.2723
								67.9443	41.4128
								62.2645	42.4959
								50.6024	45.1304
								36.8337	48.3341
								33.0072	45.5639
								34.8534	34.6562
								35.9665	34.0243
								39.7692	29.9231
								39.1608	30.4266
								35.785	32.5975
								42.5464	30.7184
								40.6224	28.056
								32.5664	21.6872
								32.8225	25.2631
								33.9008	31.0661
								41.3567	36.7982
								45.3207	39.735
								61.1521	46.1827
								63.355	47.0651
								48.8384	54.5587
								42.6398	57.9685
								47.0235	60.86
								38.224	52.951
								36.9464	45.8865
								44.1828	39.9061
								47.1073	39.9097
								48.9371	33.6514
								63.0331	26.8182
								76.8337	25.9878
								78.3846	26.1598
								80.5813	28.618
								73.5734	28.4741
								61.4549	27.492
								57.3591	31.6039
								58.9864	34.7317
								67.4891	44.8158
								67.8761	49.3586
								58.4918	61.718
								56.5471	59.0612
								52.0285	58.6833
								40	44
