# Supplementary material for: Tumor-secreted clusterin promotes cachectic fat wasting via disrupting circadian gene expression and adipogenesis
Source: EMBO J. 2025 Dec 17;45(3):856–78. doi: 10.1038/s44318-025-00661-4 (PMC12864892; doi:10.1038/s44318-025-00661-4)
Supplement: Supplementary file 16 — Figure EV4 Source Data [file 44318_2025_661_MOESM16_ESM.zip › Figure EV4/Figure EV4F/Figure EV4F.xlsx]

## Sheet: Sheet1
	MDA-MB-231
	shCTRL						shPKP3
PKP3	1.0311	1.0416	0.9621	0.9652			0.1578	0.1102	0.0689	0.0958
CLU	0.9379	0.9498	1.0429	1.0694			1.0722	0.9907	1.0286	0.9965
