# Supplementary material for: Tumor-secreted clusterin promotes cachectic fat wasting via disrupting circadian gene expression and adipogenesis
Source: EMBO J. 2025 Dec 17;45(3):856–78. doi: 10.1038/s44318-025-00661-4 (PMC12864892; doi:10.1038/s44318-025-00661-4)
Supplement: Supplementary file 16 — Figure EV4 Source Data [file 44318_2025_661_MOESM16_ESM.zip › Figure EV4/Figure EV4O/Figure EV4O.xlsx]

## Sheet: Sheet1
		shCTRL			shPKP3
		DSG	PKP3		DSG	PKP3
		88.6446	86.121		42	14
		88.8904	108.655		51.36	18
		81.6711	96.8998		51.92	16.28
		87.5	104.5		63.16	17.16
		89.9641	107.268		61.68	17.92
		88.8176	113.72		57	17
		79.7599	125.629		64	17.88
		108.172	147.866		78.92	18.04
		152.066	136.142		80.96	16.52
		171.64	117.271		71.68	15.6
		149.527	112.102		66	17
		132.895	108.626		62	16.36
		131.951	101.866		49.6	17.12
		160.645	123.147		50.12	15.6
		161.045	125.524		57	17.56
		134.574	102.101		60	17
		123.308	102.909		42.48	15.08
		121.112	118.84		37.28	13.44
		139.021	136.108		47.32	15.4
		171.894	166.694		58.48	15.08
		167.947	167.76		60	17
		142.371	134.097		49	17.24
		139.764	141.743		50.52	15.48
		140.56	129.025		51.6	15.2
		130.68	117.966		38.64	13.88
		139.666	132.464		35	13
		133	148		49.72	15.56
		162.835	145.479		52.68	16.88
		194.225	143.679		46.52	15.76
		192.755	158.007		38.64	14.08
		184.822	178.391		36	11
		181.374	174.072		39.24	13.12
		169.458	154.65		43.32	14
		158.393	136.54		44.04	14.44
		139.2	112.244		38.52	13.6
		136.921	112.099		33	14
		137.601	133.626		51.96	19
		147.815	149.474		50.16	17.2
		153.741	128.607		47.76	16.56
		176.304	98.0964		45.04	15.24
		165.28	141.259		39	14
		176.37	142.277		43.24	14.52
		144.144	113.822		37.32	12.56
		103.199	78.6871		34.64	13.88
		96.4537	78.3894		29.28	13.16
		93.7495	74.9083		31	10
		82.0964	61.2344		34.2	13.28
		83.9962	57.4045		35.48	12.16
		80.5652	57.1456		37.32	13.64
		63.5	53		46.04	15.84
