# Supplementary material for: Tumor-secreted clusterin promotes cachectic fat wasting via disrupting circadian gene expression and adipogenesis
Source: EMBO J. 2025 Dec 17;45(3):856–78. doi: 10.1038/s44318-025-00661-4 (PMC12864892; doi:10.1038/s44318-025-00661-4)
Supplement: Supplementary file 17 — Figure EV5 Source Data [file 44318_2025_661_MOESM17_ESM.zip]

Archive with 42 entries (31 files):
- Figure EV5/
- __MACOSX/._Figure EV5
- Figure EV5/Figure EV5F/
- __MACOSX/Figure EV5/._Figure EV5F
- Figure EV5/Figure EV5A/
- __MACOSX/Figure EV5/._Figure EV5A
- Figure EV5/Figure EV5H/
- __MACOSX/Figure EV5/._Figure EV5H
- Figure EV5/Figure EV5I/
- __MACOSX/Figure EV5/._Figure EV5I
- Figure EV5/Figure EV5G/
- __MACOSX/Figure EV5/._Figure EV5G
- Figure EV5/Figure EV5B/
- __MACOSX/Figure EV5/._Figure EV5B
- Figure EV5/Figure EV5E/
- __MACOSX/Figure EV5/._Figure EV5E
- Figure EV5/Figure EV5J/
- __MACOSX/Figure EV5/._Figure EV5J
- Figure EV5/Figure EV5D/
- __MACOSX/Figure EV5/._Figure EV5D
- Figure EV5/Figure EV5C/
- __MACOSX/Figure EV5/._Figure EV5C
- Figure EV5/Figure EV5F/Figure EV5F.xlsx
- __MACOSX/Figure EV5/Figure EV5F/._Figure EV5F.xlsx
- Figure EV5/Figure EV5A/Figure EV5A.xlsx
- __MACOSX/Figure EV5/Figure EV5A/._Figure EV5A.xlsx
- Figure EV5/Figure EV5H/Figure EV5H.xlsx
- __MACOSX/Figure EV5/Figure EV5H/._Figure EV5H.xlsx
- Figure EV5/Figure EV5I/Figure EV5I.tif
- __MACOSX/Figure EV5/Figure EV5I/._Figure EV5I.tif
- Figure EV5/Figure EV5G/Figure EV5G.xlsx
- __MACOSX/Figure EV5/Figure EV5G/._Figure EV5G.xlsx
- Figure EV5/Figure EV5B/Figure EV5B.xlsx
- __MACOSX/Figure EV5/Figure EV5B/._Figure EV5B.xlsx
- Figure EV5/Figure EV5E/Figure EV5E.xlsx
- __MACOSX/Figure EV5/Figure EV5E/._Figure EV5E.xlsx
- Figure EV5/Figure EV5J/Figure EV5J.xlsx
- __MACOSX/Figure EV5/Figure EV5J/._Figure EV5J.xlsx
- Figure EV5/Figure EV5D/Figure EV5D.xlsx
- __MACOSX/Figure EV5/Figure EV5D/._Figure EV5D.xlsx
- Figure EV5/Figure EV5C/Figure EV5C.tif
- __MACOSX/Figure EV5/Figure EV5C/._Figure EV5C.tif
