# Supplementary material for: Tumor-secreted clusterin promotes cachectic fat wasting via disrupting circadian gene expression and adipogenesis
Source: EMBO J. 2025 Dec 17;45(3):856–78. doi: 10.1038/s44318-025-00661-4 (PMC12864892; doi:10.1038/s44318-025-00661-4)
Supplement: Supplementary file 17 — Figure EV5 Source Data [file 44318_2025_661_MOESM17_ESM.zip › Figure EV5/Figure EV5F/Figure EV5F.xlsx]

## Sheet: Sheet1
		HOUR		shCTRL					shPKP3					shCLU					shPKP3+CLU
	CLOCK	0		0.8776	0.8856	0.9371	0.9521		0.9808	0.9668	1.0235	0.8327		1.0668	0.9447	1.0416	0.9469		0.8434	0.9909	1.1636	0.9745
		6		0.6474	0.6785	0.7205	0.7886		0.8137	0.8205	0.7729	0.6222		0.7297	0.8649	0.7417	0.8401		0.7143	0.7512	0.8275	0.8607
		12		0.4962	0.5748	0.6312	0.5824		0.4729	0.5636	0.5557	0.5313		0.6719	0.5267	0.6505	0.5902		0.4582	0.4996	0.5904	0.6576
		18		0.6238	0.6663	0.8462	0.7306		0.7941	0.7648	0.8535	0.8908		0.7179	0.8423	0.7821	0.8118		0.7479	0.8519	0.8273	0.7909
		24		0.9117	1.0295	1.0543	0.9389		0.8915	0.9597	0.9994	0.8513		0.9354	0.9244	1.1199	1.0313		0.9492	0.9552	0.7666	0.9297
		30		0.5174	0.6982	0.7101	0.6508		0.5592	0.6905	0.6484	0.6604		0.5731	0.7486	0.6372	0.7174		0.5884	0.6387	0.7536	0.7138
		36		0.3326	0.3883	0.4606	0.4395		0.3515	0.3985	0.4363	0.4754		0.4951	0.5939	0.5721	0.5422		0.4845	0.4766	0.5768	0.3823
		42		0.4931	0.4696	0.6267	0.4775		0.5225	0.7573	0.6834	0.6402		0.5523	0.6501	0.5606	0.6218		0.6246	0.5903	0.6621	0.5569
		48		1.1395	1.2369	1.1108	1.0231		0.9277	0.9684	1.1358	1.1132		1.0552	1.0616	1.0445	1.1812		0.9351	1.0429	1.1396	0.9961
