# Supplementary material for: Tumor-secreted clusterin promotes cachectic fat wasting via disrupting circadian gene expression and adipogenesis
Source: EMBO J. 2025 Dec 17;45(3):856–78. doi: 10.1038/s44318-025-00661-4 (PMC12864892; doi:10.1038/s44318-025-00661-4)
Supplement: Supplementary file 17 — Figure EV5 Source Data [file 44318_2025_661_MOESM17_ESM.zip › Figure EV5/Figure EV5A/Figure EV5A.xlsx]

## Sheet: Sheet1
		weight(g)
	week		shCTRL						shPKP3						shCLU						shPKP3+CLU
	0		14.7	15.6	16.2	15.9	15.2		15.1	14.7	15.5	15.1	15.7		14.6	16.3	15.7	15.8	15.2		15.4	16.2	15.1	15.3	15.5
	7		16.2	15.7	17.1	16.3	16.8		15.4	16.3	17.2	15.4	17.6		16.5	15.8	16.2	16.4	17.6		15.2	17.2	16.5	16.8	16.6
	14		17.3	16.1	18.1	18.8	17.4		16.8	17.6	17.5	19.8	18.1		17.9	18.3	16.4	18.4	17.6		19.3	16.8	18.8	18.2	17.7
	21		18.1	20.2	19.9	18.4	19.3		19.6	18.2	16.7	21.7	19.1		21.2	20.3	20.5	17.4	18.6		20.7	21.2	17.1	20.3	19.9
	28		21.1	22.3	19.5	20.6	22.7		19.8	22.4	18.6	21.7	18.6		22.6	22.3	18.5	21.2	23.6		23.4	18.7	21.6	21.8	18.2
	35		22.2	19.8	19.6	20.3	20.8		21.7	19.2	21.3	23.4	24.6		23.1	22.1	19.6	21.5	24.3		22.1	19.6	19.7	23.4	22.2
	42		20	17.6	17.4	19.5	18.2		21.3	20.6	23.5	20.7	24.2		21.6	20.8	23.4	22.4	20.8		23.7	22.8	20.1	23.1	20.6
	49		19.2	16.2	16.8	19.1	17.1		20.6	20.2	23.4	22.6	23.4		20.8	20.5	22.6	23.4	24.1		20.1	19.8	19.9	18.3	22.1
