# Supplementary material for: Tumor-secreted clusterin promotes cachectic fat wasting via disrupting circadian gene expression and adipogenesis
Source: EMBO J. 2025 Dec 17;45(3):856–78. doi: 10.1038/s44318-025-00661-4 (PMC12864892; doi:10.1038/s44318-025-00661-4)
Supplement: Supplementary file 17 — Figure EV5 Source Data [file 44318_2025_661_MOESM17_ESM.zip › Figure EV5/Figure EV5H/Figure EV5H.xlsx]

## Sheet: Sheet1
		HOUR		shCTRL					shPKP3					shCLU					shPKP3+CLU
	PER3	0		3.5113	3.7102	3.7421	3.6647		1.2666	1.1208	1.0386	0.9618		1.0582	0.9335	0.9548	1.0535		3.5679	3.6195	3.4482	3.2611
		6		4.3166	3.6991	3.7998	3.6842		1.9665	1.7612	2.0389	2.2576		1.6908	1.6597	1.4514	1.3522		4.2262	3.9861	3.6952	3.7848
		12		4.1914	4.4361	4.0651	4.4154		3.0272	3.2124	2.7754	3.1729		2.9458	3.1652	3.3404	3.2273		4.3392	3.7564	3.9835	4.0857
		18		4.1287	3.8957	4.3238	3.9653		2.8682	2.7942	2.5361	2.6986		2.7422	2.3935	2.6854	2.5536		3.8858	4.2336	3.9826	4.1211
		24		3.9914	3.6886	4.0732	4.2161		1.0418	1.2826	1.0672	1.2687		0.8685	0.9327	1.1741	1.1186		3.5814	4.1399	4.0351	3.8782
		30		4.3905	3.7783	4.0268	4.1273		1.7589	1.8652	2.1491	2.0103		1.3172	1.4259	1.7223	1.5674		4.5201	3.8912	4.2337	3.9942
		36		4.5575	4.3259	4.2152	4.4469		3.0391	2.4512	2.9425	3.1368		2.6505	3.0169	3.0618	2.7877		4.2917	4.4824	3.6855	4.1291
		42		4.4113	4.2181	3.8206	3.9836		2.7443	2.6784	2.8855	2.9801		2.4783	2.8657	2.8133	2.7426		3.8157	4.1442	4.0325	3.9416
		48		4.3225	3.5633	3.8987	4.1165		1.3953	1.3621	1.4412	1.1523		1.0677	1.1915	1.3962	1.2118		3.7749	4.3316	4.3261	4.1291
