# Supplementary material for: Tumor-secreted clusterin promotes cachectic fat wasting via disrupting circadian gene expression and adipogenesis
Source: EMBO J. 2025 Dec 17;45(3):856–78. doi: 10.1038/s44318-025-00661-4 (PMC12864892; doi:10.1038/s44318-025-00661-4)
Supplement: Supplementary file 17 — Figure EV5 Source Data [file 44318_2025_661_MOESM17_ESM.zip › Figure EV5/Figure EV5G/Figure EV5G.xlsx]

## Sheet: Sheet1
		HOUR		shCTRL					shPKP3					shCLU					shPKP3+CLU
	BMAL1	0		1.1717	1.0409	1.2205	1.1676		1.0618	0.9697	1.1145	0.9483		1.0534	0.9766	1.0117	0.9583		0.9461	0.9208	0.9974	1.0919
		6		0.5444	0.5313	0.4358	0.5911		0.3947	0.5504	0.4715	0.3438		0.3799	0.5193	0.5263	0.4316		0.4367	0.5879	0.5326	0.4938
		12		0.3261	0.4801	0.2759	0.2234		0.2465	0.3724	0.3347	0.2904		0.3248	0.2684	0.1861	0.3132		0.1712	0.3745	0.1952	0.3357
		18		0.3609	0.4876	0.4291	0.4558		0.3253	0.4595	0.3832	0.4163		0.3313	0.4153	0.3719	0.4012		0.5498	0.5218	0.3672	0.4991
		24		0.8578	0.8921	1.0293	1.0156		0.7925	0.8661	0.9683	0.9764		0.7508	0.9658	0.7673	0.9885		0.8957	1.2521	1.1133	1.0658
		30		0.8147	0.9277	0.9778	0.8689		0.8207	0.8412	0.9481	0.7568		0.7347	0.9339	0.8386	0.9178		0.8704	0.7801	0.9181	0.7244
		36		0.3165	0.5204	0.5396	0.3528		0.2586	0.2911	0.4887	0.4292		0.2531	0.2934	0.3844	0.3497		0.5121	0.4318	0.5225	0.3883
		42		0.3311	0.3555	0.4734	0.4406		0.5387	0.4598	0.3152	0.4616		0.3599	0.3924	0.4593	0.4135		0.3502	0.4364	0.4887	0.4779
		48		0.8395	0.9686	0.9187	0.9923		0.8271	1.1601	0.9711	1.0295		0.7809	0.8339	1.0491	0.9692		0.8129	0.9478	1.0595	1.0324
