# Supplementary material for: Tumor-secreted clusterin promotes cachectic fat wasting via disrupting circadian gene expression and adipogenesis
Source: EMBO J. 2025 Dec 17;45(3):856–78. doi: 10.1038/s44318-025-00661-4 (PMC12864892; doi:10.1038/s44318-025-00661-4)
Supplement: Supplementary file 17 — Figure EV5 Source Data [file 44318_2025_661_MOESM17_ESM.zip › Figure EV5/Figure EV5B/Figure EV5B.xlsx]

## Sheet: Sheet1
			shCTRL	shPKP3	shCLU	shPKP3+CLU
		IWAT	0.8461	5.5825	6.9817	3.4938
			1.5556	7.4408	7.4211	3.6499
			0.7626	6.4973	5.4848	4.2596
			1.1266	7.1957	6.5506	2.1416
			0.7091	7.2862	6.7141	3.2369
		GWAT	1.2345	6.8176	6.9585	3.3607
			1.1546	4.5257	4.8523	4.1239
			1.0231	7.1332	6.7323	3.5845
			0.8533	7.3441	5.9856	2.8968
			0.7345	5.8442	7.4256	4.0438
		BAT	1.1931	1.3274	1.2816	0.8983
			1.2182	0.9851	0.9835	0.9421
			0.8523	1.0527	1.3138	0.9966
			0.8433	1.1393	1.282	1.1973
			0.8931	1.3405	1.0507	1.1248
