# Supplementary material for: Tumor-secreted clusterin promotes cachectic fat wasting via disrupting circadian gene expression and adipogenesis
Source: EMBO J. 2025 Dec 17;45(3):856–78. doi: 10.1038/s44318-025-00661-4 (PMC12864892; doi:10.1038/s44318-025-00661-4)
Supplement: Supplementary file 17 — Figure EV5 Source Data [file 44318_2025_661_MOESM17_ESM.zip › Figure EV5/Figure EV5E/Figure EV5E.xlsx]

## Sheet: Sheet1
		shCTRL		shPKP3		shCLU		shPKP3+CLU
secreted CLU
		1.0307		0.2125		0.1903		0.8664
		1.0123		0.3424		0.2271		0.7779
		0.9901		0.2808		0.3208		0.7831
		1.0567		0.4367		0.2937		0.9765
		0.9102		0.2362		0.3675		0.9502
