# Supplementary material for: Tumor-secreted clusterin promotes cachectic fat wasting via disrupting circadian gene expression and adipogenesis
Source: EMBO J. 2025 Dec 17;45(3):856–78. doi: 10.1038/s44318-025-00661-4 (PMC12864892; doi:10.1038/s44318-025-00661-4)
Supplement: Supplementary file 17 — Figure EV5 Source Data [file 44318_2025_661_MOESM17_ESM.zip › Figure EV5/Figure EV5J/Figure EV5J.xlsx]

## Sheet: Sheet1
		shCTRL	shPKP3	shCLU		shCTRL	shPKP3	shCLU		shCTRL	shPKP3	shCLU
	IWAT	456.3	4406.3	8856.3	GWAT	3831.3	7337.5	5687.5	BAT	269.4	263.9	252.8
		1068.8	4412.5	3631.3		3793.8	3968.8	6575		247.2	191.7	127.8
		900	4512.5	4131.3		3237.5	6287.5	6025		161.1	147.2	205.6
		606.3	6550	5581.3		4668.8	5806.3	7818.8		155.6	130.6	191.7
		775	4756.3	5612.5		3818.8	5662.5	5612.5		277.8	194.4	188.9
		556.3	6243.8	4731.3		2781.3	4812.5	4212.5		272.2	166.7	275
		1250	5306.3	5112.5		1218.8	5212.5	4862.5		322.2	233.3	138.9
		2975	5131.3	5675		2512.5	5000	3400		191.7	244.4	244.4
		2768.8	7550	6343.8		2425	6262.5	2675		200	122.2	177.8
		643.8	3612.5	7318.8		5475	6993.8	5706.3		211.1	175	197.2
