# Supplementary material for: Tumor-secreted clusterin promotes cachectic fat wasting via disrupting circadian gene expression and adipogenesis
Source: EMBO J. 2025 Dec 17;45(3):856–78. doi: 10.1038/s44318-025-00661-4 (PMC12864892; doi:10.1038/s44318-025-00661-4)
Supplement: Supplementary file 17 — Figure EV5 Source Data [file 44318_2025_661_MOESM17_ESM.zip › Figure EV5/Figure EV5D/Figure EV5D.xlsx]

## Sheet: Sheet1
		shCTRL	shPKP3	shCLU	shPKP3+CLU		shCTRL	shPKP3	shCLU	shPKP3+CLU		shCTRL	shPKP3	shCLU	shPKP3+CLU
	IWAT	4393.8	7687.5	9537.5	2425	GWAT	2212.5	7793.8	8425	5131.3	BAT	180.6	186.1	205.6	461.1
		1550	7725	7062.5	4043.8		3006.3	6118.8	6593.8	4056.3		211.1	113.9	127.8	186.1
		4225	7743.8	10775	1012.5		2525	5300	6506.3	6093.8		222.2	125	180.6	227.8
		3787.5	3437.5	8793.8	1656.3		1925	6831.3	6806.3	4450		177.8	288.9	330.6	138.9
		2325	6518.8	5275	1462.5		2787.5	3506.3	5250	3337.5		147.2	155.6	150	252.8
		4375	5456.3	5156.3	843.8		1493.8	5568.8	6218.8	4918.8		97.2	361.1	208.3	227.8
		937.5	8587.5	8518.8	5918.8		2500	6662.5	6700	2362.5		216.7	255.6	225	216.7
		3556.3	4650	4237.5	5687.5		3381.3	8006.3	6225	3143.8		186.1	241.7	186.1	163.9
		3837.5	5793.8	9337.5	4687.5		2531.3	6506.3	9675	2937.5		136.1	138.9	205.6	238.9
		3318.8	7500	7181.3	1762.5		2681.3	6662.5	2387.5	4675		155.6	177.8	283.3	161.1
